# Supplementary material for: An in silico to in vivo approach identifies retinoid-X receptor activating tert-butylphenols used in food contact materials
Source: Sci Rep. 2025 Jul 18;15:26102. doi: 10.1038/s41598-025-09244-z (PMC12274580; doi:10.1038/s41598-025-09244-z)
Supplement: Supplementary file 1 — Supplementary Material 1 [file 41598_2025_9244_MOESM1_ESM.xlsx]

## Sheet: Column Description
Column Name	Description
DTXSID	The unique identifier assigned by the EPA’s CompTox Chemicals Dashboard for a specific chemical substance.
CASRN	Chemical Abstracts Service Registry Number, a unique numerical identifier assigned to every chemical substance described in the open scientific literature.
preferred_name	The commonly accepted name for the chemical substance.
ORIGINAL_SMILES	Simplified Molecular Input Line Entry System representation of the chemical structure.
POLYMER_STATUS	Indicates whether the substance is a polymer.
MultimerType	Specifies the type of multimer (if applicable), indicating the number and arrangement of monomeric units in the polymer.
RemovedFragments	Indicates any fragments removed from the original molecule during preprocessing.
Duplicates	Information on whether the chemical substance has duplicates in the dataset.
IMPORTANCE	Indicates the importance of the chemical substance in the context of the dataset.
SOURCE_FOOD_PACKAGING	Indicates whether the chemical is sourced from food packaging materials.
SOURCE_OEHHA	Indicates whether the chemical is listed by the Office of Environmental Health Hazard Assessment (OEHHA).
Source_PFAS	Indicates whether the chemical is a Per- and polyfluoroalkyl substance (PFAS).
IMPORTANCE_PFAS	Indicates the importance of the chemical substance in the context of PFAS studies.
inorganic	Specifies whether the chemical substance is inorganic.
Canonical_QSARr	Canonical Quantitative Structure-Activity Relationship representation of the chemical structure.
docking score	Score indicating the binding affinity of the chemical substance in molecular docking studies.
MM-GBSA	Molecular Mechanics Generalized Born Surface Area, a method used to estimate the free energy of binding of the chemical substance to a receptor.
Active - Probability	The probability that the chemical substance is active (NR-Toxpred predictions)
Inactive - Probability	The probability that the chemical substance is inactive (NR-Toxpred predictions)
Actvity-NR	Indicates the activity of the chemical substance against nuclear receptors (NR).
Applicability Domain	Indicates whether the chemical substance falls within the applicability domain of the NR-Toxpred model used.
Cluster	The cluster to which the chemical substance belongs based on clustering analysis

## Sheet: Table S1
DTXSID	CASRN	preferred_name	ORIGINAL_SMILES	POLYMER_STATUS	MultimerType	RemovedFragments	Duplicates	IMPORTANCE	SOURCE_FOOD_PACKAGING	SOURCE_OEHHA	Source_PFAS	IMPORTANCE_PFAS	inorganic	Canonical_QSARr	docking score	MM-GBSA	Active - Probability	Inactive - Probability	Actvity-NR	Applicability Domain	Cluster
DTXSID80188097	'34560-22-0	2,2'-Methylenebis(6-tert-butyl-3,4-xylenol)	CC(C)(C)c1cc(C)c(C)c(Cc2c(O)c(cc(C)c2C)C(C)(C)C)c1O	NOT POLYMER	SingleLargestFragment			NO			OTHERS		FALSE	CC(C)(C)C1C=C(C)C(C)=C(CC2C(O)=C(C=C(C)C=2C)C(C)(C)C)C=1O	-11.613	-63.265	0.778112	0.221888	act.	Reliable	1
DTXSID7038864	'88-24-4	2,2'-Methylenebis(ethyl-6-tert-butylphenol)	CC(C)(C)c1cc(CC)cc(Cc2cc(CC)cc(c2O)C(C)(C)C)c1O	NOT POLYMER	SingleLargestFragment			YES	Food_Packing		OTHERS		FALSE	CC(C)(C)C1=CC(CC)=CC(CC2C=C(CC)C=C(C=2O)C(C)(C)C)=C1O	-11.456	-63.8757	0.794299	0.205701	act.	Reliable	1
DTXSID10242070	'96-65-1	6,6'-Di-tert-butyl-4,4'-methylenedi-o-cresol	CC(C)(C)c1cc(Cc2cc(C)c(O)c(c2)C(C)(C)C)cc(C)c1O	NOT POLYMER	SingleLargestFragment			NO			OTHERS		FALSE	CC(C)(C)C1C=C(CC2=CC(=C(O)C(C)=C2)C(C)(C)C)C=C(C)C=1O	-10.868	-58.178	0.778112	0.221888	act.	Reliable	1
DTXSID4020870	'119-47-1	2,2'-Methylenebis(4-methyl-6-tert-butylphenol)	CC(C)(C)c1cc(C)cc(Cc2cc(C)cc(c2O)C(C)(C)C)c1O	NOT POLYMER	SingleLargestFragment			YES	Food_Packing		OTHERS		FALSE	CC(C)(C)C1=CC(C)=CC(CC2=CC(C)=CC(=C2O)C(C)(C)C)=C1O	-10.768	-57.835	0.778112	0.221888	act.	Reliable	1
DTXSID0047246	'139340-56-0	Darbufelone mesylate	CS(O)(=O)=O.CC(C)(C)c1cc(/C=C2SC(=N)NC2=O)cc(c1O)C(C)(C)C	NOT POLYMER	SingleLargestFragment	CS(=O)(=O)O		NO			OTHERS		FALSE	CC(C)(C)C1=CC(=CC(=C1O)C(C)(C)C)C=C1SC(=N)NC1=O	-10.478	-53.1384	0.873398	0.126602	act.	Reliable	1
DTXSID50233604	'84604-88-6	4,4'-Methylenebis(6-tert-butyl-2,3-xylenol)	CC(C)(C)c1cc(Cc2cc(c(O)c(C)c2C)C(C)(C)C)c(C)c(C)c1O	NOT POLYMER	SingleLargestFragment			NO			OTHERS		FALSE	CC(C)(C)C1C=C(CC2=CC(=C(O)C(C)=C2C)C(C)(C)C)C(C)=C(C)C=1O	-10.429	-61.5544	0.794299	0.205701	act.	Reliable	1
DTXSID4063404	'4306-88-1	Phenol, 2,6-bis(1,1-dimethylethyl)-4-nonyl-	CCCCCCCCCc1cc(c(O)c(c1)C(C)(C)C)C(C)(C)C	NOT POLYMER	SingleLargestFragment			NO			OTHERS		FALSE	CCCCCCCCCC1=CC(=C(O)C(=C1)C(C)(C)C)C(C)(C)C	-10.201	-62.5445	0.883673	0.116327	act.	Reliable	1
DTXSID1042106	'10537-47-0	Malonoben	CC(C)(C)c1cc(C=C(C#N)C#N)cc(c1O)C(C)(C)C	NOT POLYMER	SingleLargestFragment			NO			OTHERS		FALSE	CC(C)(C)C1=CC(=CC(=C1O)C(C)(C)C)C=C(C#N)C#N	-10.016	-52.7021	0.873398	0.126602	act.	Reliable	1
DTXSID50537477	'89520-76-3	2,6-Di-tert-butyl-4-(pentafluoroethyl)phenol	CC(C)(C)c1cc(cc(c1O)C(C)(C)C)C(F)(F)C(F)(F)F	NOT POLYMER	SingleLargestFragment			NO			OTHERS		FALSE	CC(C)(C)C1=CC(=CC(=C1O)C(C)(C)C)C(F)(F)C(F)(F)F	-9.974	-45.489	0.883673	0.116327	act.	Reliable	1
DTXSID40188816	'35309-87-6	2,6-Di-tert-butyl-4-octylphenol	CCCCCCCCc1cc(c(O)c(c1)C(C)(C)C)C(C)(C)C	NOT POLYMER	SingleLargestFragment			NO			OTHERS		FALSE	CCCCCCCCC1=CC(=C(O)C(=C1)C(C)(C)C)C(C)(C)C	-9.875	-61.9394	0.883673	0.116327	act.	Reliable	1
DTXSID6070354	'65796-87-4	Phenol, 2,6-bis(1,1-dimethylethyl)-4-(1,1,3,3-tetramethylbutyl)-	CC(C)(CC(C)(C)C)c1cc(c(O)c(c1)C(C)(C)C)C(C)(C)C	NOT POLYMER	SingleLargestFragment			NO			OTHERS		FALSE	CC(C)(C)C1=CC(=CC(=C1O)C(C)(C)C)C(C)(C)CC(C)(C)C	-9.741	-53.9533	0.873398	0.126602	act.	Reliable	1
DTXSID8067868	'34729-62-9	2-tert-Butyl-6-tert-octyl-p-cresol	Cc1cc(c(O)c(c1)C(C)(C)C)C(C)(C)CC(C)(C)C	NOT POLYMER	SingleLargestFragment			NO			OTHERS		FALSE	CC1C=C(C(O)=C(C=1)C(C)(C)C)C(C)(C)CC(C)(C)C	-9.478	-49.3243	0.883673	0.116327	act.	Reliable	1
DTXSID4063870	'5427-03-2	Phenol, 2,6-bis(1,1-dimethylethyl)-4-(1-methylethyl)-	CC(C)c1cc(c(O)c(c1)C(C)(C)C)C(C)(C)C	NOT POLYMER	SingleLargestFragment			NO			OTHERS		FALSE	CC(C)(C)C1=CC(=CC(=C1O)C(C)(C)C)C(C)C	-9.431	-45.2064	0.883673	0.116327	act.	Reliable	1
DTXSID8029315	'17540-75-9	4-(Butan-2-yl)-2,6-di-tert-butylphenol	CCC(C)c1cc(c(O)c(c1)C(C)(C)C)C(C)(C)C	NOT POLYMER	SingleLargestFragment			YES	Food_Packing	OEHHA_LIST	OTHERS		FALSE	CCC(C)C1=CC(=C(O)C(=C1)C(C)(C)C)C(C)(C)C	-9.43	-50.8759	0.883673	0.116327	act.	Reliable	1
DTXSID90162565	'14387-17-8	3,5-Di-tert-butyl-4-hydroxybenzyl acetate	CC(=O)OCc1cc(c(O)c(c1)C(C)(C)C)C(C)(C)C	NOT POLYMER	SingleLargestFragment			NO			OTHERS		FALSE	CC(=O)OCC1=CC(=C(O)C(=C1)C(C)(C)C)C(C)(C)C	-9.337	-51.7863	0.794299	0.205701	act.	Reliable	1
DTXSID10182083	'2773-50-4	2,6-Bis(tert-butyl)-4-(4-morpholinylmethyl)phenol	CC(C)(C)c1cc(CN2CCOCC2)cc(c1O)C(C)(C)C	NOT POLYMER	SingleLargestFragment			NO			OTHERS		FALSE	CC(C)(C)C1C=C(CN2CCOCC2)C=C(C=1O)C(C)(C)C	-9.095	-54.1082	0.730174	0.269826	act.	Reliable	1
DTXSID0029262	'4130-42-1	2,6-Di-tert-butyl-4-ethylphenol	CCc1cc(c(O)c(c1)C(C)(C)C)C(C)(C)C	NOT POLYMER	SingleLargestFragment			YES	Food_Packing		OTHERS		FALSE	CCC1=CC(=C(O)C(=C1)C(C)(C)C)C(C)(C)C	-9.062	-43.2947	0.883673	0.116327	act.	Reliable	1
DTXSID5063944	'5530-30-3	Phenol, 4-butyl-2,6-bis(1,1-dimethylethyl)-	CCCCc1cc(c(O)c(c1)C(C)(C)C)C(C)(C)C	NOT POLYMER	SingleLargestFragment			NO			OTHERS		FALSE	CCCCC1=CC(=C(O)C(=C1)C(C)(C)C)C(C)(C)C	-9.019	-47.4921	0.883673	0.116327	act.	Reliable	1
DTXSID5061823	'1620-64-0	Benzoic acid, 3,5-bis(1,1-dimethylethyl)-4-hydroxy-, ethyl ester	CCOC(=O)c1cc(c(O)c(c1)C(C)(C)C)C(C)(C)C	NOT POLYMER	SingleLargestFragment			NO			OTHERS		FALSE	CCOC(=O)C1=CC(=C(O)C(=C1)C(C)(C)C)C(C)(C)C	-8.953	-48.2375	0.602336	0.397664	act.	Reliable	1
DTXSID40167282	'1620-48-0	2,6-Di-tert-butyl-alpha-mercapto-p-cresol	CC(C)(C)c1cc(CS)cc(c1O)C(C)(C)C	NOT POLYMER	SingleLargestFragment			NO			OTHERS		FALSE	CC(C)(C)C1=CC(CS)=CC(=C1O)C(C)(C)C	-8.853	-43.9828	0.883673	0.116327	act.	Reliable	1
DTXSID7020211	'88-26-6	2,6-Di-tert-butyl-4-(hydroxymethyl)phenol	CC(C)(C)c1cc(CO)cc(c1O)C(C)(C)C	NOT POLYMER	SingleLargestFragment			YES	Food_Packing		OTHERS		FALSE	CC(C)(C)C1=CC(CO)=CC(=C1O)C(C)(C)C	-8.819	-42.2752	0.873398	0.126602	act.	Reliable	1
DTXSID2021311	'732-26-3	2,4,6-Tris(tert-butyl)phenol	CC(C)(C)c1cc(c(O)c(c1)C(C)(C)C)C(C)(C)C	NOT POLYMER	SingleLargestFragment			YES	Food_Packing	OEHHA_LIST	OTHERS		FALSE	CC(C)(C)C1=CC(=C(O)C(=C1)C(C)(C)C)C(C)(C)C	-8.795	-45.4973	0.883673	0.116327	act.	Reliable	1
DTXSID40236043	'87-97-8	Ethyl 762	COCc1cc(c(O)c(c1)C(C)(C)C)C(C)(C)C	NOT POLYMER	SingleLargestFragment			YES	Food_Packing		OTHERS		FALSE	CC(C)(C)C1=CC(COC)=CC(=C1O)C(C)(C)C	-8.65	-46.5425	0.602336	0.397664	act.	Reliable	1
DTXSID8066470	'19245-41-1	Phenol, 2,4-bis(1,1-dimethylethyl)-5-ethyl-	CCc1cc(O)c(cc1C(C)(C)C)C(C)(C)C	NOT POLYMER	SingleLargestFragment			NO			OTHERS		FALSE	CCC1=CC(O)=C(C=C1C(C)(C)C)C(C)(C)C	-8.612	-42.772	0.778112	0.221888	act.	Reliable	1
DTXSID2066519	'19715-19-6	Benzoic acid, 3,5-bis(1,1-dimethylethyl)-2-hydroxy-	CC(C)(C)c1cc(cc(C(O)=O)c1O)C(C)(C)C	NOT POLYMER	SingleLargestFragment		DTXSID20920498	NO			OTHERS		FALSE	CC(C)(C)C1=CC(C(O)=O)=C(O)C(=C1)C(C)(C)C	-8.597	-41.9683	0.794299	0.205701	act.	Reliable	1
DTXSID90212034	'6287-47-4	2,4-Di-tert-butyl-6-ethylphenol	CCc1cc(cc(c1O)C(C)(C)C)C(C)(C)C	NOT POLYMER	SingleLargestFragment			NO			OTHERS		FALSE	CCC1C=C(C=C(C=1O)C(C)(C)C)C(C)(C)C	-8.588	-44.129	0.778112	0.221888	act.	Reliable	1
DTXSID7057658	'1620-98-0	3,5-Di-tert-butyl-4-hydroxybenzaldehyde	CC(C)(C)c1cc(C=O)cc(c1O)C(C)(C)C	NOT POLYMER	SingleLargestFragment			YES		OEHHA_LIST	OTHERS		FALSE	CC(C)(C)C1=CC(C=O)=CC(=C1O)C(C)(C)C	-8.475	-40.6731	0.883673	0.116327	act.	Reliable	1
DTXSID00241719	'950-59-4	2,6-Di-tert-butyl-4-mercaptophenol	CC(C)(C)c1cc(S)cc(c1O)C(C)(C)C	NOT POLYMER	SingleLargestFragment			NO			OTHERS		FALSE	CC(C)(C)C1=CC(S)=CC(=C1O)C(C)(C)C	-8.413	-39.4648	0.730174	0.269826	act.	Reliable	1
DTXSID70150607	'1139-52-2	4-Bromo-2,6-di-tert-butylphenol	CC(C)(C)c1cc(Br)cc(c1O)C(C)(C)C	NOT POLYMER	SingleLargestFragment			NO			OTHERS		FALSE	CC(C)(C)C1=CC(Br)=CC(=C1O)C(C)(C)C	-8.392	-40.5976	0.74873	0.25127	act.	Reliable	1
DTXSID00888168	'72672-55-0	Phenol, 2,2'-ethylidenebis[6-(1,1-dimethylethyl)-4-(1-methylpropyl)-	CC(c1cc(cc(c1O)C(C)(C)C)C(C)CC)c1cc(cc(c1O)C(C)(C)C)C(C)CC	NOT POLYMER	SingleLargestFragment			NO			OTHERS		FALSE	CC(C1C=C(C=C(C=1O)C(C)(C)C)C(C)CC)C1C=C(C=C(C=1O)C(C)(C)C)C(C)CC	-8.339	-54.5999	0.778112	0.221888	act.	Reliable	1
DTXSID40193965	'4096-72-4	2,6-Di-tert-butyl-4-chlorophenol	CC(C)(C)c1cc(Cl)cc(c1O)C(C)(C)C	NOT POLYMER	SingleLargestFragment			NO			OTHERS		FALSE	CC(C)(C)C1=CC(Cl)=CC(=C1O)C(C)(C)C	-8.336	-39.3839	0.873398	0.126602	act.	Reliable	1
DTXSID2020216	'128-37-0	Butylated hydroxytoluene	Cc1cc(c(O)c(c1)C(C)(C)C)C(C)(C)C	NOT POLYMER	SingleLargestFragment			YES	Food_Packing	OEHHA_LIST	OTHERS		FALSE	CC1C=C(C(O)=C(C=1)C(C)(C)C)C(C)(C)C	-8.302	-41.6498	0.883673	0.116327	act.	Reliable	1
DTXSID2067581	'30947-30-9	Phosphonic acid, [[3,5-bis(1,1-dimethylethyl)-4-hydroxyphenyl]methyl]-, monoethyl ester, nickel(2+) salt (2:1)	[Ni++].CCOP([O-])(=O)CC1=CC(=C(O)C(=C1)C(C)(C)C)C(C)(C)C.CCOP([O-])(=O)CC1=CC(=C(O)C(=C1)C(C)(C)C)C(C)(C)C	NOT POLYMER	SingleLargestFragment	[Ni+2]	DTXSID9044249	YES	Food_Packing		OTHERS		FALSE	CCOP(O)(=O)CC1=CC(=C(O)C(=C1)C(C)(C)C)C(C)(C)C	-8.114	-57.9081	0.778112	0.221888	act.	Reliable	1
DTXSID40888167	'72672-54-9	Phenol, 2,2'-methylenebis[6-(1,1-dimethylethyl)-4-(1-methylpropyl)-	CC(C)(C)c1cc(cc(Cc2cc(cc(c2O)C(C)(C)C)C(C)CC)c1O)C(C)CC	NOT POLYMER	SingleLargestFragment			NO			OTHERS		FALSE	CC(C)(C)C1=CC(=CC(CC2C=C(C=C(C=2O)C(C)(C)C)C(C)CC)=C1O)C(C)CC	-8.041	-53.1041	0.778112	0.221888	act.	Reliable	1
DTXSID3027827	'23500-79-0	Phenol, 3-(chloromethyl)-6-(1,1-dimethylethyl)-2,4-dimethyl-	CC(C)(C)c1cc(C)c(CCl)c(C)c1O	NOT POLYMER	SingleLargestFragment			NO			OTHERS		FALSE	CC(C)(C)C1=CC(C)=C(CCl)C(C)=C1O	-8.021	-41.5126	0.794299	0.205701	act.	Reliable	1
DTXSID7061350	'955-03-3	Phenol, 2,6-bis(1,1-dimethylethyl)-4-nitroso-	CC(C)(C)c1cc(cc(c1O)C(C)(C)C)N=O	NOT POLYMER	SingleLargestFragment			NO			OTHERS		FALSE	CC(C)(C)C1=CC(=CC(=C1O)C(C)(C)C)N=O	-8.006	-40.6812	0.883673	0.116327	act.	Reliable	1
DTXSID4021559	'728-40-5	2,6-Di-tert-butyl-4-nitrophenol	CC(C)(C)c1cc(cc(c1O)C(C)(C)C)[N+]([O-])=O	NOT POLYMER	SingleLargestFragment			NO			OTHERS		FALSE	CC(C)(C)C1=CC(=CC(=C1O)C(C)(C)C)[N+]([O-])=O	-7.98	-43.6212	0.74873	0.25127	act.	Reliable	1
DTXSID3061683	'1421-49-4	Benzoic acid, 3,5-bis(1,1-dimethylethyl)-4-hydroxy-	CC(C)(C)c1cc(cc(c1O)C(C)(C)C)C(O)=O	NOT POLYMER	SingleLargestFragment		DTXSID1068774	NO			OTHERS		FALSE	CC(C)(C)C1=CC(=CC(=C1O)C(C)(C)C)C(O)=O	-7.944	-39.6828	0.730174	0.269826	act.	Reliable	1
DTXSID5062423	'2444-28-2	1,4-Benzenediol, 2,6-bis(1,1-dimethylethyl)-	CC(C)(C)c1cc(O)cc(c1O)C(C)(C)C	NOT POLYMER	SingleLargestFragment			NO			OTHERS		FALSE	CC(C)(C)C1=CC(O)=CC(=C1O)C(C)(C)C	-7.832	-37.0035	0.883673	0.116327	act.	Reliable	1
DTXSID7022411	'118-82-1	4,4'-Methylenebis(2,6-di-t-butylphenol)	CC(C)(C)c1cc(Cc2cc(c(O)c(c2)C(C)(C)C)C(C)(C)C)cc(c1O)C(C)(C)C	NOT POLYMER	SingleLargestFragment			YES	Food_Packing		OTHERS		FALSE	CC(C)(C)C1=CC(CC2=CC(=C(O)C(=C2)C(C)(C)C)C(C)(C)C)=CC(=C1O)C(C)(C)C	-7.352	-53.9478	0.883673	0.116327	act.	Reliable	1
DTXSID50239747	'93840-39-2	Phenol, 2,2'-methylenebis(6-tert-butyl-4-isopropyl-	CC(C)(C)c1cc(cc(Cc2cc(cc(c2O)C(C)(C)C)C(C)C)c1O)C(C)C	NOT POLYMER	SingleLargestFragment			NO			OTHERS		FALSE	CC(C)(C)C1=CC(=CC(CC2C=C(C=C(C=2O)C(C)(C)C)C(C)C)=C1O)C(C)C	-6.945	-43.7333	0.794299	0.205701	act.	Reliable	1
DTXSID0044997	'88-27-7	2,6-Di-tert-butyl-4-[(dimethylamino)methyl]phenol	CN(C)Cc1cc(c(O)c(c1)C(C)(C)C)C(C)(C)C	NOT POLYMER	SingleLargestFragment			YES	Food_Packing		OTHERS		FALSE	CC(C)(C)C1=CC(CN(C)C)=CC(=C1O)C(C)(C)C	-6.898	-52.1109	0.883673	0.116327	act.	Reliable	1
DTXSID20192517	'39266-67-6	Dimethyl bis((3,5-bis(1,1-dimethylethyl)-4-hydroxyphenyl)methyl)malonate	CC(C)(C)c1cc(CC(Cc2cc(c(O)c(c2)C(C)(C)C)C(C)(C)C)(C(=O)OC)C(=O)OC)cc(c1O)C(C)(C)C	NOT POLYMER	SingleLargestFragment			NO			OTHERS		FALSE	CC(C)(C)C1=CC(CC(CC2=CC(=C(O)C(=C2)C(C)(C)C)C(C)(C)C)(C(=O)OC)C(=O)OC)=CC(=C1O)C(C)(C)C	-6.71	-59.9922	0.794299	0.205701	act.	Reliable	1
DTXSID4065575	'13676-82-9	Phenol, 4,4'-(1-methylethylidene)bis[2,6-bis(1,1-dimethylethyl)-	CC(C)(c1cc(c(O)c(c1)C(C)(C)C)C(C)(C)C)c1cc(c(O)c(c1)C(C)(C)C)C(C)(C)C	NOT POLYMER	SingleLargestFragment			NO			OTHERS		FALSE	CC(C)(C1=CC(=C(O)C(=C1)C(C)(C)C)C(C)(C)C)C1=CC(=C(O)C(=C1)C(C)(C)C)C(C)(C)C	-6.622	-56.7106	0.883673	0.116327	act.	Reliable	1
DTXSID6065761	'14362-12-0	Phenol, 2,2'-methylenebis[4,6-bis(1,1-dimethylethyl)-	CC(C)(C)c1cc(cc(Cc2cc(cc(c2O)C(C)(C)C)C(C)(C)C)c1O)C(C)(C)C	NOT POLYMER	SingleLargestFragment			NO			OTHERS		FALSE	CC(C)(C)C1=CC(=CC(CC2C=C(C=C(C=2O)C(C)(C)C)C(C)(C)C)=C1O)C(C)(C)C	-6.457	-41.8395	0.778112	0.221888	act.	Reliable	1
DTXSID50172569	'19072-77-6	2,2'-Methylenebis(4,6-di-tert-butyl-m-cresol)	CC(C)(C)c1cc(c(O)c(Cc2c(O)c(cc(c2C)C(C)(C)C)C(C)(C)C)c1C)C(C)(C)C	NOT POLYMER	SingleLargestFragment			NO			OTHERS		FALSE	CC(C)(C)C1=CC(=C(O)C(CC2C(O)=C(C=C(C=2C)C(C)(C)C)C(C)(C)C)=C1C)C(C)(C)C	-6.285	-49.1716	0.778112	0.221888	act.	Reliable	1
DTXSID00886482	'62546-75-2	Propanoic acid, 3,3'-[1,2-ethanediylbis(thio)]bis[2-methyl-, 1,1'-bis[3-[3,5-bis(1,1-dimethylethyl)-4-hydroxyphenyl]-2,2-dimethylpropyl] ester	CC(C)(C)c1cc(CC(C)(C)COC(=O)C(C)CSCCSCC(C)C(=O)OCC(C)(C)Cc2cc(c(O)c(c2)C(C)(C)C)C(C)(C)C)cc(c1O)C(C)(C)C	NOT POLYMER	SingleLargestFragment			NO			OTHERS		FALSE	CC(C)(C)C1=CC(CC(C)(C)COC(=O)C(C)CSCCSCC(C)C(=O)OCC(C)(C)CC2=CC(=C(O)C(=C2)C(C)(C)C)C(C)(C)C)=CC(=C1O)C(C)(C)C	-6.146	-56.5512	0.602336	0.397664	act.	Reliable	1
DTXSID4038899	'35958-30-6	Tetrabutyl ethylidenebisphenol	CC(c1cc(cc(c1O)C(C)(C)C)C(C)(C)C)c1cc(cc(c1O)C(C)(C)C)C(C)(C)C	NOT POLYMER	SingleLargestFragment			YES	Food_Packing		OTHERS		FALSE	CC(C1C=C(C=C(C=1O)C(C)(C)C)C(C)(C)C)C1C=C(C=C(C=1O)C(C)(C)C)C(C)(C)C	-6.065	-52.1131	0.794299	0.205701	act.	Reliable	1
DTXSID0073160	'128-38-1	[1,1'-Biphenyl]-4,4'-diol, 3,3',5,5'-tetrakis(1,1-dimethylethyl)-	CC(C)(C)c1cc(cc(c1O)C(C)(C)C)-c1cc(c(O)c(c1)C(C)(C)C)C(C)(C)C	NOT POLYMER	SingleLargestFragment			NO			OTHERS		FALSE	CC(C)(C)C1=CC(=CC(=C1O)C(C)(C)C)C1=CC(=C(O)C(=C1)C(C)(C)C)C(C)(C)C	-5.822	-48.7646	0.883673	0.116327	act.	Reliable	1
DTXSID80167286	'1620-93-5	alpha,alpha'-Thiobis(2,6-di-tert-butyl-p-cresol)	CC(C)(C)c1cc(CSCc2cc(c(O)c(c2)C(C)(C)C)C(C)(C)C)cc(c1O)C(C)(C)C	NOT POLYMER	SingleLargestFragment			NO			OTHERS		FALSE	CC(C)(C)C1=CC(CSCC2=CC(=C(O)C(=C2)C(C)(C)C)C(C)(C)C)=CC(=C1O)C(C)(C)C	-5.578	-50.4285	0.873398	0.126602	act.	Reliable	1
DTXSID3068336	'41642-52-8	Phenol, 4,4'-[(2,4,6-trimethyl-1,3-phenylene)bis(methylene)]bis[2,6-bis(1,1-dimethylethyl)-	Cc1c(Cc2cc(c(O)c(c2)C(C)(C)C)C(C)(C)C)c(C)cc(C)c1Cc1cc(c(O)c(c1)C(C)(C)C)C(C)(C)C	NOT POLYMER	SingleLargestFragment			NO			OTHERS		FALSE	CC1C=C(C)C(CC2C=C(C(O)=C(C=2)C(C)(C)C)C(C)(C)C)=C(C)C=1CC1=CC(=C(O)C(=C1)C(C)(C)C)C(C)(C)C	-5.478	-56.9726	0.873398	0.126602	act.	Reliable	1
DTXSID4064505	'6922-60-7	Phenol, 4,4'-[oxybis(methylene)]bis[2,6-bis(1,1-dimethylethyl)-	CC(C)(C)c1cc(COCc2cc(c(O)c(c2)C(C)(C)C)C(C)(C)C)cc(c1O)C(C)(C)C	NOT POLYMER	SingleLargestFragment			NO			OTHERS		FALSE	CC(C)(C)C1=CC(COCC2=CC(=C(O)C(=C2)C(C)(C)C)C(C)(C)C)=CC(=C1O)C(C)(C)C	-5.329	-49.7917	0.794299	0.205701	act.	Reliable	1
DTXSID50226177	'752-60-3	4,4',4''-(Nitrilotris(methylene))tris(2,6-bis(1,1-dimethylethyl)phenol)	CC(C)(C)c1cc(CN(Cc2cc(c(O)c(c2)C(C)(C)C)C(C)(C)C)Cc2cc(c(O)c(c2)C(C)(C)C)C(C)(C)C)cc(c1O)C(C)(C)C	NOT POLYMER	SingleLargestFragment			NO			OTHERS		FALSE	CC(C)(C)C1=CC(CN(CC2=CC(=C(O)C(=C2)C(C)(C)C)C(C)(C)C)CC2=CC(=C(O)C(=C2)C(C)(C)C)C(C)(C)C)=CC(=C1O)C(C)(C)C	-4.919	-63.1169	0.883673	0.116327	act.	Reliable	1
DTXSID90888874	'114766-08-4	Methanone, [3,7-bis(diethylamino)-10H-phenoxazin-10-yl][3,5-bis(1,1-dimethylethyl)-4-hydroxyphenyl]-	CC(C)(C)c1cc(cc(c1O)C(C)(C)C)C(=O)N1c2ccc(cc2Oc2cc(ccc12)N(CC)CC)N(CC)CC	NOT POLYMER	SingleLargestFragment			NO			OTHERS		FALSE	CC(C)(C)C1=CC(=CC(=C1O)C(C)(C)C)C(=O)N1C2C=CC(=CC=2OC2C=C(C=CC1=2)N(CC)CC)N(CC)CC	-4.817	-38.6684	0.987387	0.012613	act.	Reliable	1
DTXSID4066252	'17709-43-2	1,4-Benzenediol, 2,6-bis(1,1-dimethylethyl)-, 4,4',4''-phosphate	CC(C)(C)c1cc(cc(c1O)C(C)(C)C)OP(=O)(Oc1cc(c(O)c(c1)C(C)(C)C)C(C)(C)C)Oc1cc(c(O)c(c1)C(C)(C)C)C(C)(C)C	NOT POLYMER	SingleLargestFragment			NO			OTHERS		FALSE	CC(C)(C)C1=CC(=CC(=C1O)C(C)(C)C)OP(=O)(OC1=CC(=C(O)C(=C1)C(C)(C)C)C(C)(C)C)OC1=CC(=C(O)C(=C1)C(C)(C)C)C(C)(C)C	-4.296	-47.2591	0.602336	0.397664	act.	Reliable	1
DTXSID0027935	'27676-62-6	1,3,5-Triazine-2,4,6(1H,3H,5H)-trione, 1,3,5-tris[[3,5-bis(1,1-dimethylethyl)-4-hydroxyphenyl]methyl]-	CC(C)(C)c1cc(CN2C(=O)N(Cc3cc(c(O)c(c3)C(C)(C)C)C(C)(C)C)C(=O)N(Cc3cc(c(O)c(c3)C(C)(C)C)C(C)(C)C)C2=O)cc(c1O)C(C)(C)C	NOT POLYMER	SingleLargestFragment			YES	Food_Packing		OTHERS		FALSE	CC(C)(C)C1=CC(CN2C(=O)N(CC3=CC(=C(O)C(=C3)C(C)(C)C)C(C)(C)C)C(=O)N(CC3=CC(=C(O)C(=C3)C(C)(C)C)C(C)(C)C)C2=O)=CC(=C1O)C(C)(C)C	-4.285	-58.1087	0.730174	0.269826	act.	Reliable	1
DTXSID7068346	'41715-24-6	Phenol, 4,4'-(2,4,8,10-tetraoxaspiro[5.5]undecane-3,9-diyl)bis[2,6-bis(1,1-dimethylethyl)-	CC(C)(C)c1cc(cc(c1O)C(C)(C)C)C1OCC2(CO1)COC(OC2)c1cc(c(O)c(c1)C(C)(C)C)C(C)(C)C	NOT POLYMER	SingleLargestFragment			NO			OTHERS		FALSE	CC(C)(C)C1=CC(=CC(=C1O)C(C)(C)C)C1OCC2(COC(OC2)C2=CC(=C(O)C(=C2)C(C)(C)C)C(C)(C)C)CO1	-4.179	-54.4147	0.730174	0.269826	act.	Reliable	1
DTXSID20595367	'88951-28-4	4-(Pentadecafluoroheptyl)cyclohexane-1-carboxylic acid	OC(=O)C1CCC(CC1)C(F)(F)C(F)(F)C(F)(F)C(F)(F)C(F)(F)C(F)(F)C(F)(F)F	NOT POLYMER	SingleLargestFragment			YES			PFAS	OTHER_PFAS	FALSE	OC(=O)C1CCC(CC1)C(F)(F)C(F)(F)C(F)(F)C(F)(F)C(F)(F)C(F)(F)C(F)(F)F	-13.99	-48.9477	0.778112	0.221888	act.	Reliable	2
DTXSID9040760	'317318-84-6	{4-[({2-[3-Fluoro-4-(trifluoromethyl)phenyl]-4-methyl-1,3-thiazol-5-yl}methyl)sulfanyl]-2-methylphenoxy}acetic acid	Cc1cc(ccc1OCC(O)=O)SCc1[s]c([n]c1C)-c1cc(F)c(cc1)C(F)(F)F	NOT POLYMER	SingleLargestFragment			NO			OTHERS		FALSE	CC1C=C(C=CC=1OCC(O)=O)SCC1SC(=NC=1C)C1C=C(F)C(=CC=1)C(F)(F)F	-13.729	-66.9966	0.634069	0.365931	act.	Reliable	2
DTXSID10886034	'53092-52-7	2,4-Dodecadienoic acid, 11-methoxy-3,7,11-trimethyl-, (2E,4E)-	C/C(/C=C/CC(C)CCCC(C)(C)OC)=CC(O)=O	NOT POLYMER	SingleLargestFragment			NO			OTHERS		FALSE	CC(C=CCC(C)CCCC(C)(C)OC)=CC(O)=O	-12.151	-53.1559	0.817995	0.182005	act.	Reliable	2
DTXSID80205475	'56927-95-8	(2,4-Dichlorophenoxy)propanol	OCCCOc1ccc(Cl)cc1Cl	NOT POLYMER	SingleLargestFragment			NO			OTHERS		FALSE	OCCCOC1C=CC(Cl)=CC=1Cl	-8.173	-37.8375	0.778112	0.221888	act.	Reliable	2
DTXSID1041471	'330-64-3	3,5-Diisopropylphenyl methylcarbamate	CNC(=O)Oc1cc(cc(c1)C(C)C)C(C)C	NOT POLYMER	SingleLargestFragment			NO			OTHERS		FALSE	CNC(=O)OC1C=C(C=C(C=1)C(C)C)C(C)C	-7.495	-44.9234	0.778112	0.221888	act.	Reliable	2
DTXSID4037617	'2631-37-0	Promecarb	Cc1cc(cc(c1)OC(=O)NC)C(C)C	NOT POLYMER	SingleLargestFragment			NO			OTHERS		FALSE	CC1C=C(C=C(C=1)OC(=O)NC)C(C)C	-6.349	-34.0544	0.778112	0.221888	act.	Reliable	2
DTXSID4021268	'122-34-9	Simazine	CCNc1[n]c(Cl)[n]c(NCC)[n]1	NOT POLYMER	SingleLargestFragment			YES		OEHHA_LIST	OTHERS		FALSE	CCNC1=NC(Cl)=NC(NCC)=N1	-5.869	-32.0335	0.778112	0.221888	act.	Reliable	2
DTXSID20203011	'54581-55-4	2,2'-((6-Chloro-1,3,5-triazine-2,4-diyl)diimino)bisethanol	OCCNc1[n]c(Cl)[n]c(NCCO)[n]1	NOT POLYMER	SingleLargestFragment			NO			OTHERS		FALSE	OCCNC1N=C(Cl)N=C(NCCO)N=1	-5.561	-35.9669	0.778112	0.221888	act.	Reliable	2
DTXSID10891502	'6160-80-1	4-Methylumbelliferyl glucuronide	CC1=CC(=O)Oc2cc(ccc21)O[C@@H]1O[C@@H]([C@@H](O)[C@H](O)[C@H]1O)C(O)=O	NOT POLYMER	SingleLargestFragment			NO			OTHERS		FALSE	CC1=CC(=O)OC2C=C(C=CC=21)OC1OC(C(O)C(O)C1O)C(O)=O	-11.745	-58.3063	0.778112	0.221888	act.	Reliable	3
DTXSID30210615	'6160-78-7	4-Methylumbelliferone beta-D-galactopyranoside	CC1=CC(=O)Oc2cc(ccc21)O[C@@H]1O[C@H](CO)[C@H](O)[C@H](O)[C@H]1O	NOT POLYMER	SingleLargestFragment			NO			OTHERS		FALSE	CC1=CC(=O)OC2C=C(C=CC=21)OC1OC(CO)C(O)C(O)C1O	-11.137	-49.8117	0.778112	0.221888	act.	Reliable	3
DTXSID20885659	'37067-30-4	2H-1-Benzopyran-2-one, 7-[[2-(acetylamino)-2-deoxy-.beta.-D-glucopyranosyl]oxy]-4-methyl-	CC(=O)N[C@H]1[C@H](Oc2cc3OC(=O)C=C(C)c3cc2)O[C@H](CO)[C@@H](O)[C@@H]1O	NOT POLYMER	SingleLargestFragment			NO			OTHERS		FALSE	CC(=O)NC1C(OC2=CC3OC(=O)C=C(C)C=3C=C2)OC(CO)C(O)C1O	-10.707	-55.2279	0.778112	0.221888	act.	Reliable	3
DTXSID3066841	'22919-26-2	2H-1-Benzopyran-2-one, 4-methyl-7-(phosphonooxy)-, disodium salt	[Na+].[Na+].CC1=CC(=O)Oc2cc(ccc21)OP([O-])([O-])=O	NOT POLYMER	SingleLargestFragment	[Na+].[Na+]		NO			OTHERS		FALSE	CC1=CC(=O)OC2=CC(=CC=C21)OP(O)(O)=O	-9.783	-43.1685	0.778112	0.221888	act.	Reliable	3
DTXSID20885331	'26078-25-1	2H-1-Benzopyran-2-one, 7-(ethylamino)-4,6-dimethyl-	CCNc1cc2OC(=O)C=C(C)c2cc1C	NOT POLYMER	SingleLargestFragment			NO			OTHERS		FALSE	CCNC1=CC2OC(=O)C=C(C)C=2C=C1C	-9.145	-34.6832	0.602336	0.397664	act.	Reliable	3
DTXSID1067417	'28821-18-3	2H-1-Benzopyran-2-one, 7-(ethylamino)-4-methyl-	CC1=CC(=O)Oc2cc(ccc12)NCC	NOT POLYMER	SingleLargestFragment			NO			OTHERS		FALSE	CC1=CC(=O)OC2=CC(=CC=C12)NCC	-7.717	-38.0087	0.778112	0.221888	act.	Reliable	3
DTXSID3058953	'87-05-8	2H-1-Benzopyran-2-one, 7-ethoxy-4-methyl-	CC1=CC(=O)Oc2cc(ccc12)OCC	NOT POLYMER	SingleLargestFragment			NO			OTHERS		FALSE	CC1=CC(=O)OC2=CC(=CC=C12)OCC	-7.616	-36.2711	0.873398	0.126602	act.	Reliable	3
DTXSID3045699	'67268-43-3	Giparmen	CC1=CC(=O)Oc2cc(ccc21)OCC#C	NOT POLYMER	SingleLargestFragment			NO			OTHERS		FALSE	CC1=CC(=O)OC2=CC(=CC=C21)OCC#C	-7.572	-37.7759	0.778112	0.221888	act.	Reliable	3
DTXSID9025035	'91-44-1	7-Diethylamino-4-methylcoumarin	CC1=CC(=O)Oc2cc(ccc12)N(CC)CC	NOT POLYMER	SingleLargestFragment			YES	Food_Packing		OTHERS		FALSE	CC1=CC(=O)OC2=CC(=CC=C12)N(CC)CC	-7.41	-42.2305	0.883673	0.116327	act.	Reliable	3
DTXSID8065870	'15220-11-8	2H-1-Benzopyran-2-one, 4-methyl-7-(sulfooxy)-, potassium salt	[K+].CC1=CC(=O)Oc2cc(ccc21)OS([O-])(=O)=O	NOT POLYMER	SingleLargestFragment	[K+]		NO			OTHERS		FALSE	CC1=CC(=O)OC2=CC(=CC=C21)OS(O)(=O)=O	-7.311	-46.677	0.778112	0.221888	act.	Reliable	3
DTXSID1046976	'103764-33-6	4-Methylumbelliferone hydrate	O.CC1=CC(=O)Oc2cc(O)ccc21	NOT POLYMER	SingleLargestFragment	O	DTXSID8025670	NO			OTHERS		FALSE	CC1=CC(=O)OC2C=C(O)C=CC=21	-7.237	-32.4975	0.778112	0.221888	act.	Reliable	3
DTXSID6041422	'87-01-4	7-(Dimethylamino)-4-methylcoumarin	CC1=CC(=O)Oc2cc(ccc12)N(C)C	NOT POLYMER	SingleLargestFragment			NO			OTHERS		FALSE	CC1=CC(=O)OC2C=C(C=CC1=2)N(C)C	-7.206	-40.0196	0.778112	0.221888	act.	Reliable	3
DTXSID3069277	'58632-48-7	Carbamic acid, (4-methyl-2-oxo-2H-1-benzopyran-7-yl)-, ethyl ester	CC1=CC(=O)Oc2cc(ccc12)NC(=O)OCC	NOT POLYMER	SingleLargestFragment			NO			OTHERS		FALSE	CC1=CC(=O)OC2=CC(=CC=C12)NC(=O)OCC	-6.786	-37.4954	0.778112	0.221888	act.	Reliable	3
DTXSID40885333	'26093-31-2	2H-1-Benzopyran-2-one, 7-amino-4-methyl-	CC1=CC(=O)Oc2cc(N)ccc21	NOT POLYMER	SingleLargestFragment			NO			OTHERS		FALSE	CC1=CC(=O)OC2C=C(N)C=CC=21	-6.643	-32.7138	0.778112	0.221888	act.	Reliable	3
DTXSID6040743	'71441-28-6	4-(2-(5,6,7,8-Tetrahydro-5,5,8,8-tetramethyl-2-naphthenyl)-1E-propen-1-yl)benzoic acid	C/C(=Cc1ccc(cc1)C(O)=O)/c1cc2c(cc1)C(C)(C)CCC2(C)C	NOT POLYMER	SingleLargestFragment			NO			OTHERS		FALSE	CC(=CC1C=CC(=CC=1)C(O)=O)C1=CC2=C(C=C1)C(C)(C)CCC2(C)C	-15.723	-69.1099	0.996182	0.00381808	act.	Reliable	4
DTXSID4023177	'4759-48-2	13-cis Retinoic acid	CC1CCCC(C)(C)C=1/C=C/C(/C)=C/C=C/C(/C)=CC(O)=O	NOT POLYMER	SingleLargestFragment			YES		OEHHA_LIST	OTHERS		FALSE	CC1CCCC(C)(C)C=1C=CC(C)=CC=CC(C)=CC(O)=O	-14.871	-62.5631	0.969856	0.030144	act.	Reliable	4
DTXSID5040758	'102121-60-8	AM580	CC1(C)CCC(C)(C)c2ccc(cc12)C(=O)Nc1ccc(cc1)C(O)=O	NOT POLYMER	SingleLargestFragment			NO			OTHERS		FALSE	CC1(C)CCC(C)(C)C2C=CC(=CC1=2)C(=O)NC1C=CC(=CC=1)C(O)=O	-14.593	-64.5511	0.995321	0.0046792	act.	Reliable	4
DTXSID5046853	'94497-51-5	Tamibarotene	CC1(C)CCC(C)(C)c2ccc(cc12)NC(=O)c1ccc(cc1)C(O)=O	NOT POLYMER	SingleLargestFragment			NO			OTHERS		FALSE	CC1(C)CCC(C)(C)C2C=C(C=CC1=2)NC(=O)C1C=CC(=CC=1)C(O)=O	-13.675	-62.075	0.995321	0.0046792	act.	Reliable	4
DTXSID2032005	'65646-68-6	4-Hydroxyphenyl retinamide	CC1CCCC(C)(C)C=1/C=C/C(/C)=C/C=C/C(/C)=C/C(=O)Nc1ccc(O)cc1	NOT POLYMER	SingleLargestFragment			NO			OTHERS		FALSE	CC1CCCC(C)(C)C=1C=CC(C)=CC=CC(C)=CC(=O)NC1C=CC(O)=CC=1	-12.706	-67.5119	0.930233	0.0697668	act.	Reliable	4
DTXSID7032006	'125533-88-2	Arotinoid	C/C(=Cc1ccc(cc1)OCCN1CCOCC1)/c1ccc2c(c1)C(C)(C)CCC2(C)C	NOT POLYMER	SingleLargestFragment			NO			OTHERS		FALSE	CC(=CC1C=CC(=CC=1)OCCN1CCOCC1)C1C=CC2=C(C=1)C(C)(C)CCC2(C)C	-11.885	-71.496	0.911419	0.0885808	act.	Reliable	4
DTXSID0025997	'472-86-6	13-cis-Retinal	CC1CCCC(C)(C)C=1/C=C/C(/C)=C/C=C/C(/C)=CC=O	NOT POLYMER	SingleLargestFragment			NO			OTHERS		FALSE	CC1CCCC(C)(C)C=1C=CC(C)=CC=CC(C)=CC=O	-11.736	-60.9607	0.706673	0.293327	act.	Reliable	4
DTXSID6046923	'40516-48-1	Tretinoin tocoferil	CC1(C)CCCC(C)=C1/C=C/C(/C)=C/C=C/C(/C)=C/C(=O)Oc1c(C)c2CC[C@@](C)(CCC[C@H](C)CCC[C@H](C)CCCC(C)C)Oc2c(C)c1C	NOT POLYMER	SingleLargestFragment			NO			OTHERS		FALSE	CC1(C)CCCC(C)=C1C=CC(C)=CC=CC(C)=CC(=O)OC1=C(C)C2CCC(C)(CCCC(C)CCCC(C)CCCC(C)C)OC=2C(C)=C1C	-6.994	-69.3417	0.930233	0.0697668	act.	Reliable	4
DTXSID1040619	'153559-49-0	Bexarotene	Cc1cc2c(cc1C(=C)c1ccc(cc1)C(O)=O)C(C)(C)CCC2(C)C	NOT POLYMER	SingleLargestFragment			NO			OTHERS		FALSE	CC1=CC2=C(C=C1C(=C)C1C=CC(=CC=1)C(O)=O)C(C)(C)CCC2(C)C	-16.442	-69.7711	0.995321	0.0046792	act.	Reliable	5
DTXSID6022553	'55079-83-9	Acitretin	Cc1c(cc(C)c(/C=C/C(/C)=C/C=C/C(/C)=C/C(O)=O)c1C)OC	NOT POLYMER	SingleLargestFragment			NO			OTHERS		FALSE	CC(=CC(O)=O)C=CC=C(C)C=CC1=C(C)C(C)=C(C=C1C)OC	-14.581	-66.4457	0.969856	0.030144	act.	Reliable	5
DTXSID5040962	'171746-21-7	AGN193109	Cc1ccc(cc1)C1=CCC(C)(C)c2ccc(cc21)C#Cc1ccc(cc1)C(O)=O	NOT POLYMER	SingleLargestFragment			NO			OTHERS		FALSE	CC1C=CC(=CC=1)C1=CCC(C)(C)C2C=CC(=CC=21)C#CC1C=CC(=CC=1)C(O)=O	-12.071	-55.0321	0.706673	0.293327	act.	Reliable	5
DTXSID00886028	'53023-67-9	2,4-Dodecadienoic acid, 3,7,11-trimethyl-, (2E,4E)-	C/C(/C=C/CC(C)CCCC(C)C)=CC(O)=O	NOT POLYMER	SingleLargestFragment			NO			OTHERS		FALSE	CC(C=CCC(C)CCCC(C)C)=CC(O)=O	-11.748	-49.239	0.930233	0.0697668	act.	Reliable	5
DTXSID00888946	'131812-67-4	1,3-Dioxolane, 2,4-dimethyl-2-(5,6,7,8-tetrahydro-5,5,8,8-tetramethyl-2-naphthalenyl)-	CC1COC(C)(O1)c1cc2c(cc1)C(C)(C)CCC2(C)C	NOT POLYMER	SingleLargestFragment			NO			OTHERS		FALSE	CC1COC(C)(O1)C1=CC2=C(C=C1)C(C)(C)CCC2(C)C	-10.745	-54.6808	0.776196	0.223804	act.	Reliable	5
DTXSID40888607	'83175-06-8	2-Naphthaleneethanol, 5,6,7,8-tetrahydro-.beta.,5,5,8,8-pentamethyl-	CC1(C)CCC(C)(C)c2cc(ccc12)C(C)CO	NOT POLYMER	SingleLargestFragment			NO			OTHERS		FALSE	CC1(C)CCC(C)(C)C2C=C(C=CC1=2)C(C)CO	-9.866	-47.9454	0.89839	0.10161	act.	Reliable	5
DTXSID7029879	'65277-42-1	Ketoconazole	CC(=O)N1CCN(CC1)c1ccc(cc1)OC[C@@H]1CO[C@](C[n]2c[n]cc2)(O1)c1ccc(Cl)cc1Cl	NOT POLYMER	SingleLargestFragment			YES		OEHHA_LIST	OTHERS		FALSE	CC(=O)N1CCN(CC1)C1C=CC(=CC=1)OCC1COC(CN2C=NC=C2)(O1)C1=CC=C(Cl)C=C1Cl	-9.757	-77.148	0.611441	0.388559	act.	Reliable	5
DTXSID3041582	'88-29-9	7-Acetyl-6-ethyl-1,1,4,4-tetramethyltetralin	CC(=O)c1cc2c(cc1CC)C(C)(C)CCC2(C)C	NOT POLYMER	SingleLargestFragment			NO			OTHERS		FALSE	CC(=O)C1=CC2=C(C=C1CC)C(C)(C)CCC2(C)C	-9.211	-48.0481	0.89839	0.10161	act.	Reliable	5
DTXSID7069239	'58243-85-9	2-Naphthalenecarboxaldehyde, 3-ethyl-5,6,7,8-tetrahydro-5,5,8,8-tetramethyl-	CCc1cc2c(cc1C=O)C(C)(C)CCC2(C)C	NOT POLYMER	SingleLargestFragment			NO			OTHERS		FALSE	CCC1=CC2=C(C=C1C=O)C(C)(C)CCC2(C)C	-9.147	-41.805	0.89839	0.10161	act.	Reliable	5
DTXSID7058836	'80-81-9	6-Ethyl-1,1,4,4-tetramethyltetralin	CCc1cc2c(cc1)C(C)(C)CCC2(C)C	NOT POLYMER	SingleLargestFragment			NO			OTHERS		FALSE	CCC1=CC2=C(C=C1)C(C)(C)CCC2(C)C	-9.021	-41.9898	0.89839	0.10161	act.	Reliable	5
DTXSID7066221	'17610-24-1	Ethanone, 1-(5,6,7,8-tetrahydro-3,5,5,8,8-pentamethyl-2-naphthalenyl)-	Cc1cc2c(cc1C(C)=O)C(C)(C)CCC2(C)C	NOT POLYMER	SingleLargestFragment			NO			OTHERS		FALSE	CC1C=C2C(=CC=1C(C)=O)C(C)(C)CCC2(C)C	-8.842	-44.3628	0.995321	0.0046792	act.	Reliable	5
DTXSID50216952	'6683-48-3	1,2,3,4-Tetrahydro-1,1,4,4,6-pentamethylnaphthalene	Cc1ccc2c(c1)C(C)(C)CCC2(C)C	NOT POLYMER	SingleLargestFragment			NO			OTHERS		FALSE	CC1C=CC2=C(C=1)C(C)(C)CCC2(C)C	-8.073	-39.8246	0.89839	0.10161	act.	Reliable	5
DTXSID5046691	'118292-40-3	Tazarotene	CCOC(=O)c1c[n]c(cc1)C#Cc1cc2c(cc1)SCCC2(C)C	NOT POLYMER	SingleLargestFragment			NO			OTHERS		FALSE	CCOC(=O)C1C=NC(=CC=1)C#CC1C=C2C(=CC=1)SCCC2(C)C	-6.165	-56.365	0.93933	0.0606701	act.	Reliable	5
DTXSID50205240	'56677-69-1	Bis(2,2,6,6,-tetramethyl-4-piperidyl) bis((3,5-bis(1,1-dimethylethyl)-4-hydroxyphenyl)methyl)malonate	CC(C)(C)c1cc(CC(Cc2cc(c(O)c(c2)C(C)(C)C)C(C)(C)C)(C(=O)OC2CC(C)(C)NC(C)(C)C2)C(=O)OC2CC(C)(C)NC(C)(C)C2)cc(c1O)C(C)(C)C	NOT POLYMER	SingleLargestFragment			NO			OTHERS		FALSE	CC(C)(C)C1=CC(CC(CC2=CC(=C(O)C(=C2)C(C)(C)C)C(C)(C)C)(C(=O)OC2CC(C)(C)NC(C)(C)C2)C(=O)OC2CC(C)(C)NC(C)(C)C2)=CC(=C1O)C(C)(C)C	Doesn't Fit in the pocket	Doesn't Fit in the pocket	0.778112	0.221888	act.	Reliable	5
DTXSID6027428	'1709-70-2	Ionox 330	CC(C)(C)c1cc(Cc2c(C)c(Cc3cc(c(O)c(c3)C(C)(C)C)C(C)(C)C)c(C)c(Cc3cc(c(O)c(c3)C(C)(C)C)C(C)(C)C)c2C)cc(c1O)C(C)(C)C	NOT POLYMER	SingleLargestFragment			YES	Food_Packing		OTHERS		FALSE	CC(C)(C)C1=CC(CC2C(C)=C(CC3=CC(=C(O)C(=C3)C(C)(C)C)C(C)(C)C)C(C)=C(CC3=CC(=C(O)C(=C3)C(C)(C)C)C(C)(C)C)C=2C)=CC(=C1O)C(C)(C)C	Doesn't Fit in the pocket	Doesn't Fit in the pocket	0.883673	0.116327	act.	Reliable	5
DTXSID6027052	'128-39-2	2,6-Di-tert-butylphenol	CC(C)(C)c1cccc(c1O)C(C)(C)C	NOT POLYMER	SingleLargestFragment			YES	Food_Packing		OTHERS		FALSE	CC(C)(C)C1=CC=CC(=C1O)C(C)(C)C	-7.68096	-39.8097	0.250206	0.749794	inact.	Reliable
DTXSID30175038	'20893-01-0	((((4-Methylphenyl)sulphonyl)oxy)imino)malononitrile	Cc1ccc(cc1)S(=O)(=O)ON=C(C#N)C#N	NOT POLYMER	SingleLargestFragment			NO			OTHERS		FALSE	CC1C=CC(=CC=1)S(=O)(=O)ON=C(C#N)C#N			0.145026	0.854974	inact.	Reliable
DTXSID90199770	'51818-54-3	(((2-((2-((2-Aminoethyl)amino)ethyl)amino)ethyl)amino)methyl)phenol	NCCNCCNCCNCc1ccccc1O	NOT POLYMER	SingleLargestFragment			NO			OTHERS		FALSE	NCCNCCNCCNCC1=CC=CC=C1O			0.145026	0.854974	inact.	Reliable
DTXSID80217194	'66998-67-2	(((2-Chloroethyl)sulphonyl)methyl)benzene	O=S(=O)(CCCl)Cc1ccccc1	NOT POLYMER	SingleLargestFragment			NO			OTHERS		FALSE	O=S(=O)(CCCl)CC1C=CC=CC=1			0.145026	0.854974	inact.	Reliable
DTXSID8027612	'5995-42-6	(((2-Hydroxyethyl)imino)bis(methylene))bisphosphonic acid	OCCN(CP(O)(O)=O)CP(O)(O)=O	NOT POLYMER	SingleLargestFragment			NO			OTHERS		FALSE	OCCN(CP(O)(O)=O)CP(O)(O)=O			0.145026	0.854974	inact.	Reliable
DTXSID20233398	'84434-06-0	(((9-Oxo-9H-thioxanthen-2-yl)methyl)thio)acetic acid	OC(=O)CSCc1cc2c(cc1)Sc1ccccc1C2=O	NOT POLYMER	SingleLargestFragment			NO			OTHERS		FALSE	OC(=O)CSCC1C=CC2SC3=CC=CC=C3C(=O)C=2C=1			0.145026	0.854974	inact.	Reliable
DTXSID10202775	'5439-93-0	(((Diethylamino)thioxomethyl)thio)acetic acid	CCN(CC)C(=S)SCC(O)=O	NOT POLYMER	SingleLargestFragment			NO			OTHERS		FALSE	CCN(CC)C(=S)SCC(O)=O			0.145026	0.854974	inact.	Reliable
DTXSID70880957	'72276-05-2	(((Perfluorodecyl)ethylsulphonyl)methylamino)ethyl acrylate	CN(CCOC(=O)C=C)S(=O)(=O)CCC(F)(F)C(F)(F)C(F)(F)C(F)(F)C(F)(F)C(F)(F)C(F)(F)C(F)(F)C(F)(F)C(F)(F)F	NOT POLYMER	SingleLargestFragment			YES			PFAS	OTHER_PFAS	FALSE	CN(CCOC(=O)C=C)S(=O)(=O)CCC(F)(F)C(F)(F)C(F)(F)C(F)(F)C(F)(F)C(F)(F)C(F)(F)C(F)(F)C(F)(F)C(F)(F)F			0.145026	0.854974	inact.	Reliable
DTXSID30188946	'35445-71-7	(((Phenylmethoxy)methoxy)methoxy)methanol	OCOCOCOCc1ccccc1	NOT POLYMER	SingleLargestFragment			NO			OTHERS		FALSE	OCOCOCOCC1C=CC=CC=1			0.145026	0.854974	inact.	Reliable
DTXSID20207256	'58537-61-4	((1,1,3,3-Tetramethylbutyl)thio)acetic acid	CC(C)(C)CC(C)(C)SCC(O)=O	NOT POLYMER	SingleLargestFragment			NO			OTHERS		FALSE	CC(C)(C)CC(C)(C)SCC(O)=O			0.145026	0.854974	inact.	Reliable
DTXSID70179050	'24310-22-3	((1,1-Dimethylethyl)thio)acetic acid	CC(C)(C)SCC(O)=O	NOT POLYMER	SingleLargestFragment			NO			OTHERS		FALSE	CC(C)(C)SCC(O)=O			0.145026	0.854974	inact.	Reliable
DTXSID30240452	'94087-87-3	((1,2-Benzisothiazol-3-yloxy)methyl)(diethyl)amine	CCN(COc1[n][s]c2ccccc21)CC	NOT POLYMER	SingleLargestFragment			NO			OTHERS		FALSE	CCN(COC1=NSC2=CC=CC=C21)CC			0.145026	0.854974	inact.	Unreliable
DTXSID20234441	'85237-53-2	((1-Amino-2-naphthyl)oxy)acetic acid	Nc1c2ccccc2ccc1OCC(O)=O	NOT POLYMER	SingleLargestFragment			NO			OTHERS		FALSE	NC1C2=CC=CC=C2C=CC=1OCC(O)=O			0.145026	0.854974	inact.	Reliable
DTXSID00234545	'85371-62-6	((1-Amino-9,10-dihydro-4-hydroxy-9,10-dioxo-2-anthryl)oxy)-N-(3-ethoxypropyl)benzenesulphonamide	CCOCCCN(Oc1cc(O)c2c(c1N)C(=O)c1ccccc1C2=O)S(=O)(=O)c1ccccc1	NOT POLYMER	SingleLargestFragment			NO			OTHERS		FALSE	CCOCCCN(OC1C=C(O)C2=C(C=1N)C(=O)C1=CC=CC=C1C2=O)S(=O)(=O)C1C=CC=CC=1			0.145026	0.854974	inact.	Reliable
DTXSID50240176	'93983-64-3	((1-Oxoallyl)amino)dodecanesulphonic acid	C=CC(=O)NCCCCCCCCCCCCS(O)(=O)=O	NOT POLYMER	SingleLargestFragment			NO			OTHERS		FALSE	C=CC(=O)NCCCCCCCCCCCCS(O)(=O)=O			0.145026	0.854974	inact.	Reliable
DTXSID00196477	'45325-73-3	((2-((2-Hydroxyethyl)(2-((1-oxooctadecyl)oxy)ethyl)amino)ethyl)imino)diethane-1,2-diyl distearate	CCCCCCCCCCCCCCCCCC(=O)OCCN(CCO)CCN(CCOC(=O)CCCCCCCCCCCCCCCCC)CCOC(=O)CCCCCCCCCCCCCCCCC	NOT POLYMER	SingleLargestFragment			NO			OTHERS		FALSE	CCCCCCCCCCCCCCCCCC(=O)OCCN(CCO)CCN(CCOC(=O)CCCCCCCCCCCCCCCCC)CCOC(=O)CCCCCCCCCCCCCCCCC			0.145026	0.854974	inact.	Reliable
DTXSID40232909	'84029-50-5	((2-(Aminocarbonyl)-5-ethoxyphenyl)thio)acetic acid	CCOc1cc(SCC(O)=O)c(cc1)C(N)=O	NOT POLYMER	SingleLargestFragment			NO			OTHERS		FALSE	CCOC1=CC(SCC(O)=O)=C(C=C1)C(N)=O			0.145026	0.854974	inact.	Reliable
DTXSID70880230	'19932-26-4	((2,2,3,3-Tetrafluoropropoxy)methyl)oxirane	FC(F)C(F)(F)COCC1CO1	NOT POLYMER	SingleLargestFragment			YES			PFAS	OTHER_PFAS	FALSE	FC(F)C(F)(F)COCC1CO1			0.145026	0.854974	inact.	Reliable
DTXSID3064194	'6274-27-7	((2,5-Dichlorophenyl)thio)acetic acid	OC(=O)CSc1cc(Cl)ccc1Cl	NOT POLYMER	SingleLargestFragment			NO			OTHERS		FALSE	OC(=O)CSC1C=C(Cl)C=CC=1Cl			0.145026	0.854974	inact.	Reliable
DTXSID60239652	'938-09-0	((2-Chloroethyl)sulphonyl)benzene	O=S(=O)(CCCl)c1ccccc1	NOT POLYMER	SingleLargestFragment			NO			OTHERS		FALSE	O=S(=O)(CCCl)C1C=CC=CC=1			0.145026	0.854974	inact.	Reliable
DTXSID10203904	'5535-49-9	((2-Chloroethyl)thio)benzene	ClCCSc1ccccc1	NOT POLYMER	SingleLargestFragment			NO			OTHERS		FALSE	ClCCSC1C=CC=CC=1			0.145026	0.854974	inact.	Reliable
DTXSID2072594	'72785-08-1	((3-(Dimethylamino)propyl)((heptadecafluorooctyl)sulfonyl)amino)-1-Propanesulfonic acid	CN(C)CCC[N@@](CCCS(O)(=O)=O)S(=O)(=O)C(F)(F)C(F)(F)C(F)(F)C(F)(F)C(F)(F)C(F)(F)C(F)(F)C(F)(F)F	NOT POLYMER	SingleLargestFragment			YES		OEHHA_LIST	PFAS	OTHER_PFAS	FALSE	CN(C)CCCN(CCCS(O)(=O)=O)S(=O)(=O)C(F)(F)C(F)(F)C(F)(F)C(F)(F)C(F)(F)C(F)(F)C(F)(F)C(F)(F)F			0.145026	0.854974	inact.	Reliable
DTXSID9045215	'118409-57-7	((3,4-Dihydroxyphenyl)methylene)-Propanedinitrile	N#CC(=Cc1cc(O)c(O)cc1)C#N	NOT POLYMER	SingleLargestFragment			NO			OTHERS		FALSE	N#CC(=CC1=CC(O)=C(O)C=C1)C#N			0.145026	0.854974	inact.	Reliable
DTXSID9072608	'72828-64-9	((4-((2,6-Dicyano-4-nitrophenyl)azo)-3-methylphenyl)amino)hexyl acetate	CCCCN(CCOC(C)=O)c1cc(C)c(cc1)N=Nc1c(cc(cc1C#N)[N+]([O-])=O)C#N	NOT POLYMER	SingleLargestFragment			YES		OEHHA_LIST	OTHERS		FALSE	CCCCN(CCOC(C)=O)C1=CC(C)=C(C=C1)N=NC1C(=CC(=CC=1C#N)[N+]([O-])=O)C#N			0.145026	0.854974	inact.	Unreliable
DTXSID00233972	'84930-11-0	((4-(1,1-Dimethylethyl)cyclohexyl)oxy)acetaldehyde	CC(C)(C)C1CCC(CC1)OCC=O	NOT POLYMER	SingleLargestFragment			NO			OTHERS		FALSE	CC(C)(C)C1CCC(CC1)OCC=O			0.145026	0.854974	inact.	Reliable
DTXSID6067123	'25665-01-4	((4-(Bis(2-hydroxyethyl)amino)-2-methylphenyl)methylene)malononitrile	Cc1cc(ccc1C=C(C#N)C#N)N(CCO)CCO	NOT POLYMER	SingleLargestFragment			NO			OTHERS		FALSE	CC1C=C(C=CC=1C=C(C#N)C#N)N(CCO)CCO			0.145026	0.854974	inact.	Reliable
DTXSID40201993	'53723-88-9	((4,5-Dihydro-5-thioxo-1,3,4-thiadiazol-2-yl)thio)acetic acid	OC(=O)CSC1=NNC(=S)S1	NOT POLYMER	SingleLargestFragment			NO			OTHERS		FALSE	OC(=O)CSC1N=NC(=S)S1			0.145026	0.854974	inact.	Unreliable
DTXSID80213015	'6364-15-4	((4-Amino-2-sulphophenyl)amino)oxoacetic acid	Nc1cc(c(cc1)NC(=O)C(O)=O)S(O)(=O)=O	NOT POLYMER	SingleLargestFragment			NO			OTHERS		FALSE	NC1=CC(=C(C=C1)NC(=O)C(O)=O)S(O)(=O)=O			0.145026	0.854974	inact.	Reliable
DTXSID90191618	'38228-20-5	((4-Amino-6-((hydroxymethyl)amino)-1,3,5-triazin-2-yl)imino)bismethanol	Nc1[n]c([n]c(NCO)[n]1)N(CO)CO	NOT POLYMER	SingleLargestFragment			NO			OTHERS		FALSE	NC1N=C(N=C(NCO)N=1)N(CO)CO			0.145026	0.854974	inact.	Reliable
DTXSID90239943	'93962-55-1	((4-Chloro-2,5-dimethoxyphenyl)thio)acetic acid	COc1cc(SCC(O)=O)c(cc1Cl)OC	NOT POLYMER	SingleLargestFragment			NO			OTHERS		FALSE	COC1=CC(SCC(O)=O)=C(C=C1Cl)OC			0.145026	0.854974	inact.	Reliable
DTXSID80146314	'10414-68-3	((4-Methoxybenzoyl)oxy)acetic acid	COc1ccc(cc1)C(=O)OCC(O)=O	NOT POLYMER	SingleLargestFragment			NO			OTHERS		FALSE	COC1C=CC(=CC=1)C(=O)OCC(O)=O			0.145026	0.854974	inact.	Reliable
DTXSID30168268	'16728-84-0	((4-Methylphenyl)amino)acetonitrile	Cc1ccc(cc1)NCC#N	NOT POLYMER	SingleLargestFragment			NO			OTHERS		FALSE	CC1=CC=C(C=C1)NCC#N			0.145026	0.854974	inact.	Reliable
DTXSID00196730	'46118-95-0	((4-Methylpyrimidin-2-yl)thio)acetic acid	Cc1cc[n]c([n]1)SCC(O)=O	NOT POLYMER	SingleLargestFragment			NO			OTHERS		FALSE	CC1C=CN=C(N=1)SCC(O)=O			0.145026	0.854974	inact.	Reliable
DTXSID50235123	'85851-54-3	((5-(Acetylamino)-4-((2-bromo-4,6-dinitrophenyl)azo)-2-ethoxyphenyl)imino)di-2,1-ethanediyl bis(chloroacetate)	CC(=O)Nc1cc(c(cc1/N=N/c1c(Br)cc(cc1[N+]([O-])=O)[N+]([O-])=O)OCC)N(CCOC(=O)CCl)CCOC(=O)CCl	NOT POLYMER	SingleLargestFragment			NO			OTHERS		FALSE	CC(=O)NC1=CC(=C(C=C1N=NC1C(Br)=CC(=CC=1[N+]([O-])=O)[N+]([O-])=O)OCC)N(CCOC(=O)CCl)CCOC(=O)CCl			0.145026	0.854974	inact.	Unreliable
DTXSID20237432	'88938-56-1	((5-Acetamido-4-((5-nitrothiazol-2-yl)azo)-2-methoxyphenyl)imino)diethyl dipropionate	CC(=O)Nc1cc(c(cc1/N=N/c1[n]cc([s]1)[N+]([O-])=O)OC)N(CCOC(=O)CC)CCOC(=O)CC	NOT POLYMER	SingleLargestFragment			NO			OTHERS		FALSE	CC(=O)NC1=CC(=C(C=C1N=NC1=NC=C(S1)[N+]([O-])=O)OC)N(CCOC(=O)CC)CCOC(=O)CC			0.145026	0.854974	inact.	Reliable
DTXSID50170065	'17600-13-4	((6-(Bis(hydroxymethyl)amino)-1,3,5-triazine-2,4-diyl)diimino)bismethanol	OCN(CO)c1[n]c(NCO)[n]c(NCO)[n]1	NOT POLYMER	SingleLargestFragment			NO			OTHERS		FALSE	OCNC1=NC(=NC(NCO)=N1)N(CO)CO			0.145026	0.854974	inact.	Unreliable
DTXSID70198185	'5001-80-9	((6-Amino-1,3,5-triazine-2,4-diyl)diimino)bismethanol	Nc1[n]c(NCO)[n]c(NCO)[n]1	NOT POLYMER	SingleLargestFragment			NO			OTHERS		FALSE	NC1N=C(NCO)N=C(NCO)N=1			0.145026	0.854974	inact.	Reliable
DTXSID50191619	'38228-21-6	((6-Amino-1,3,5-triazine-2,4-diyl)dinitrilo)tetrakismethanol	Nc1[n]c([n]c([n]1)N(CO)CO)N(CO)CO	NOT POLYMER	SingleLargestFragment			NO			OTHERS		FALSE	NC1N=C(N=C(N=1)N(CO)CO)N(CO)CO			0.145026	0.854974	inact.	Unreliable
DTXSID70185297	'31373-19-0	((9,10-Dihydro-9,10-dioxo-1,4-anthrylene)bis(iminoethylene))bis(benzenesulphonamide)	NS(=O)(=O)c1ccccc1CCNc1ccc(NCCc2ccccc2S(N)(=O)=O)c2c1C(=O)c1ccccc1C2=O	NOT POLYMER	SingleLargestFragment			NO			OTHERS		FALSE	NS(=O)(=O)C1=CC=CC=C1CCNC1C=CC(NCCC2=CC=CC=C2S(N)(=O)=O)=C2C=1C(=O)C1=CC=CC=C1C2=O			0.145026	0.854974	inact.	Reliable
DTXSID10864054	'7404-50-4	((Aminoiminomethyl)thio)acetic acid	NC(=N)SCC(O)=O	NOT POLYMER	SingleLargestFragment			NO			OTHERS		FALSE	NC(=N)SCC(O)=O			0.145026	0.854974	inact.	Reliable
DTXSID00222386	'7205-98-3	((Chloromethyl)sulphonyl)benzene	O=S(=O)(CCl)c1ccccc1	NOT POLYMER	SingleLargestFragment			NO			OTHERS		FALSE	O=S(=O)(CCl)C1C=CC=CC=1			0.145026	0.854974	inact.	Reliable
DTXSID60240985	'94200-57-4	((Perfluoro-11-methyldodecyl)ethyl) dihydrogen phosphate	OP(O)(=O)OCCC(F)(F)C(F)(F)C(F)(F)C(F)(F)C(F)(F)C(F)(F)C(F)(F)C(F)(F)C(F)(F)C(F)(F)C(F)(C(F)(F)F)C(F)(F)F	NOT POLYMER	SingleLargestFragment		DTXSID60881079	NO			OTHERS		FALSE	OP(O)(=O)OCCC(F)(F)C(F)(F)C(F)(F)C(F)(F)C(F)(F)C(F)(F)C(F)(F)C(F)(F)C(F)(F)C(F)(F)C(F)(C(F)(F)F)C(F)(F)F			0.145026	0.854974	inact.	Reliable
DTXSID80238647	'91615-22-4	((Perfluoro-13-methyltetradecyl)ethyl) acrylate	C=CC(=O)OCCC(F)(F)C(F)(F)C(F)(F)C(F)(F)C(F)(F)C(F)(F)C(F)(F)C(F)(F)C(F)(F)C(F)(F)C(F)(F)C(F)(F)C(F)(C(F)(F)F)C(F)(F)F	NOT POLYMER	SingleLargestFragment			YES			PFAS	OTHER_PFAS	FALSE	C=CC(=O)OCCC(F)(F)C(F)(F)C(F)(F)C(F)(F)C(F)(F)C(F)(F)C(F)(F)C(F)(F)C(F)(F)C(F)(F)C(F)(F)C(F)(F)C(F)(C(F)(F)F)C(F)(F)F			0.145026	0.854974	inact.	Reliable
DTXSID20240840	'94158-64-2	((Perfluoro-13-methyltetradecyl)ethyl) methacrylate	CC(=C)C(=O)OCCC(F)(F)C(F)(F)C(F)(F)C(F)(F)C(F)(F)C(F)(F)C(F)(F)C(F)(F)C(F)(F)C(F)(F)C(F)(F)C(F)(F)C(F)(C(F)(F)F)C(F)(F)F	NOT POLYMER	SingleLargestFragment			YES			PFAS	OTHER_PFAS	FALSE	CC(=C)C(=O)OCCC(F)(F)C(F)(F)C(F)(F)C(F)(F)C(F)(F)C(F)(F)C(F)(F)C(F)(F)C(F)(F)C(F)(F)C(F)(F)C(F)(F)C(F)(C(F)(F)F)C(F)(F)F			0.145026	0.854974	inact.	Reliable
DTXSID20880422	'47795-34-6	((Perfluoro-9-methyldecyl)methyl)oxirane	FC(F)(CC1CO1)C(F)(F)C(F)(F)C(F)(F)C(F)(F)C(F)(F)C(F)(F)C(F)(F)C(F)(C(F)(F)F)C(F)(F)F	NOT POLYMER	SingleLargestFragment			YES			PFAS	OTHER_PFAS	FALSE	FC(F)(CC1CO1)C(F)(F)C(F)(F)C(F)(F)C(F)(F)C(F)(F)C(F)(F)C(F)(F)C(F)(C(F)(F)F)C(F)(F)F			0.145026	0.854974	inact.	Reliable
DTXSID10880416	'38565-54-7	((Perfluorodecyl)methyl)oxirane	FC(F)(F)C(F)(F)C(F)(F)C(F)(F)C(F)(F)C(F)(F)C(F)(F)C(F)(F)C(F)(F)C(F)(F)CC1CO1	NOT POLYMER	SingleLargestFragment			YES			PFAS	OTHER_PFAS	FALSE	FC(F)(F)C(F)(F)C(F)(F)C(F)(F)C(F)(F)C(F)(F)C(F)(F)C(F)(F)C(F)(F)C(F)(F)CC1CO1			0.145026	0.854974	inact.	Reliable
DTXSID40881138	'94158-66-4	((Perfluorododecyl)methyl)oxirane	FC(F)(F)C(F)(F)C(F)(F)C(F)(F)C(F)(F)C(F)(F)C(F)(F)C(F)(F)C(F)(F)C(F)(F)C(F)(F)C(F)(F)CC1CO1	NOT POLYMER	SingleLargestFragment			YES			PFAS	OTHER_PFAS	FALSE	FC(F)(F)C(F)(F)C(F)(F)C(F)(F)C(F)(F)C(F)(F)C(F)(F)C(F)(F)C(F)(F)C(F)(F)C(F)(F)C(F)(F)CC1CO1			0.145026	0.854974	inact.	Reliable
DTXSID10881140	'94158-68-6	((Perfluorohexadecyl)methyl)oxirane	FC(F)(F)C(F)(F)C(F)(F)C(F)(F)C(F)(F)C(F)(F)C(F)(F)C(F)(F)C(F)(F)C(F)(F)C(F)(F)C(F)(F)C(F)(F)C(F)(F)C(F)(F)C(F)(F)CC1CO1	NOT POLYMER	SingleLargestFragment			YES			PFAS	OTHER_PFAS	FALSE	FC(F)(F)C(F)(F)C(F)(F)C(F)(F)C(F)(F)C(F)(F)C(F)(F)C(F)(F)C(F)(F)C(F)(F)C(F)(F)C(F)(F)C(F)(F)C(F)(F)C(F)(F)C(F)(F)CC1CO1			0.145026	0.854974	inact.	Reliable
DTXSID50893560	'96383-55-0	((Perfluorohexyl)ethyl)-2-chloropropenoate	C=C(Cl)C(=O)OCCC(F)(F)C(F)(F)C(F)(F)C(F)(F)C(F)(F)C(F)(F)F	NOT POLYMER	SingleLargestFragment			YES			PFAS	OTHER_PFAS	FALSE	C=C(Cl)C(=O)OCCC(F)(F)C(F)(F)C(F)(F)C(F)(F)C(F)(F)C(F)(F)F			0.145026	0.854974	inact.	Reliable
DTXSID70881323	'92071-84-6	((Perfluorooctyl)-2-hydroxypropyl)trimethylammonium iodide	[I-].C[N+](C)(C)CC(O)CC(F)(F)C(F)(F)C(F)(F)C(F)(F)C(F)(F)C(F)(F)C(F)(F)C(F)(F)F	NOT POLYMER	SingleLargestFragment	[I-]		YES			PFAS	OTHER_PFAS	FALSE	C[N+](C)(C)CC(O)CC(F)(F)C(F)(F)C(F)(F)C(F)(F)C(F)(F)C(F)(F)C(F)(F)C(F)(F)F			0.145026	0.854974	inact.	Reliable
DTXSID30627108	'80220-63-9	((Perfluorooctyl)ethyl)phosphonic acid	OP(O)(=O)CCC(F)(F)C(F)(F)C(F)(F)C(F)(F)C(F)(F)C(F)(F)C(F)(F)C(F)(F)F	NOT POLYMER	SingleLargestFragment		DTXSID30896993	NO			OTHERS		FALSE	OP(O)(=O)CCC(F)(F)C(F)(F)C(F)(F)C(F)(F)C(F)(F)C(F)(F)C(F)(F)C(F)(F)F			0.145026	0.854974	inact.	Reliable
DTXSID00881139	'94158-67-5	((Perfluorotetradecyl)methyl)oxirane	FC(F)(F)C(F)(F)C(F)(F)C(F)(F)C(F)(F)C(F)(F)C(F)(F)C(F)(F)C(F)(F)C(F)(F)C(F)(F)C(F)(F)C(F)(F)C(F)(F)CC1CO1	NOT POLYMER	SingleLargestFragment			YES			PFAS	OTHER_PFAS	FALSE	FC(F)(F)C(F)(F)C(F)(F)C(F)(F)C(F)(F)C(F)(F)C(F)(F)C(F)(F)C(F)(F)C(F)(F)C(F)(F)C(F)(F)C(F)(F)C(F)(F)CC1CO1			0.145026	0.854974	inact.	Reliable
DTXSID70188945	'35445-70-6	((Phenylmethoxy)methoxy)methanol	OCOCOCc1ccccc1	NOT POLYMER	SingleLargestFragment			NO			OTHERS		FALSE	OCOCOCC1C=CC=CC=1			0.145026	0.854974	inact.	Reliable
DTXSID30240972	'942-91-6	((Phenylthioxomethyl)thio)acetic acid	OC(=O)CSC(=S)c1ccccc1	NOT POLYMER	SingleLargestFragment			NO			OTHERS		FALSE	OC(=O)CSC(=S)C1C=CC=CC=1			0.145026	0.854974	inact.	Reliable
DTXSID50897563	'85571-83-1	(-)-1-Perfluoropropylethanol	C[C@@H](O)C(F)(F)C(F)(F)C(F)(F)F	NOT POLYMER	SingleLargestFragment			YES			PFAS	OTHER_PFAS	FALSE	CC(O)C(F)(F)C(F)(F)C(F)(F)F			0.145026	0.854974	inact.	Reliable
DTXSID0047032	'469-61-4	(-)-alpha-Cedrene	CC1(C)[C@H]2C[C@]3(CC=C2C)[C@H]1CC[C@H]3C	NOT POLYMER	SingleLargestFragment			NO			OTHERS		FALSE	CC1(C)C2CC3(CC=C2C)C1CCC3C			0.145026	0.854974	inact.	Reliable
DTXSID2029290	'7785-26-4	(-)-alpha-Pinene	CC1=CC[C@H]2C[C@@H]1C2(C)C	NOT POLYMER	SingleLargestFragment		DTXSID4026501	NO			OTHERS		FALSE	CC1=CCC2CC1C2(C)C			0.145026	0.854974	inact.	Reliable
DTXSID0047113	'6790-58-5	(-)-Ambroxide	CC1(C)CCC[C@@]2(C)[C@H]1CC[C@@]1(C)OCC[C@@H]12	NOT POLYMER	SingleLargestFragment			NO			OTHERS		FALSE	CC1(C)CCCC2(C)C1CCC1(C)OCCC12			0.145026	0.854974	inact.	Reliable
DTXSID20881212	'5208-59-3	(-)-beta-bourbonene	CC(C)[C@@H]1CC[C@@]2(C)[C@H]1[C@@H]1[C@@H]2CCC1=C	NOT POLYMER	SingleLargestFragment			YES	Food_Packing		OTHERS		FALSE	CC(C)C1CCC2(C)C1C1C2CCC1=C			0.145026	0.854974	inact.	Unreliable
DTXSID1041184	'18172-67-3	(-)-beta-Pinene	CC1(C)[C@H]2C[C@@H]1CCC2=C	NOT POLYMER	SingleLargestFragment		DTXSID7027049	NO			OTHERS		FALSE	CC1(C)C2CC1CCC2=C			0.145026	0.854974	inact.	Reliable
DTXSID4051586	'1139-30-6	(-)Carophyllene oxide	CC1(C)C[C@H]2[C@H]1CC[C@@]1(C)O[C@@H]1CCC2=C	NOT POLYMER	SingleLargestFragment			YES	Food_Packing		OTHERS		FALSE	CC1(C)CC2C1CCC1(C)OC1CCC2=C			0.145026	0.854974	inact.	Reliable
DTXSID6045119	'4880-88-0	(-)-Eburnamonine	CC[C@]12CC(=O)[n]3c4[C@H]1N(CCc4c1ccccc31)CCC2	NOT POLYMER	SingleLargestFragment			NO			OTHERS		FALSE	CCC12CC(=O)N3C4C1N(CCC=4C1C=CC=CC3=1)CCC2			0.145026	0.854974	inact.	Reliable
DTXSID0047876	'80226-00-2	(-)-Enterodiol	Oc1cc(C[C@@H](CO)[C@@H](Cc2cc(O)ccc2)CO)ccc1	NOT POLYMER	SingleLargestFragment			YES		OEHHA_LIST	OTHERS		FALSE	OC1C=C(CC(CO)C(CC2C=C(O)C=CC=2)CO)C=CC=1			0.145026	0.854974	inact.	Reliable
DTXSID501014417	'51594-55-9	(-)-Epichlorohydrin	ClC[C@H]1CO1	NOT POLYMER	SingleLargestFragment		DTXSID1020566	YES		OEHHA_LIST	OTHERS		FALSE	ClCC1CO1			0.145026	0.854974	inact.	Reliable
DTXSID1029889	'989-51-5	(-)-Epigallocatechin gallate	Oc1cc2O[C@@H]([C@@H](Cc2c(O)c1)OC(=O)c1cc(O)c(O)c(O)c1)c1cc(O)c(O)c(O)c1	NOT POLYMER	SingleLargestFragment			NO			OTHERS		FALSE	OC1C=C2OC(C(CC2=C(O)C=1)OC(=O)C1C=C(O)C(O)=C(O)C=1)C1C=C(O)C(O)=C(O)C=1			0.145026	0.854974	inact.	Reliable
DTXSID1044518	'1135-66-6	(-)-Isolongifolene	CC1(C)CCC=C2[C@@]31C[C@H](CC3)C2(C)C	NOT POLYMER	SingleLargestFragment			NO			OTHERS		FALSE	CC1(C)CCC=C2C31CC(CC3)C2(C)C			0.145026	0.854974	inact.	Unreliable
DTXSID5047116	'89-79-2	(-)-Isopulegol	C[C@@H]1CC[C@H]([C@@H](O)C1)C(C)=C	NOT POLYMER	SingleLargestFragment			YES	Food_Packing		OTHERS		FALSE	CC1CCC(C(O)C1)C(C)=C			0.145026	0.854974	inact.	Reliable
DTXSID40872607	'126-91-0	(-)-Linalool	CC(C)=CCC[C@@](C)(O)C=C	NOT POLYMER	SingleLargestFragment		DTXSID7025502	NO			OTHERS		FALSE	CC(C)=CCCC(C)(O)C=C			0.145026	0.854974	inact.	Reliable
DTXSID40795408	'63513-18-8	({4-[(1,2,3,3,4,4,5,5,6,6,6-Undecafluorohex-1-en-1-yl)oxy]phenyl}methyl)phosphonic acid	OP(O)(=O)Cc1ccc(cc1)OC(F)=C(F)C(F)(F)C(F)(F)C(F)(F)C(F)(F)F	NOT POLYMER	SingleLargestFragment			YES			PFAS	OTHER_PFAS	FALSE	OP(O)(=O)CC1=CC=C(C=C1)OC(F)=C(F)C(F)(F)C(F)(F)C(F)(F)C(F)(F)F			0.145026	0.854974	inact.	Unreliable
DTXSID80932734	'14596-37-3	(~32~P)Phosphane	[32PH3]	NOT POLYMER	SingleLargestFragment			YES		OEHHA_LIST	OTHERS		FALSE				0.145026	0.854974	inact.	Unreliable
DTXSID40229576	'79199-84-1	(+)-(1alpha,2beta,5beta)-2-(Isopropyl)-5-methylcyclohexyl acetate	CC(C)CC(=O)O[C@H]1C[C@H](C)CCC1	NOT POLYMER	SingleLargestFragment			NO			OTHERS		FALSE	CC(C)CC(=O)OC1CC(C)CCC1			0.145026	0.854974	inact.	Reliable
DTXSID4025581	'24140-30-5	(+)-2-Methylbutyl-4-methoxybenzyladine-4'-aminocyannate	COc1ccc(/C=N/c2ccc(cc2)/C=C/C(=O)OC[C@@H](C)CC)cc1	NOT POLYMER	SingleLargestFragment			NO			OTHERS		FALSE	COC1C=CC(C=NC2C=CC(C=CC(=O)OCC(C)CC)=CC=2)=CC=1			0.145026	0.854974	inact.	Reliable
DTXSID2022175	'2117-11-5	(+-)-4-Pentyn-2-ol	CC(O)CC#C	NOT POLYMER	SingleLargestFragment			NO			OTHERS		FALSE	CC(O)CC#C			0.145026	0.854974	inact.	Reliable
DTXSID4021397	'112665-43-7	(+-)-7-(3,5,6-trimethyl-1,4-benzoquinon-2-yl)-7-phenylheptanoic acid	CC1C(=O)C(C(CCCCCC(O)=O)c2ccccc2)=C(C)C(=O)C=1C	NOT POLYMER	SingleLargestFragment			NO			OTHERS		FALSE	CC1C(=O)C(C(CCCCCC(O)=O)C2C=CC=CC=2)=C(C)C(=O)C=1C			0.145026	0.854974	inact.	Reliable
DTXSID1043889	'85379-09-5	(+)-AJ 76	C[C@@H]1[C@@H](CCc2c1cccc2OC)NCCC	NOT POLYMER	SingleLargestFragment			NO			OTHERS		FALSE	CC1C(CCC2=C1C=CC=C2OC)NCCC			0.145026	0.854974	inact.	Unreliable
DTXSID40883435	'546-28-1	(+)-beta-Cedrene	CC1(C)[C@@H]2CC[C@@H](C)[C@@]32C[C@H]1C(=C)CC3	NOT POLYMER	SingleLargestFragment			NO			OTHERS		FALSE	CC1(C)C2CCC(C)C32CC1C(=C)CC3			0.145026	0.854974	inact.	Reliable
DTXSID10872336	'5794-03-6	(+)-Camphene	CC1(C)[C@H]2C[C@H](CC2)C1=C	NOT POLYMER	SingleLargestFragment		DTXSID8026488	NO			OTHERS		FALSE	CC1(C)C2CC(CC2)C1=C			0.145026	0.854974	inact.	Reliable
DTXSID1041269	'77-53-2	(+)-Cedrol	CC1(C)[C@@H]2CC[C@@H](C)[C@@]32C[C@H]1[C@](C)(O)CC3	NOT POLYMER	SingleLargestFragment			NO			OTHERS		FALSE	CC1(C)C2CCC(C)C32CC1C(C)(O)CC3			0.145026	0.854974	inact.	Reliable
DTXSID1049011	'7313-87-3	(+)-Cyclazocine	C[C@@H]1[C@@H]2Cc3ccc(O)cc3[C@@]1(C)CCN2CC1CC1	NOT POLYMER	SingleLargestFragment			NO			OTHERS		FALSE	CC1C2CC3C=CC(O)=CC=3C1(C)CCN2CC1CC1			0.145026	0.854974	inact.	Reliable
DTXSID9022940	'42399-41-7	(+)-Diltiazem	CN(C)CCN1C(=O)[C@H](OC(C)=O)[C@@H](Sc2ccccc12)c1ccc(cc1)OC	NOT POLYMER	SingleLargestFragment		DTXSID8040147	NO			OTHERS		FALSE	CN(C)CCN1C(=O)C(OC(C)=O)C(SC2=CC=CC=C12)C1C=CC(=CC=1)OC			0.145026	0.854974	inact.	Reliable
DTXSID2048747	'33643-49-1	(+)-Ketamine	CN[C@]1(CCCCC1=O)c1ccccc1Cl	NOT POLYMER	SingleLargestFragment			NO			OTHERS		FALSE	CNC1(CCCCC1=O)C1=CC=CC=C1Cl			0.145026	0.854974	inact.	Unreliable
DTXSID7025508	'1077-28-7	(+-)-Lipoic acid	OC(=O)CCCCC1CCSS1	NOT POLYMER	SingleLargestFragment			NO			OTHERS		FALSE	OC(=O)CCCCC1CCSS1			0.145026	0.854974	inact.	Reliable
DTXSID201045071	'17392-83-5	(+)-Methyl lactate	COC(=O)[C@@H](C)O	NOT POLYMER	SingleLargestFragment			YES	Food_Packing		OTHERS		FALSE	COC(=O)C(C)O			0.145026	0.854974	inact.	Reliable
DTXSID50184081	'300-54-9	(+)-Muscarine	C[C@@H]1O[C@H](C[N+](C)(C)C)C[C@H]1O	NOT POLYMER	SingleLargestFragment			NO			OTHERS		FALSE	CC1OC(C[N+](C)(C)C)CC1O			0.145026	0.854974	inact.	Unreliable
DTXSID70889329	'1079-01-2	(+)-Myrtenyl acetate	CC(=O)OCC1=CC[C@@H]2C[C@H]1C2(C)C	NOT POLYMER	SingleLargestFragment			NO			OTHERS		FALSE	CC(=O)OCC1=CCC2CC1C2(C)C			0.145026	0.854974	inact.	Reliable
DTXSID5042584	'17692-51-2	(+)-N-(Carboxy)-1-methyl-9,10-dihydrolysergamine benzyl ester	CN1C[C@@H](C[C@H]2[C@H]1Cc1c[n](C)c3cccc2c13)CNC(=O)OCc1ccccc1	NOT POLYMER	SingleLargestFragment			NO			OTHERS		FALSE	CN1CC(CC2C1CC1=CN(C)C3=CC=CC2=C13)CNC(=O)OCC1C=CC=CC=1			0.145026	0.854974	inact.	Reliable
DTXSID00862403	'760-78-1	(+-)-Norvaline	CCCC(N)C(O)=O	NOT POLYMER	SingleLargestFragment			NO			OTHERS		FALSE	CCCC(N)C(O)=O			0.145026	0.854974	inact.	Reliable
DTXSID30199653	'517-89-5	(+)-Shikonin	CC(C)=CC[C@@H](O)C1=CC(=O)c2c(C1=O)c(O)ccc2O	NOT POLYMER	SingleLargestFragment			NO			OTHERS		FALSE	CC(C)=CCC(O)C1=CC(=O)C2C(C1=O)=C(O)C=CC=2O			0.145026	0.854974	inact.	Reliable
DTXSID8022450	'480-18-2	(+)-Taxifolin	O[C@@H]1[C@H](Oc2cc(O)cc(O)c2C1=O)c1cc(O)c(O)cc1	NOT POLYMER	SingleLargestFragment			NO			OTHERS		FALSE	OC1C(OC2C=C(O)C=C(O)C=2C1=O)C1=CC(O)=C(O)C=C1			0.145026	0.854974	inact.	Reliable
DTXSID70883221	'77-52-1	(+)-Ursolic acid	CC1(C)[C@@H]2CC[C@]3(C)[C@H](CC=C4[C@@H]5[C@@H](C)[C@H](C)CC[C@@]5(CC[C@@]34C)C(O)=O)[C@@]2(C)CC[C@@H]1O	NOT POLYMER	SingleLargestFragment			YES		OEHHA_LIST	OTHERS		FALSE	CC1(C)C2CCC3(C)C(CC=C4C5C(C)C(C)CCC5(CCC34C)C(O)=O)C2(C)CCC1O			0.145026	0.854974	inact.	Unreliable
DTXSID2091540	'2801-68-5	(+/-) -1-(2,5-Dimethoxyphenyl)-2-aminopropane	COc1ccc(cc1CC(C)N)OC	NOT POLYMER	SingleLargestFragment		DTXSID1048887	NO			OTHERS		FALSE	COC1=CC=C(C=C1CC(C)N)OC			0.145026	0.854974	inact.	Reliable
DTXSID1023526	'101-40-6	(+/-) Propylhexedrine	CC(CC1CCCCC1)NC	NOT POLYMER	SingleLargestFragment			NO			OTHERS		FALSE	CC(CC1CCCCC1)NC			0.145026	0.854974	inact.	Reliable
DTXSID0042454	'589-68-4	(+/-)-2,3-Dihydroxypropyl tetradecanoate	CCCCCCCCCCCCCC(=O)OCC(O)CO	NOT POLYMER	SingleLargestFragment			NO			OTHERS		FALSE	CCCCCCCCCCCCCC(=O)OCC(O)CO			0.145026	0.854974	inact.	Reliable
DTXSID3022297	'2028-63-9	(+/-)-3-Butyn-2-ol	CC(O)C#C	NOT POLYMER	SingleLargestFragment			YES	Food_Packing		OTHERS		FALSE	CC(O)C#C			0.145026	0.854974	inact.	Reliable
DTXSID30865104	'23580-51-0	(+/-)-3-Methyl-1-octyn-3-ol	CCCCCC(C)(O)C#C	NOT POLYMER	SingleLargestFragment			NO			OTHERS		FALSE	CCCCCC(C)(O)C#C			0.145026	0.854974	inact.	Reliable
DTXSID90865968	'39718-89-3	(+/-)-Alminoprofen	CC(=C)CNc1ccc(cc1)C(C)C(O)=O	NOT POLYMER	SingleLargestFragment			NO			OTHERS		FALSE	CC(=C)CNC1C=CC(=CC=1)C(C)C(O)=O			0.145026	0.854974	inact.	Reliable
DTXSID6041636	'93-92-5	(+/-)-alpha-Methylbenzyl acetate	CC(=O)OC(C)c1ccccc1	NOT POLYMER	SingleLargestFragment			YES	Food_Packing		OTHERS		FALSE	CC(=O)OC(C)C1C=CC=CC=1			0.145026	0.854974	inact.	Reliable
DTXSID7049394	'10373-78-1	(+/-)-Camphorquinone	CC1(C)C2CCC1(C)C(=O)C2=O	NOT POLYMER	SingleLargestFragment			YES	Food_Packing		OTHERS		FALSE	CC1(C)C2CCC1(C)C(=O)C2=O			0.145026	0.854974	inact.	Reliable
DTXSID0038338	'61949-76-6	(+/-)-cis-Permethrin	CC1(C)[C@@H]([C@@H]1C=C(Cl)Cl)C(=O)OCc1cccc(c1)Oc1ccccc1	NOT POLYMER	SingleLargestFragment		DTXSID8022292	NO			OTHERS		FALSE	CC1(C)C(C1C=C(Cl)Cl)C(=O)OCC1C=C(C=CC=1)OC1C=CC=CC=1			0.145026	0.854974	inact.	Reliable
DTXSID20862703	'6280-99-5	(+/-)-Dibutyl malate	CCCCOC(=O)CC(O)C(=O)OCCCC	NOT POLYMER	SingleLargestFragment			YES	Food_Packing		OTHERS		FALSE	CCCCOC(=O)CC(O)C(=O)OCCCC			0.145026	0.854974	inact.	Reliable
DTXSID80461312	'23985-75-3	(+/-)-Dimethyl 1,2,3,4-tetrahydronaphthalene-2,6-dicarboxylate	COC(=O)C1Cc2ccc(cc2CC1)C(=O)OC	NOT POLYMER	SingleLargestFragment			YES	Food_Packing		OTHERS		FALSE	COC(=O)C1CC2C=CC(=CC=2CC1)C(=O)OC			0.145026	0.854974	inact.	Reliable
DTXSID90861586	'56-82-6	(+/-)-Glyceraldehyde	OCC(O)C=O	NOT POLYMER	SingleLargestFragment			YES		OEHHA_LIST	OTHERS		FALSE	OCC(O)C=O			0.145026	0.854974	inact.	Reliable
DTXSID6046343	'6493-06-7	(+/-)-Lisofylline	CN1c2[n]c[n](C)c2C(=O)N(CCCCC(C)O)C1=O	NOT POLYMER	SingleLargestFragment			NO			OTHERS		FALSE	CN1C2N=CN(C)C=2C(=O)N(CCCCC(C)O)C1=O			0.145026	0.854974	inact.	Reliable
DTXSID20861615	'70-49-5	(+/-)-Mercaptosuccinic acid	OC(=O)C(S)CC(O)=O	NOT POLYMER	SingleLargestFragment			NO			OTHERS		FALSE	OC(=O)C(S)CC(O)=O			0.145026	0.854974	inact.	Reliable
DTXSID7048407	'102993-22-6	(+/-)-Niguldipine	COC(=O)C1C(C(C(=O)OCCCN2CCC(CC2)(c2ccccc2)c2ccccc2)=C(C)NC=1C)c1cc(ccc1)[N+]([O-])=O	NOT POLYMER	SingleLargestFragment			NO			OTHERS		FALSE	COC(=O)C1C(C(C(=O)OCCCN2CCC(CC2)(C2C=CC=CC=2)C2C=CC=CC=2)C(C)=NC=1C)C1C=C(C=CC=1)[N+]([O-])=O			0.145026	0.854974	inact.	Reliable
DTXSID40861874	'616-06-8	(+/-)-Norleucine	CCCCC(N)C(O)=O	NOT POLYMER	SingleLargestFragment			NO			OTHERS		FALSE	CCCCC(N)C(O)=O			0.145026	0.854974	inact.	Reliable
DTXSID70866514	'55837-29-1	(+/-)-Tiropramide	CCCN(CCC)C(=O)C(Cc1ccc(cc1)OCCN(CC)CC)NC(=O)c1ccccc1	NOT POLYMER	SingleLargestFragment		DTXSID70972684	NO			OTHERS		FALSE	CCCN(CCC)C(=O)C(CC1=CC=C(C=C1)OCCN(CC)CC)NC(=O)C1C=CC=CC=1			0.145026	0.854974	inact.	Reliable
DTXSID70858737	'2207-03-6	(+/-)-trans-1,3-Dimethylcyclohexane	C[C@@H]1CCC[C@@H](C)C1	NOT POLYMER	SingleLargestFragment		DTXSID10858731	YES		OEHHA_LIST	OTHERS		FALSE	CC1CC(C)CCC1			0.145026	0.854974	inact.	Reliable
DTXSID9041152	'52-53-9	(+/-)-Verapamil	CN(CCc1cc(OC)c(cc1)OC)CCCC(C#N)(C(C)C)c1cc(OC)c(cc1)OC	NOT POLYMER	SingleLargestFragment		DTXSID2034095	NO			OTHERS		FALSE	CN(CCCC(C#N)(C(C)C)C1C=C(OC)C(=CC=1)OC)CCC1C=C(OC)C(=CC=1)OC			0.145026	0.854974	inact.	Reliable
DTXSID70160448	'138-07-8	(1-(Aminocarbonyl)hydrazino)acetic acid	NC(=O)N(N)CC(O)=O	NOT POLYMER	SingleLargestFragment			NO			OTHERS		FALSE	NC(=O)N(N)CC(O)=O			0.145026	0.854974	inact.	Reliable
DTXSID40229955	'79915-69-8	(1-(Bis(hydroxymethyl)amino)ethylidene)bisphosphonic acid	CC(N(CO)CO)(P(O)(O)=O)P(O)(O)=O	NOT POLYMER	SingleLargestFragment			NO			OTHERS		FALSE	CC(N(CO)CO)(P(O)(O)=O)P(O)(O)=O			0.145026	0.854974	inact.	Reliable
DTXSID30240033	'93966-40-6	(1)(1alpha,2beta,5beta)-5-Methyl-2-(1-methylethyl)cyclohexyl salicylate	CC(C)[C@H]1CC[C@@H](C)CC1[C@@]1(CC=CC=C1O)C([O-])=O	NOT POLYMER	SingleLargestFragment			NO			OTHERS		FALSE	CC(C)C1CCC(C)CC1C1(CC=CCC1=O)C(O)=O			0.145026	0.854974	inact.	Reliable
DTXSID30188542	'35019-96-6	(1)-trans-2-Phenylcyclopropyl isocyanate	O=C=N[C@@H]1C[C@H]1c1ccccc1	NOT POLYMER	SingleLargestFragment			NO			OTHERS		FALSE	O=C=NC1CC1C1C=CC=CC=1			0.145026	0.854974	inact.	Reliable
DTXSID60659755	'82959-18-0	(1,1,1,2,3,3,3-Heptafluoropropan-2-yl)(phenyl)iodanium trifluoromethanesulfonate	[O-]S(=O)(=O)C(F)(F)F.FC([I+]c1ccccc1)(C(F)(F)F)C(F)(F)F	NOT POLYMER	SingleLargestFragment	O=S(=O)([O-])C(F)(F)F		YES			PFAS	OTHER_PFAS	FALSE	FC([I+]C1C=CC=CC=1)(C(F)(F)F)C(F)(F)F			0.145026	0.854974	inact.	Reliable
DTXSID20896301	'378-34-7	(1,1,1,2,3,3,3-Heptafluoropropan-2-yl)benzene	FC(c1ccccc1)(C(F)(F)F)C(F)(F)F	NOT POLYMER	SingleLargestFragment			YES			PFAS	OTHER_PFAS	FALSE	FC(C1C=CC=CC=1)(C(F)(F)F)C(F)(F)F			0.145026	0.854974	inact.	Reliable
DTXSID80528358	'89185-51-3	(1,1,1,2,3,3,4,5,5,5-Decafluoropentan-2-yl)benzene	FC(F)(C(F)C(F)(F)F)C(F)(c1ccccc1)C(F)(F)F	NOT POLYMER	SingleLargestFragment			NO			OTHERS		FALSE	FC(F)(C(F)C(F)(F)F)C(F)(C1C=CC=CC=1)C(F)(F)F			0.145026	0.854974	inact.	Reliable
DTXSID10697788	'66644-46-0	(1,1,1,3,3,3-Hexafluoro-2-hydroxypropan-2-yl)(1,1,1,3,3,3-hexafluoropropan-2-yl)phosphinous acid	OC(P(O)C(C(F)(F)F)C(F)(F)F)(C(F)(F)F)C(F)(F)F	NOT POLYMER	SingleLargestFragment			NO			OTHERS		FALSE	OC(P(O)C(C(F)(F)F)C(F)(F)F)(C(F)(F)F)C(F)(F)F			0.145026	0.854974	inact.	Unreliable
DTXSID60329769	'37847-84-0	(1,1,1,3,3,3-hexafluoro-2-phenylpropan-2-yl) 2-phenylsulfanylbenzoate	O=C(OC(c1ccccc1)(C(F)(F)F)C(F)(F)F)c1ccccc1Sc1ccccc1	NOT POLYMER	SingleLargestFragment			NO			OTHERS		FALSE	O=C(OC(C1C=CC=CC=1)(C(F)(F)F)C(F)(F)F)C1=CC=CC=C1SC1C=CC=CC=1			0.145026	0.854974	inact.	Reliable
DTXSID80320071	'57633-50-8	(1,1,1,3,3,3-hexafluoro-2-phenylpropan-2-yl) 4-chlorobenzoate	O=C(OC(c1ccccc1)(C(F)(F)F)C(F)(F)F)c1ccc(Cl)cc1	NOT POLYMER	SingleLargestFragment			NO			OTHERS		FALSE	O=C(OC(C1C=CC=CC=1)(C(F)(F)F)C(F)(F)F)C1C=CC(Cl)=CC=1			0.145026	0.854974	inact.	Reliable
DTXSID20504414	'650-58-8	(1,1,1,3,3,3-Hexafluoropropan-2-ylidene)(trimethoxy)-lambda~5~-phosphane	COP(OC)(OC)=C(C(F)(F)F)C(F)(F)F	NOT POLYMER	SingleLargestFragment			NO			OTHERS		FALSE	COP(OC)(OC)=C(C(F)(F)F)C(F)(F)F			0.145026	0.854974	inact.	Reliable
DTXSID00379329	'108050-42-6	(1,1,1,3,3,3-Hexafluoropropane-2,2-diyl)di(4,1-phenylene) bis(2-methylprop-2-enoate)	CC(=C)C(=O)Oc1ccc(cc1)C(c1ccc(cc1)OC(=O)C(C)=C)(C(F)(F)F)C(F)(F)F	NOT POLYMER	SingleLargestFragment			NO			OTHERS		FALSE	CC(=C)C(=O)OC1C=CC(=CC=1)C(C1C=CC(=CC=1)OC(=O)C(C)=C)(C(F)(F)F)C(F)(F)F			0.145026	0.854974	inact.	Reliable
DTXSID90933015	'147035-52-7	(1,1,1,3,3,3-Hexafluoropropane-2,2-diyl)di(4,1-phenylene) dicyanate	N#COc1ccc(cc1)C(c1ccc(cc1)OC#N)(C(F)(F)F)C(F)(F)F	NOT POLYMER	SingleLargestFragment			NO			OTHERS		FALSE	N#COC1C=CC(=CC=1)C(C1C=CC(=CC=1)OC#N)(C(F)(F)F)C(F)(F)F			0.145026	0.854974	inact.	Reliable
DTXSID30895683	'139226-05-4	(1,1,1,5,5,6,6,7,7,7-Decafluorohept-3-yn-2-ylidene)cyclopentane	FC(F)(F)C(F)(F)C(F)(F)C#CC(=C1CCCC1)C(F)(F)F	NOT POLYMER	SingleLargestFragment			YES			PFAS	OTHER_PFAS	FALSE	FC(F)(F)C(F)(F)C(F)(F)C#CC(=C1CCCC1)C(F)(F)F			0.145026	0.854974	inact.	Unreliable
DTXSID00503607	'75988-02-2	(1,1,2,2,3,3,4,4,4-Nonafluorobutane-1-sulfonyl)acetonitrile	N#CCS(=O)(=O)C(F)(F)C(F)(F)C(F)(F)C(F)(F)F	NOT POLYMER	SingleLargestFragment			YES			PFAS	OTHER_PFAS	FALSE	N#CCS(=O)(=O)C(F)(F)C(F)(F)C(F)(F)C(F)(F)F			0.145026	0.854974	inact.	Reliable
DTXSID40575181	'17667-12-8	(1,1,2,2,3,3,4,4-Octafluoro-4-iodobutyl)benzene	FC(F)(I)C(F)(F)C(F)(F)C(F)(F)c1ccccc1	NOT POLYMER	SingleLargestFragment			YES			PFAS	OTHER_PFAS	FALSE	FC(F)(I)C(F)(F)C(F)(F)C(F)(F)C1C=CC=CC=1			0.145026	0.854974	inact.	Reliable
DTXSID90617540	'63878-93-3	(1,1,2,2-Tetrafluoroethane-1,2-diyl)bis(phenylphosphane)	FC(F)(Pc1ccccc1)C(F)(F)Pc1ccccc1	NOT POLYMER	SingleLargestFragment			NO			OTHERS		FALSE	FC(F)(PC1C=CC=CC=1)C(F)(F)PC1C=CC=CC=1			0.145026	0.854974	inact.	Reliable
DTXSID10218295	'681-49-2	(1,1,2,2-Tetrafluoroethoxy)ethylene	C=COC(F)(F)C(F)F	NOT POLYMER	SingleLargestFragment			NO			OTHERS		FALSE	C=COC(F)(F)C(F)F			0.145026	0.854974	inact.	Unreliable
DTXSID70729231	'919005-38-2	(1,1,2,3,3,3-Hexafluoropropoxy)acetic acid	OC(=O)COC(F)(F)C(F)C(F)(F)F	NOT POLYMER	SingleLargestFragment			NO			OTHERS		FALSE	OC(=O)COC(F)(F)C(F)C(F)(F)F			0.145026	0.854974	inact.	Reliable
DTXSID60852704	'57915-70-5	(1,1,2,3,3,3-Hexafluoropropyl)cyclopropane	FC(F)(F)C(F)C(F)(F)C1CC1	NOT POLYMER	SingleLargestFragment			NO			OTHERS		FALSE	FC(F)(F)C(F)C(F)(F)C1CC1			0.145026	0.854974	inact.	Unreliable
DTXSID90500706	'5300-25-4	(1,1,3,3,4,4,4-Heptafluorobut-1-en-2-yl)benzene	FC(F)(F)C(F)(F)C(c1ccccc1)=C(F)F	NOT POLYMER	SingleLargestFragment			NO			OTHERS		FALSE	FC(F)(F)C(F)(F)C(C1C=CC=CC=1)=C(F)F			0.145026	0.854974	inact.	Reliable
DTXSID60209017	'60263-54-9	(1,1'-Bicyclohexyl)-1-carboxylic acid	OC(=O)C1(CCCCC1)C1CCCCC1	NOT POLYMER	SingleLargestFragment			NO			OTHERS		FALSE	OC(=O)C1(CCCCC1)C1CCCCC1			0.145026	0.854974	inact.	Reliable
DTXSID10183272	'2903-12-0	(1,1'-Bicyclohexyl)-1-ol	OC1(CCCCC1)C1CCCCC1	NOT POLYMER	SingleLargestFragment			NO			OTHERS		FALSE	OC1(CCCCC1)C1CCCCC1			0.145026	0.854974	inact.	Reliable
DTXSID20174616	'20601-38-1	(1,1'-Bicyclohexyl)-4,4'-diol	OC1CCC(CC1)C1CCC(O)CC1	NOT POLYMER	SingleLargestFragment			NO			OTHERS		FALSE	OC1CCC(CC1)C1CCC(O)CC1			0.145026	0.854974	inact.	Reliable
DTXSID40174118	'20273-27-2	(1,1'-Bicyclohexyl)-4-ylbenzene	C1CC(CCC1c1ccccc1)C1CCCCC1	NOT POLYMER	SingleLargestFragment			NO			OTHERS		FALSE	C1CC(CCC1C1C=CC=CC=1)C1CCCCC1			0.145026	0.854974	inact.	Reliable
DTXSID6051809	'1806-29-7	(1,1'-Biphenyl)-2,2'-diol	Oc1ccccc1-c1ccccc1O	NOT POLYMER	SingleLargestFragment			NO			OTHERS		FALSE	OC1C=CC=CC=1C1C=CC=CC=1O			0.145026	0.854974	inact.	Reliable
DTXSID00877971	'58244-28-3	(1,1'-Biphenyl)-2,5-diol, diacetate	CC(=O)Oc1cc(c(cc1)OC(C)=O)-c1ccccc1	NOT POLYMER	SingleLargestFragment			YES	Food_Packing		OTHERS		FALSE	CC(=O)OC1=CC(=C(C=C1)OC(C)=O)C1C=CC=CC=1			0.145026	0.854974	inact.	Reliable
DTXSID80157501	'13234-79-2	(1,1'-Biphenyl)-2-carboxamide	NC(=O)c1ccccc1-c1ccccc1	NOT POLYMER	SingleLargestFragment			NO			OTHERS		FALSE	NC(=O)C1=CC=CC=C1C1C=CC=CC=1			0.145026	0.854974	inact.	Reliable
DTXSID30196182	'4445-58-3	(1,1'-Biphenyl)-3,4-dicarboxylic acid	OC(=O)c1ccc(cc1C(O)=O)-c1ccccc1	NOT POLYMER	SingleLargestFragment			NO			OTHERS		FALSE	OC(=O)C1C=C(C=CC=1C(O)=O)C1C=CC=CC=1			0.145026	0.854974	inact.	Reliable
DTXSID80204620	'5607-52-3	(1,1'-Biphenyl)-3-carboxamide, 5-chloro-2-hydroxy-N-(2,4,5-trichlorophenyl)-	Oc1c(cc(Cl)cc1-c1ccccc1)C(=O)Nc1cc(Cl)c(Cl)cc1Cl	NOT POLYMER	SingleLargestFragment			NO			OTHERS		FALSE	OC1C(=CC(Cl)=CC=1C1C=CC=CC=1)C(=O)NC1=CC(Cl)=C(Cl)C=C1Cl			0.145026	0.854974	inact.	Reliable
DTXSID10171871	'18622-23-6	(1,1'-Biphenyl)-4-carbohydrazide	NNC(=O)c1ccc(cc1)-c1ccccc1	NOT POLYMER	SingleLargestFragment			NO			OTHERS		FALSE	NNC(=O)C1C=CC(=CC=1)C1C=CC=CC=1			0.145026	0.854974	inact.	Reliable
DTXSID60216963	'66840-00-4	(1,1'-Biphenyl)-4-ol, 3-((diethylamino)methyl)-	CCN(Cc1cc(ccc1O)-c1ccccc1)CC	NOT POLYMER	SingleLargestFragment			NO			OTHERS		FALSE	CCN(CC1C=C(C=CC=1O)C1C=CC=CC=1)CC			0.145026	0.854974	inact.	Reliable
DTXSID50214791	'6452-87-5	(1,1'-Biphenyl)-4-ol, 3-(4-morpholinylmethyl)-	Oc1ccc(cc1CN1CCOCC1)-c1ccccc1	NOT POLYMER	SingleLargestFragment			NO			OTHERS		FALSE	OC1C=CC(=CC=1CN1CCOCC1)C1C=CC=CC=1			0.145026	0.854974	inact.	Reliable
DTXSID0044365	'1118-12-3	(1,1-Dimethylethyl)urea	CC(C)(C)NC(N)=O	NOT POLYMER	SingleLargestFragment			NO			OTHERS		FALSE	CC(C)(C)NC(N)=O			0.145026	0.854974	inact.	Reliable
DTXSID80928632	'134469-97-9	(1,2,2,2-Tetrafluoroethyl)dioxidanyl	[O]OC(F)C(F)(F)F	NOT POLYMER	SingleLargestFragment			NO			OTHERS		FALSE	OOC(F)C(F)(F)F			0.145026	0.854974	inact.	Reliable
DTXSID60930930	'140872-97-5	(1,2,2,2-Tetrafluoroethyl)oxidanyl	[O]C(F)C(F)(F)F	NOT POLYMER	SingleLargestFragment			NO			OTHERS		FALSE	OC(F)C(F)(F)F			0.145026	0.854974	inact.	Reliable
DTXSID00822683	'783372-47-4	(1,2,3,3,4,4,4-Heptafluorobut-1-en-1-yl)benzene	FC(F)(F)C(F)(F)C(F)=C(F)c1ccccc1	NOT POLYMER	SingleLargestFragment			NO			OTHERS		FALSE	FC(F)(F)C(F)(F)C(F)=C(F)C1C=CC=CC=1			0.145026	0.854974	inact.	Reliable
DTXSID10168509	'168152-74-7	(1,2,4)Triazolo(1,5-a)pyrimidin-5(1H)-one, 2-ethyl-7-propyl-6-((2'-(1H-tetrazol-5-yl)(1,1'-biphenyl)-4-yl)methyl)-	CCCC1=C(Cc2ccc(cc2)-c2ccccc2-c2[n][nH][n][n]2)C(=O)N=C2N=C(CC)NN12	NOT POLYMER	SingleLargestFragment			NO			OTHERS		FALSE	CCCC1=C(CC2C=CC(=CC=2)C2=CC=CC=C2C2N=NNN=2)C(=O)N=C2N=C(CC)NN12			0.145026	0.854974	inact.	Unreliable
DTXSID00168533	'168153-01-3	(1,2,4)Triazolo(1,5-a)pyrimidin-5(1H)-one, 6-((4-(5-bromo-3-(1H-tetrazol-5-yl)-2-furanyl)phenyl)methyl)-7-propyl-	CCCC1=C(Cc2ccc(cc2)-c2oc(Br)cc2-c2[n][nH][n][n]2)C(=O)N=C2N=CNN12	NOT POLYMER	SingleLargestFragment			NO			OTHERS		FALSE	CCCC1=C(CC2C=CC(=CC=2)C2OC(Br)=CC=2C2=NNN=N2)C(=O)N=C2N=CNN12			0.145026	0.854974	inact.	Unreliable
DTXSID00168513	'168152-78-1	(1,2,4)Triazolo(1,5-a)pyrimidin-5-amine, 7-propyl-6-((2'-(1H-tetrazol-5-yl)(1,1'-biphenyl)-4-yl)methyl)-	CCCc1c(Cc2ccc(cc2)-c2ccccc2-c2[n][nH][n][n]2)c(N)[n]c2[n]c[n][n]12	NOT POLYMER	SingleLargestFragment			NO			OTHERS		FALSE	CCCC1=C(CC2C=CC(=CC=2)C2=CC=CC=C2C2N=NNN=2)C(N)=NC2=NC=NN12			0.145026	0.854974	inact.	Unreliable
DTXSID70168525	'168152-90-7	(1,2,4)Triazolo(1,5-a)pyrimidin-5-amine, N-(2-(4-morpholinyl)ethyl)-7-propyl-6-((2'-(1H-tetrazol-5-yl)(1,1'-biphenyl)-4-yl)methyl)-	CCCc1c(Cc2ccc(cc2)-c2ccccc2-c2[n][nH][n][n]2)c(NCCN2CCOCC2)[n]c2[n]c[n][n]21	NOT POLYMER	SingleLargestFragment			NO			OTHERS		FALSE	CCCC1=C(CC2C=CC(=CC=2)C2=CC=CC=C2C2=NNN=N2)C(NCCN2CCOCC2)=NC2=NC=NN21			0.145026	0.854974	inact.	Unreliable
DTXSID70168505	'168152-70-3	(1,2,4)Triazolo(1,5-a)pyrimidin-7-amine, N,N-diethyl-5-propyl-6-((2'-(1H-tetrazol-5-yl)(1,1'-biphenyl)-4-yl)methyl)-	CCCc1[n]c2[n]c[n][n]2c(c1Cc1ccc(cc1)-c1ccccc1-c1[n][nH][n][n]1)N(CC)CC	NOT POLYMER	SingleLargestFragment			NO			OTHERS		FALSE	CCCC1=NC2=NC=NN2C(=C1CC1C=CC(=CC=1)C1=CC=CC=C1C1=NNN=N1)N(CC)CC			0.145026	0.854974	inact.	Unreliable
DTXSID10168529	'168152-94-1	(1,2,4)Triazolo(1,5-a)pyrimidine, 5-(1-piperidinyl)-7-propyl-6-((2'-(1H-tetrazol-5-yl)(1,1'-biphenyl)-4-yl)methyl)-	CCCc1c(Cc2ccc(cc2)-c2ccccc2-c2[n][nH][n][n]2)c([n]c2[n]c[n][n]21)N1CCCCC1	NOT POLYMER	SingleLargestFragment			NO			OTHERS		FALSE	CCCC1=C(CC2C=CC(=CC=2)C2=CC=CC=C2C2N=NNN=2)C(=NC2=NC=NN21)N1CCCCC1			0.145026	0.854974	inact.	Unreliable
DTXSID30168521	'168152-86-1	(1,2,4)Triazolo(1,5-a)pyrimidine, 7-propyl-5-(1-pyrrolidinyl)-6-((2'-(1H-tetrazol-5-yl)(1,1'-biphenyl)4-yl)methyl)-	CCCc1c(Cc2ccc(cc2)-c2ccccc2-c2[n][nH][n][n]2)c([n]c2[n]c[n][n]21)N1CCCC1	NOT POLYMER	SingleLargestFragment			NO			OTHERS		FALSE	CCCC1=C(CC2C=CC(=CC=2)C2=CC=CC=C2C2N=NNN=2)C(=NC2=NC=NN21)N1CCCC1			0.145026	0.854974	inact.	Unreliable
DTXSID10190264	'36799-28-7	(1,3-Dimethylbutylidene)bis(tert-butyl) peroxide	CC(C)CC1(C)CC(C)(C)OOC(C)(C)C1	NOT POLYMER	SingleLargestFragment			NO			OTHERS		FALSE	CC(C)CC1(C)CC(C)(C)OOC(C)(C)C1			0.145026	0.854974	inact.	Unreliable
DTXSID30192740	'39633-82-4	(1,4'-Bipiperidine)-4'-carboxamide	NC(=O)C1(CCNCC1)N1CCCCC1	NOT POLYMER	SingleLargestFragment			NO			OTHERS		FALSE	NC(=O)C1(CCNCC1)N1CCCCC1			0.145026	0.854974	inact.	Unreliable
DTXSID4052425	'68877-29-2	(1,7,7-Trimethylbicyclo[2.2.1]hept-2-yl)cyclohexan-1-ol	CC1(C)C2CC(C3(O)CCCCC3)C1(C)CC2	NOT POLYMER	SingleLargestFragment			NO			OTHERS		FALSE	CC1(C)C2CC(C3(O)CCCCC3)C1(C)CC2			0.145026	0.854974	inact.	Reliable
DTXSID30896690	'135131-53-2	(10E)-12,12,13,13,14,14,15,15,16,16,17,17,17-Tridecafluoroheptadec-10-en-1-ol	OCCCCCCCCC/C=C/C(F)(F)C(F)(F)C(F)(F)C(F)(F)C(F)(F)C(F)(F)F	NOT POLYMER	SingleLargestFragment			YES			PFAS	OTHER_PFAS	FALSE	OCCCCCCCCCC=CC(F)(F)C(F)(F)C(F)(F)C(F)(F)C(F)(F)C(F)(F)F			0.145026	0.854974	inact.	Reliable
DTXSID20158476	'134051-91-5	(11-(F-Hexyl)undecyl) dimorpholinophosphoramidate	O=P(OCCCCCCCCCCCC(F)(F)C(F)(F)C(F)(F)C(F)(F)C(F)(F)C(F)(F)F)(N1CCOCC1)N1CCOCC1	NOT POLYMER	SingleLargestFragment			YES			PFAS	OTHER_PFAS	FALSE	O=P(OCCCCCCCCCCCC(F)(F)C(F)(F)C(F)(F)C(F)(F)C(F)(F)C(F)(F)F)(N1CCOCC1)N1CCOCC1			0.145026	0.854974	inact.	Reliable
DTXSID80158477	'134051-92-6	(11-(F-Octyl)undecyl) dimorpholinophosphoramidate	O=P(OCCCCCCCCCCCC(F)(F)C(F)(F)C(F)(F)C(F)(F)C(F)(F)C(F)(F)C(F)(F)C(F)(F)F)(N1CCOCC1)N1CCOCC1	NOT POLYMER	SingleLargestFragment			YES			PFAS	OTHER_PFAS	FALSE	O=P(OCCCCCCCCCCCC(F)(F)C(F)(F)C(F)(F)C(F)(F)C(F)(F)C(F)(F)C(F)(F)C(F)(F)F)(N1CCOCC1)N1CCOCC1			0.145026	0.854974	inact.	Reliable
DTXSID10229402	'78946-84-6	(11R*,15R*)-11,15-Dimethyl-1,4,7,10-tetraoxa-13-azacyclopentadecane	C[C@@H]1CNC[C@@H](C)OCCOCCOCCO1	NOT POLYMER	SingleLargestFragment			NO			OTHERS		FALSE	CC1CNCC(C)OCCOCCOCCO1			0.145026	0.854974	inact.	Reliable
DTXSID60233933	'84878-45-5	(13-Amino-2,5,8,11-tetraazatridec-1-yl)dimethylphenol	Cc1c(O)ccc(CNCCNCCNCCNCCN)c1C	NOT POLYMER	SingleLargestFragment			NO			OTHERS		FALSE	CC1=C(O)C=CC(CNCCNCCNCCNCCN)=C1C			0.145026	0.854974	inact.	Reliable
DTXSID8026931	'112-86-7	(13Z)-Docos-13-enoic acid	CCCCCCCC/C=CCCCCCCCCCCCC(O)=O	NOT POLYMER	SingleLargestFragment			YES	Food_Packing		OTHERS		FALSE	CCCCCCCCC=CCCCCCCCCCCCC(O)=O			0.145026	0.854974	inact.	Reliable
DTXSID50229401	'78946-83-5	(14R*,18R*)-14,18-Dimethyl-1,4,7,10,13-pentaoxa-16-azacyclooctadecane	C[C@@H]1CNC[C@@H](C)OCCOCCOCCOCCO1	NOT POLYMER	SingleLargestFragment			NO			OTHERS		FALSE	CC1CNCC(C)OCCOCCOCCOCCO1			0.145026	0.854974	inact.	Reliable
DTXSID1022500	'5108-94-1	(16beta,17beta)-3-Methoxy-16-methylestra-1(10),2,4-triene-16,17-diol	C[C@]1(O)C[C@H]2[C@@H]3CCc4cc(ccc4[C@H]3CC[C@]2(C)[C@H]1O)OC	NOT POLYMER	SingleLargestFragment			NO			OTHERS		FALSE	CC1(O)CC2C3CCC4=CC(=CC=C4C3CCC2(C)C1O)OC			0.145026	0.854974	inact.	Reliable
DTXSID90240736	'94134-95-9	(17beta)-17-(((4-(Butoxycarbonyl)cyclohexyl)carbonyl)oxy)androst-4-en-3-one	CCCCOC(=O)C1CCC(CC1)C(=O)O[C@H]1CC[C@H]2[C@@H]3CCC4=CC(=O)CC[C@]4(C)[C@H]3CC[C@@]21C	NOT POLYMER	SingleLargestFragment			NO			OTHERS		FALSE	CCCCOC(=O)C1CCC(CC1)C(=O)OC1CCC2C3CCC4=CC(=O)CCC4(C)C3CCC21C			0.145026	0.854974	inact.	Reliable
DTXSID60234107	'85048-01-7	(1aalpha,4aalpha,7alpha,7abeta,7balpha)-(-)-1a,2,4a,5,6,7,7a,7b-Octahydro-1,1,4,7-tetramethyl-1H-cycloprop(e)azulene	C[C@@H]1CC[C@@H]2[C@@H]1[C@H]1[C@@H](CC=C2C)C1(C)C	NOT POLYMER	SingleLargestFragment			NO			OTHERS		FALSE	CC1CCC2C1C1C(CC=C2C)C1(C)C			0.145026	0.854974	inact.	Reliable
DTXSID101025626	'2613-69-6	(1alpha,2alpha,3alpha)-1,2,3-Trimethylcyclopentane	C[C@H]1CC[C@@H](C)[C@H]1C	NOT POLYMER	SingleLargestFragment		DTXSID701015980	YES		OEHHA_LIST	OTHERS		FALSE	CC1C(C)CCC1C			0.145026	0.854974	inact.	Reliable
DTXSID701025624	'1678-80-4	(1alpha,2alpha,4alpha)-1,2,4-Trimethylcyclohexane	C[C@H]1CC[C@@H](C)[C@@H](C)C1	NOT POLYMER	SingleLargestFragment		DTXSID60862883	YES		OEHHA_LIST	OTHERS		FALSE	CC1CC(C)C(C)CC1			0.145026	0.854974	inact.	Reliable
DTXSID801025639	'4850-28-6	(1alpha,2alpha,4beta)-Trimethylcyclopentane	C[C@H]1C[C@H](C)[C@H](C)C1	NOT POLYMER	SingleLargestFragment		DTXSID00870987	YES		OEHHA_LIST	OTHERS		FALSE	CC1CC(C)C(C)C1			0.145026	0.854974	inact.	Reliable
DTXSID50188640	'35145-02-9	(1alpha,2alpha,5alpha)-2,5-Dimethylcyclohex-3-ene-1-carbaldehyde	C[C@@H]1C=C[C@H](C)C[C@@H]1C=O	NOT POLYMER	SingleLargestFragment			NO			OTHERS		FALSE	CC1C=CC(C)CC1C=O			0.145026	0.854974	inact.	Reliable
DTXSID401025637	'7667-59-6	(1alpha,2beta,4alpha)-1,2,4-Trimethylcyclohexane	C[C@@H]1CC[C@H](C)[C@@H](C)C1	NOT POLYMER	SingleLargestFragment		DTXSID60862883	YES		OEHHA_LIST	OTHERS		FALSE	CC1CC(C)C(C)CC1			0.145026	0.854974	inact.	Reliable
DTXSID601025657	'16883-48-0	(1alpha,2beta,4alpha)-1,2,4-Trimethylcyclopentane	CC1C[C@@H](C)[C@H](C)C1	NOT POLYMER	SingleLargestFragment		DTXSID00870987	YES		OEHHA_LIST	OTHERS		FALSE	CC1CC(C)C(C)C1			0.145026	0.854974	inact.	Reliable
DTXSID201025631	'7667-60-9	(1alpha,2beta,4beta)-1,2,4-Trimethylcyclohexane	C[C@@H]1CC[C@@H](C)[C@H](C)C1	NOT POLYMER	SingleLargestFragment		DTXSID60862883	YES		OEHHA_LIST	OTHERS		FALSE	CC1CC(C)C(C)CC1			0.145026	0.854974	inact.	Reliable
DTXSID50221900	'71662-22-1	(1alpha,2beta,5alpha)-2-Methyl-5-(1-methylvinyl)cyclohexyl propionate	CC(=C)[C@@H]1C[C@H](OC(=O)CC)[C@@H](C)CC1	NOT POLYMER	SingleLargestFragment			NO			OTHERS		FALSE	CC(=C)C1CC(OC(=O)CC)C(C)CC1			0.145026	0.854974	inact.	Reliable
DTXSID70234719	'85508-39-0	(1alpha,2beta,5alpha)-5-Methyl-2-(1-methylethyl)cyclohexyl (R)-N-(2,4-dihydroxy-3,3-dimethyl-1-oxobutyl)-beta-alaninate	CC(C)C1CCC(C)C[C@H]1OC(=O)CCNC(=O)C(O)C(C)(C)CO	NOT POLYMER	SingleLargestFragment			NO			OTHERS		FALSE	CC(C)C1CCC(C)CC1OC(=O)CCNC(=O)C(O)C(C)(C)CO			0.145026	0.854974	inact.	Reliable
DTXSID20240224	'94020-93-6	(1alpha,2beta,5alpha)-5-Methyl-2-(1-methylethyl)cyclohexyl decanoate	CC(C)[C@H]1CC[C@H](C)C[C@@H]1OC(=O)CCCCCCCCC	NOT POLYMER	SingleLargestFragment			NO			OTHERS		FALSE	CC(C)C1CCC(C)CC1OC(=O)CCCCCCCCC			0.145026	0.854974	inact.	Reliable
DTXSID50242115	'96097-19-7	(1alpha,2beta,5alpha)-5-Methyl-2-(1-methylethyl)cyclohexyl palmitate	CC(C)[C@H]1CC[C@H](C)C[C@@H]1OC(=O)CCCCCCCCCCCCCCC	NOT POLYMER	SingleLargestFragment			NO			OTHERS		FALSE	CC(C)C1CCC(C)CC1OC(=O)CCCCCCCCCCCCCCC			0.145026	0.854974	inact.	Reliable
DTXSID30192028	'38748-96-8	(1alpha,3alpha,4beta,6alpha)-4,7,7-Trimethylbicyclo(4.1.0)heptan-3-ol	C[C@H]1C[C@@H]2[C@H](C[C@@H]1O)C2(C)C	NOT POLYMER	SingleLargestFragment			NO			OTHERS		FALSE	CC1CC2C(CC1O)C2(C)C			0.145026	0.854974	inact.	Reliable
DTXSID801025627	'1795-27-3	(1alpha,3alpha,5alpha)-1,3,5-Trimethylcyclohexane	C[C@H]1C[C@@H](C)C[C@@H](C)C1	NOT POLYMER	SingleLargestFragment		DTXSID20862763	YES		OEHHA_LIST	OTHERS		FALSE	CC1CC(C)CC(C)C1			0.145026	0.854974	inact.	Reliable
DTXSID50204339	'55779-17-4	(1alpha,5alpha,17beta)-17-Hydroxy-1-methylandrostan-3-one 3-(cyclopentyl)propionate	C[C@H]1CC(=O)C[C@@H]2CC[C@H]3[C@@H]4CC[C@H](OC(=O)CCC5CCCC5)[C@@]4(C)CC[C@@H]3[C@@]12C	NOT POLYMER	SingleLargestFragment			NO			OTHERS		FALSE	CC1CC(=O)CC2CCC3C4CCC(OC(=O)CCC5CCCC5)C4(C)CCC3C12C			0.145026	0.854974	inact.	Reliable
DTXSID40862301	'618-36-0	(1-Aminoethyl)benzene	CC(N)c1ccccc1	NOT POLYMER	SingleLargestFragment		DTXSID701014613	YES	Food_Packing		OTHERS		FALSE	CC(N)C1C=CC=CC=1			0.145026	0.854974	inact.	Reliable
DTXSID50240797	'94139-04-5	(1-Bromocyclopentyl)-2-thienyl ketone	O=C(c1ccc[s]1)C1(Br)CCCC1	NOT POLYMER	SingleLargestFragment			NO			OTHERS		FALSE	O=C(C1=CC=CS1)C1(Br)CCCC1			0.145026	0.854974	inact.	Reliable
DTXSID20337380	'55649-48-4	(1-butoxy-1-oxobutan-2-yl) 2,2,3,3,4,4,4-heptafluorobutanoate	CCCCOC(=O)C(CC)OC(=O)C(F)(F)C(F)(F)C(F)(F)F	NOT POLYMER	SingleLargestFragment			NO			OTHERS		FALSE	CCCCOC(=O)C(CC)OC(=O)C(F)(F)C(F)(F)C(F)(F)F			0.145026	0.854974	inact.	Reliable
DTXSID10342827	'754-23-4	(1-Chloro)tetrafluoro-1-iodoethane	FC(F)(F)C(F)(Cl)I	NOT POLYMER	SingleLargestFragment			NO			OTHERS		FALSE	FC(F)(F)C(F)(Cl)I			0.145026	0.854974	inact.	Reliable
DTXSID20699379	'426-56-2	(1-Chloro-1,2,2,2-tetrafluoroethyl)benzene	FC(F)(F)C(F)(Cl)c1ccccc1	NOT POLYMER	SingleLargestFragment			NO			OTHERS		FALSE	FC(F)(F)C(F)(Cl)C1C=CC=CC=1			0.145026	0.854974	inact.	Reliable
DTXSID80239412	'934-53-2	(1-Chloro-1-methylethyl)benzene	CC(C)(Cl)c1ccccc1	NOT POLYMER	SingleLargestFragment			NO			OTHERS		FALSE	CC(C)(Cl)C1C=CC=CC=1			0.145026	0.854974	inact.	Reliable
DTXSID30232670	'83803-75-2	(1-Chlorocyclohexyl) cyclohexyl ketone	O=C(C1CCCCC1)C1(Cl)CCCCC1	NOT POLYMER	SingleLargestFragment			NO			OTHERS		FALSE	O=C(C1CCCCC1)C1(Cl)CCCCC1			0.145026	0.854974	inact.	Reliable
DTXSID40158130	'133481-09-1	(1-Cyanocyclohexyl)acetic acid	N#CC1(CC(O)=O)CCCCC1	NOT POLYMER	SingleLargestFragment			NO			OTHERS		FALSE	N#CC1(CC(O)=O)CCCCC1			0.145026	0.854974	inact.	Reliable
DTXSID30896478	'1621181-80-3	(1E)-1,2,3,3,3-Pentafluoro-1-(trifluoromethoxy)prop-1-ene	FC(F)(F)/C(/F)=C(F)/OC(F)(F)F	NOT POLYMER	SingleLargestFragment		DTXSID70896477	NO			OTHERS		FALSE	FC(F)(F)C(F)=C(F)OC(F)(F)F			0.145026	0.854974	inact.	Unreliable
DTXSID60896688	'62949-64-8	(1E)-1,2,3,3,4,4,5,5,6,6,6-Undecafluoro-1-methoxyhex-1-ene	CO/C(/F)=C(F)/C(F)(F)C(F)(F)C(F)(F)C(F)(F)F	NOT POLYMER	SingleLargestFragment			YES			PFAS	OTHER_PFAS	FALSE	COC(F)=C(F)C(F)(F)C(F)(F)C(F)(F)C(F)(F)F			0.145026	0.854974	inact.	Reliable
DTXSID80895214	'391199-64-7	(1E)-1,2,3,3,4,4,5,5,6,6,6-Undecafluorohex-1-ene	FC(F)(F)C(F)(F)C(F)(F)C(F)(F)/C(/F)=CF	NOT POLYMER	SingleLargestFragment		DTXSID20895218	NO			OTHERS		FALSE	FC(F)(F)C(F)(F)C(F)(F)C(F)(F)C(F)=CF			0.145026	0.854974	inact.	Reliable
DTXSID20896306	'883882-12-0	(1E)-1,2,3,4,4,4-Hexafluoro-1-iodo-3-(trifluoromethyl)but-1-ene	F/C(=C(F)/I)/C(F)(C(F)(F)F)C(F)(F)F	NOT POLYMER	SingleLargestFragment			YES			PFAS	OTHER_PFAS	FALSE	FC(=C(F)I)C(F)(C(F)(F)F)C(F)(F)F			0.145026	0.854974	inact.	Reliable
DTXSID30896296	'14149-41-8	(1E)-1,3,4,4,4-Pentafluoro-3-(trifluoromethyl)but-1-ene	F/C=C/C(F)(C(F)(F)F)C(F)(F)F	NOT POLYMER	SingleLargestFragment		DTXSID90896297	NO			OTHERS		FALSE	FC=CC(F)(C(F)(F)F)C(F)(F)F			0.145026	0.854974	inact.	Unreliable
DTXSID1051642	'127-42-4	(1E)-1-[(1R)-2,6,6-Trimethylcyclohex-2-en-1-yl]pent-1-en-3-one	CC1=CCCC(C)(C)[C@H]1/C=C/C(=O)CC	NOT POLYMER	SingleLargestFragment			YES	Food_Packing		OTHERS		FALSE	CC1=CCCC(C)(C)C1C=CC(=O)CC			0.145026	0.854974	inact.	Reliable
DTXSID00895615	'170118-61-3	(1E)-1-Ethoxy-4,4,5,5,6,6,6-heptafluorohex-1-en-3-one	CCO/C=C/C(=O)C(F)(F)C(F)(F)C(F)(F)F	NOT POLYMER	SingleLargestFragment			YES			PFAS	OTHER_PFAS	FALSE	CCOC=CC(=O)C(F)(F)C(F)(F)C(F)(F)F			0.145026	0.854974	inact.	Reliable
DTXSID70578908	'189396-84-7	(1E)-2,2,3,3,3-Pentafluoro-N-(4-methoxyphenyl)propan-1-imine	COc1ccc(cc1)/N=C/C(F)(F)C(F)(F)F	NOT POLYMER	SingleLargestFragment			NO			OTHERS		FALSE	COC1C=CC(=CC=1)N=CC(F)(F)C(F)(F)F			0.145026	0.854974	inact.	Reliable
DTXSID20340298	'29723-32-8	(1E)-2,2,3,3,4,4,4-Heptafluoro-N-(2-phenylethyl)butan-1-imine	FC(F)(F)C(F)(F)C(F)(F)/C=N/CCc1ccccc1	NOT POLYMER	SingleLargestFragment			YES			PFAS	OTHER_PFAS	FALSE	FC(F)(F)C(F)(F)C(F)(F)C=NCCC1C=CC=CC=1			0.145026	0.854974	inact.	Reliable
DTXSID70805307	'62765-24-6	(1E)-2,2,3,3,4,4,4-Heptafluoro-N-phenylbutan-1-imine	FC(F)(F)C(F)(F)C(F)(F)/C=N/c1ccccc1	NOT POLYMER	SingleLargestFragment			YES			PFAS	OTHER_PFAS	FALSE	FC(F)(F)C(F)(F)C(F)(F)C=NC1C=CC=CC=1			0.145026	0.854974	inact.	Reliable
DTXSID30578909	'189396-85-8	(1E)-2,2,3,3-Tetrafluoro-N-(4-methoxyphenyl)propan-1-imine	COc1ccc(cc1)/N=C/C(F)(F)C(F)F	NOT POLYMER	SingleLargestFragment			NO			OTHERS		FALSE	COC1C=CC(=CC=1)N=CC(F)(F)C(F)F			0.145026	0.854974	inact.	Reliable
DTXSID1051513	'102-22-7	(1E)-2,6-Dimethylhepta-1,5-dien-1-yl phenylacetate	CC(C)=CCC/C(/C)=C/COC(=O)Cc1ccccc1	NOT POLYMER	SingleLargestFragment			YES	Food_Packing		OTHERS		FALSE	CC(C)=CCCC(C)=CCOC(=O)CC1C=CC=CC=1			0.145026	0.854974	inact.	Reliable
DTXSID10896658	'157430-71-2	(1E)-3,3,4,4,5,5,5-Heptafluoro-1-iodopent-1-ene	FC(F)(F)C(F)(F)C(F)(F)/C=C/I	NOT POLYMER	SingleLargestFragment		DTXSID00346051	NO			OTHERS		FALSE	FC(F)(F)C(F)(F)C(F)(F)C=CI			0.145026	0.854974	inact.	Reliable
DTXSID90895306	'329698-26-2	(1E)-3,3,4,4,5,5,6,6,7,7,8,8,8-Tridecafluoro-1-iodooct-1-ene	FC(F)(F)C(F)(F)C(F)(F)C(F)(F)C(F)(F)C(F)(F)/C=C/I	NOT POLYMER	SingleLargestFragment		DTXSID60346052	NO			OTHERS		FALSE	FC(F)(F)C(F)(F)C(F)(F)C(F)(F)C(F)(F)C(F)(F)C=CI			0.145026	0.854974	inact.	Reliable
DTXSID10896739	'24716-84-5	(1E)-3,4,4,4-Tetrafluoro-1-iodo-3-(trifluoromethyl)but-1-ene	FC(/C=C/I)(C(F)(F)F)C(F)(F)F	NOT POLYMER	SingleLargestFragment		DTXSID70348022	NO			OTHERS		FALSE	FC(C=CI)(C(F)(F)F)C(F)(F)F			0.145026	0.854974	inact.	Unreliable
DTXSID10344962	'126681-21-8	(1E)-4,4,5,5,6,6,6-Heptafluoro-1-iodo-3,3-bis(trifluoromethyl)-1-hexene	FC(F)(F)C(F)(F)C(F)(F)C(C=CI)(C(F)(F)F)C(F)(F)F	NOT POLYMER	SingleLargestFragment			YES			PFAS	OTHER_PFAS	FALSE	FC(F)(F)C(F)(F)C(F)(F)C(C=CI)(C(F)(F)F)C(F)(F)F			0.145026	0.854974	inact.	Reliable
DTXSID1063855	'5417-82-3	(1-Ethoxyethylidene)malononitrile	CC(OCC)=C(C#N)C#N	NOT POLYMER	SingleLargestFragment			NO			OTHERS		FALSE	CC(OCC)=C(C#N)C#N			0.145026	0.854974	inact.	Reliable
DTXSID0047321	'180083-49-2	(1'-ethyl-6,7-dihydro-5H-spiro[furo[2,3-f]indole-3,4'-piperidin]-5-yl)[2'-methyl-4'-(5-methyl-1,3,4-oxadiazol-2-yl)biphenyl-4-yl]methanone	CCN1CCC2(COc3cc4CCN(C(=O)c5ccc(cc5)-c5ccc(cc5C)-c5[n][n]c(C)o5)c4cc23)CC1	NOT POLYMER	SingleLargestFragment			NO			OTHERS		FALSE	CCN1CCC2(COC3C=C4CCN(C(=O)C5C=CC(=CC=5)C5=CC=C(C=C5C)C5=NN=C(C)O5)C4=CC2=3)CC1			0.145026	0.854974	inact.	Unreliable
DTXSID20893294	'75032-94-9	(1H,1H,7H-perfluoroheptyl)-2-sulfohexadecanoate sodium salt	[Na+].CCCCCCCCCCCCCCC(C(=O)OCC(F)(F)C(F)(F)C(F)(F)C(F)(F)C(F)(F)C(F)F)S([O-])(=O)=O	NOT POLYMER	SingleLargestFragment	[Na+]		YES			PFAS	OTHER_PFAS	FALSE	CCCCCCCCCCCCCCC(C(=O)OCC(F)(F)C(F)(F)C(F)(F)C(F)(F)C(F)(F)C(F)F)S(O)(=O)=O			0.145026	0.854974	inact.	Reliable
DTXSID00880465	'54009-78-8	(1H,1H-Perfluoro-12-methyltridecyl)oxirane	FC(F)(CC1CO1)C(F)(F)C(F)(F)C(F)(F)C(F)(F)C(F)(F)C(F)(F)C(F)(F)C(F)(F)C(F)(F)C(F)(C(F)(F)F)C(F)(F)F	NOT POLYMER	SingleLargestFragment			YES			PFAS	OTHER_PFAS	FALSE	FC(F)(CC1CO1)C(F)(F)C(F)(F)C(F)(F)C(F)(F)C(F)(F)C(F)(F)C(F)(F)C(F)(F)C(F)(F)C(F)(C(F)(F)F)C(F)(F)F			0.145026	0.854974	inact.	Reliable
DTXSID80880463	'54009-77-7	(1H,1H-Perfluoro-14-methylpentadecyl)oxirane	FC(F)(CC1CO1)C(F)(F)C(F)(F)C(F)(F)C(F)(F)C(F)(F)C(F)(F)C(F)(F)C(F)(F)C(F)(F)C(F)(F)C(F)(F)C(F)(C(F)(F)F)C(F)(F)F	NOT POLYMER	SingleLargestFragment			YES			PFAS	OTHER_PFAS	FALSE	FC(F)(CC1CO1)C(F)(F)C(F)(F)C(F)(F)C(F)(F)C(F)(F)C(F)(F)C(F)(F)C(F)(F)C(F)(F)C(F)(F)C(F)(F)C(F)(C(F)(F)F)C(F)(F)F			0.145026	0.854974	inact.	Reliable
DTXSID10880471	'54009-79-9	(1H,1H-Perfluoro-16-methylheptadecyl)oxirane	FC(F)(CC1CO1)C(F)(F)C(F)(F)C(F)(F)C(F)(F)C(F)(F)C(F)(F)C(F)(F)C(F)(F)C(F)(F)C(F)(F)C(F)(F)C(F)(F)C(F)(F)C(F)(C(F)(F)F)C(F)(F)F	NOT POLYMER	SingleLargestFragment			YES			PFAS	OTHER_PFAS	FALSE	FC(F)(CC1CO1)C(F)(F)C(F)(F)C(F)(F)C(F)(F)C(F)(F)C(F)(F)C(F)(F)C(F)(F)C(F)(F)C(F)(F)C(F)(F)C(F)(F)C(F)(F)C(F)(C(F)(F)F)C(F)(F)F			0.145026	0.854974	inact.	Reliable
DTXSID8074786	'406-78-0	(1H,1H-Perfluoroethyl)(2H-perfluoroethyl)ether	FC(F)(F)COC(F)(F)C(F)F	NOT POLYMER	SingleLargestFragment			YES			PFAS	OTHER_PFAS	FALSE	FC(F)(F)COC(F)(F)C(F)F			0.145026	0.854974	inact.	Unreliable
DTXSID9044748	'947-19-3	(1-Hydroxycyclohexyl)(phenyl)methanone	OC1(CCCCC1)C(=O)c1ccccc1	NOT POLYMER	SingleLargestFragment			YES	Food_Packing		OTHERS		FALSE	OC1(CCCCC1)C(=O)C1C=CC=CC=1			0.145026	0.854974	inact.	Reliable
DTXSID70239961	'93963-41-8	(1-Methoxy-1-methylethyl)cycloheptane	COC(C)(C)C1CCCCCC1	NOT POLYMER	SingleLargestFragment			NO			OTHERS		FALSE	COC(C)(C)C1CCCCCC1			0.145026	0.854974	inact.	Reliable
DTXSID70194980	'42146-13-4	(1-Methylethylidene)bis(2,6-dibromo-4,1-phenylene) bismethacrylate	CC(C)(c1cc(Br)c(OC(=O)C(C)=C)c(Br)c1)c1cc(Br)c(OC(=O)C(C)=C)c(Br)c1	NOT POLYMER	SingleLargestFragment			NO			OTHERS		FALSE	CC(C)(C1=CC(Br)=C(OC(=O)C(C)=C)C(Br)=C1)C1=CC(Br)=C(OC(=O)C(C)=C)C(Br)=C1			0.145026	0.854974	inact.	Reliable
DTXSID80228922	'78260-87-4	(1-Methylethylidene)bis(4,1-cyclohexanediyloxycarbonylimino(methyl-3,1-phenylene)iminocarbonyloxy-2,1-ethanediyl) bismethacrylate	CC(C)(C1CCC(CC1)OC(=O)Nc1cccc(NC(=O)OCCOC(=O)C(C)=C)c1C)C1CCC(CC1)OC(=O)Nc1cccc(NC(=O)OCCOC(=O)C(C)=C)c1C	NOT POLYMER	SingleLargestFragment			NO			OTHERS		FALSE	CC(C)(C1CCC(CC1)OC(=O)NC1=CC=CC(NC(=O)OCCOC(=O)C(C)=C)=C1C)C1CCC(CC1)OC(=O)NC1=CC=CC(NC(=O)OCCOC(=O)C(C)=C)=C1C			0.145026	0.854974	inact.	Reliable
DTXSID1066992	'24448-20-2	(1-Methylethylidene)bis(4,1-phenyleneoxy-2,1-ethanediyl) bismethacrylate	CC(C)(c1ccc(cc1)OCCOC(=O)C(C)=C)c1ccc(cc1)OCCOC(=O)C(C)=C	NOT POLYMER	SingleLargestFragment			NO			OTHERS		FALSE	CC(C)(C1C=CC(=CC=1)OCCOC(=O)C(C)=C)C1C=CC(=CC=1)OCCOC(=O)C(C)=C			0.145026	0.854974	inact.	Reliable
DTXSID80199946	'51989-01-6	(1-Methylethylidene)bis(4,1-phenyleneoxy-3,1-propanediyl) diacrylate	CC(C)(c1ccc(cc1)OCCCOC(=O)C=C)c1ccc(cc1)OCCCOC(=O)C=C	NOT POLYMER	SingleLargestFragment			NO			OTHERS		FALSE	CC(C)(C1C=CC(=CC=1)OCCCOC(=O)C=C)C1C=CC(=CC=1)OCCCOC(=O)C=C			0.145026	0.854974	inact.	Reliable
DTXSID80179021	'24293-41-2	(1-Methylethylidene)di-4,1-cyclohexanediyl bis(mercaptoacetate)	CC(C)(C1CCC(CC1)OC(=O)CS)C1CCC(CC1)OC(=O)CS	NOT POLYMER	SingleLargestFragment			NO			OTHERS		FALSE	CC(C)(C1CCC(CC1)OC(=O)CS)C1CCC(CC1)OC(=O)CS			0.145026	0.854974	inact.	Reliable
DTXSID4065571	'13653-62-8	(1-Methylpropylidene)bis(tert-butyl) peroxide	CC(CC)(OOC(C)(C)CC)OOC(C)(C)CC	NOT POLYMER	SingleLargestFragment			YES	Food_Packing		OTHERS		FALSE	CC(CC)(OOC(C)(C)CC)OOC(C)(C)CC			0.145026	0.854974	inact.	Reliable
DTXSID30234992	'85702-60-9	(1R-(1alpha,2beta,5alpha))-5-Methyl-2-(1-methylethyl)cyclohexyl (2-methoxyphenoxy)acetate	CC(C)[C@H]1CC[C@H](C)C[C@@H]1OC(=O)COc1ccccc1OC	NOT POLYMER	SingleLargestFragment			NO			OTHERS		FALSE	CC(C)C1CCC(C)CC1OC(=O)COC1=CC=CC=C1OC			0.145026	0.854974	inact.	Reliable
DTXSID70203066	'54631-12-8	(1R-(1alpha,2beta,5alpha))-6,6-Dimethylbicyclo(3.1.1)heptan-2-acetic acid	CC1(C)[C@@H]2C[C@@H]1CC[C@@H]2CC(O)=O	NOT POLYMER	SingleLargestFragment			NO			OTHERS		FALSE	CC1(C)C2CC1CCC2CC(O)=O			0.145026	0.854974	inact.	Reliable
DTXSID30531175	'72370-89-9	(1R)-1-(4-Ethoxyphenyl)-2,2,3,3-tetrafluorocyclobutane-1-carboxylic acid	CCOc1ccc(cc1)[C@]1(CC(F)(F)C1(F)F)C(O)=O	NOT POLYMER	SingleLargestFragment			NO			OTHERS		FALSE	CCOC1C=CC(=CC=1)C1(CC(F)(F)C1(F)F)C(O)=O			0.145026	0.854974	inact.	Reliable
DTXSID60897473	'864149-62-2	(1R,2R)-N,N'-bis(Perfluorooctanoyl)-1,2-cyclohexanediamine	O=C(N[C@@H]1CCCC[C@H]1NC(=O)C(F)(F)C(F)(F)C(F)(F)C(F)(F)C(F)(F)C(F)(F)C(F)(F)F)C(F)(F)C(F)(F)C(F)(F)C(F)(F)C(F)(F)C(F)(F)C(F)(F)F	NOT POLYMER	SingleLargestFragment			YES			PFAS	OTHER_PFAS	FALSE	O=C(NC1CCCCC1NC(=O)C(F)(F)C(F)(F)C(F)(F)C(F)(F)C(F)(F)C(F)(F)C(F)(F)F)C(F)(F)C(F)(F)C(F)(F)C(F)(F)C(F)(F)C(F)(F)C(F)(F)F			0.145026	0.854974	inact.	Reliable
DTXSID0052174	'5331-32-8	(1R,2R,4R)-2-Methoxy-1,7,7-trimethylbicyclo[2.2.1]heptane -rel-	CC1(C)[C@H]2C[C@@H](OC)[C@]1(C)CC2	NOT POLYMER	SingleLargestFragment			NO			OTHERS		FALSE	CC1(C)C2CC(OC)C1(C)CC2			0.145026	0.854974	inact.	Reliable
DTXSID50611544	'958885-20-6	(1R,2R,5S,6S)-3,3,4,4-Tetrafluoro-9-oxatricyclo[4.2.1.0~2,5~]non-7-ene	FC1(F)[C@H]2[C@H]([C@H]3C=C[C@@H]2O3)C1(F)F	NOT POLYMER	SingleLargestFragment			NO			OTHERS		FALSE	FC1(F)C2C(C3C=CC2O3)C1(F)F			0.145026	0.854974	inact.	Unreliable
DTXSID2035275	'26532-22-9	(1R,2S)-(+)-Grandisol	CC(=C)[C@@H]1CC[C@]1(C)CCO	NOT POLYMER	SingleLargestFragment			NO			OTHERS		FALSE	CC(=C)C1CCC1(C)CCO			0.145026	0.854974	inact.	Reliable
DTXSID70662952	'38787-67-6	(1R,2S)-1-Iodo-2-(pentafluoroethyl)cyclohexane	FC(F)(F)C(F)(F)[C@@H]1CCCC[C@H]1I	NOT POLYMER	SingleLargestFragment		DTXSID10379436	NO			OTHERS		FALSE	FC(F)(F)C(F)(F)C1CCCCC1I			0.145026	0.854974	inact.	Unreliable
DTXSID1022180	'2216-51-5	(1R,2S,5R)-(-)-Menthol	CC(C)[C@@H]1CC[C@@H](C)C[C@H]1O	NOT POLYMER	SingleLargestFragment		DTXSID8029650	YES	Food_Packing		OTHERS		FALSE	CC(C)C1CCC(C)CC1O			0.145026	0.854974	inact.	Reliable
DTXSID2052233	'57082-24-3	(1R,2S,5R,8S)-4,4,8-trimethyltricyclo[6.3.1.02,5]dodec-1-yl acetate	CC1(C)C[C@H]2[C@H]1CC[C@@]1(C)C[C@@]2(CCC1)OC(C)=O	NOT POLYMER	SingleLargestFragment			NO			OTHERS		FALSE	CC1(C)CC2C1CCC1(C)CC2(CCC1)OC(C)=O			0.145026	0.854974	inact.	Unreliable
DTXSID6052409	'68433-81-8	(1R,3S,4aR)-2,2-Dimethyl-2,3,4,4a,5,6-hexahydro-1,3-methanonaphthalen-7(1H)-one	CC1(C)[C@H]2C[C@@H]1C[C@H]1CCC(=O)C=C21	NOT POLYMER	SingleLargestFragment			NO			OTHERS		FALSE	CC1(C)C2CC1CC1CCC(=O)C=C21			0.145026	0.854974	inact.	Reliable
DTXSID80880448	'51800-99-8	(1R,4R)-3-(Heptafluorobutyryl)-camphor	CC1(C)[C@@H]2CC[C@@]1(C)C(=O)C2C(=O)C(F)(F)C(F)(F)C(F)(F)F	NOT POLYMER	SingleLargestFragment		DTXSID10897307	NO			OTHERS		FALSE	CC1(C)C2CCC1(C)C(=O)C2C(=O)C(F)(F)C(F)(F)C(F)(F)F			0.145026	0.854974	inact.	Reliable
DTXSID80896706	'88951-19-3	(1r,4r)-4-(Heptafluoropropyl)cyclohexane-1-carboxamide	NC(=O)[C@@H]1CC[C@H](CC1)C(F)(F)C(F)(F)C(F)(F)F	NOT POLYMER	SingleLargestFragment			YES			PFAS	OTHER_PFAS	FALSE	NC(=O)C1CCC(CC1)C(F)(F)C(F)(F)C(F)(F)F			0.145026	0.854974	inact.	Unreliable
DTXSID70896715	'88951-21-7	(1r,4r)-4-(Nonafluorobutyl)cyclohexane-1-carboxamide	NC(=O)[C@@H]1CC[C@H](CC1)C(F)(F)C(F)(F)C(F)(F)C(F)(F)F	NOT POLYMER	SingleLargestFragment			YES			PFAS	OTHER_PFAS	FALSE	NC(=O)C1CCC(CC1)C(F)(F)C(F)(F)C(F)(F)C(F)(F)F			0.145026	0.854974	inact.	Unreliable
DTXSID30896711	'88951-25-1	(1r,4r)-4-(Nonafluorobutyl)cyclohexane-1-carboxylic acid	OC(=O)[C@@H]1CC[C@H](CC1)C(F)(F)C(F)(F)C(F)(F)C(F)(F)F	NOT POLYMER	SingleLargestFragment		DTXSID90896712	NO			OTHERS		FALSE	OC(=O)C1CCC(CC1)C(F)(F)C(F)(F)C(F)(F)C(F)(F)F			0.145026	0.854974	inact.	Reliable
DTXSID10448691	'73611-02-6	(1R,4R,5S)-4-Hydroxy-6,6-dimethyl-3-oxabicyclo[3.1.0]hexan-2-one	CC1(C)[C@H]2[C@H](O)OC(=O)[C@@H]12	NOT POLYMER	SingleLargestFragment			NO			OTHERS		FALSE	CC1(C)C2C(O)OC(=O)C12			0.145026	0.854974	inact.	Reliable
DTXSID90886557	'63180-06-3	(1R,4S)-3-(2,2,3,3,4,4,4-Heptafluoro-1-hydroxybutylidene)-1,7,7-trimethylbicyclo[2.2.1]heptan-2-one	CC1(C)[C@@H]2CC[C@@]1(C)C(=O)C2=C(O)C(F)(F)C(F)(F)C(F)(F)F	NOT POLYMER	SingleLargestFragment		DTXSID70746029	NO			OTHERS		FALSE	CC1(C)C2CCC1(C)C(=O)C2C(=O)C(F)(F)C(F)(F)C(F)(F)F			0.145026	0.854974	inact.	Reliable
DTXSID50332060	'53796-79-5	(1R,4S)-Isodihydrocarvone	CC(=C)[C@@H]1CC(=O)[C@H](C)CC1	NOT POLYMER	SingleLargestFragment			YES	Food_Packing		OTHERS		FALSE	CC(=C)C1CC(=O)C(C)CC1			0.145026	0.854974	inact.	Reliable
DTXSID9052266	'5986-55-0	(1R,4S,4aS,6R,8aS)-4,8a,9,9-Tetramethyloctahydro-1,6-methanonaphthalen-1(2H)-ol	CC1(C)[C@H]2C[C@H]3[C@@H](C)CC[C@]1(O)[C@@]3(C)CC2	NOT POLYMER	SingleLargestFragment			NO			OTHERS		FALSE	CC1(C)C2CC3C(C)CCC1(O)C3(C)CC2			0.145026	0.854974	inact.	Reliable
DTXSID1047570	'933-48-2	(1R,5R)-3,3,5-trimethylcyclohexanol	C[C@H]1C[C@@H](O)CC(C)(C)C1	NOT POLYMER	SingleLargestFragment		DTXSID9041815	NO			OTHERS		FALSE	CC1CC(O)CC(C)(C)C1			0.145026	0.854974	inact.	Reliable
DTXSID60897256	'133964-60-0	(1R-trans)-N,N'-1,2-Cyclohexanediylbis(perfluorobutanamide)	O=C(NC1CCCCC1NC(=O)C(F)(F)C(F)(F)C(F)(F)F)C(F)(F)C(F)(F)C(F)(F)F	NOT POLYMER	SingleLargestFragment			YES			PFAS	OTHER_PFAS	FALSE	O=C(NC1CCCCC1NC(=O)C(F)(F)C(F)(F)C(F)(F)F)C(F)(F)C(F)(F)C(F)(F)F			0.145026	0.854974	inact.	Unreliable
DTXSID20192936	'39899-98-4	(1S-(1alpha(E),5beta))-1-(5-Isopropyl-2-methyl-2-cyclohexen-1-yl)-2-buten-1-one	CC1=CC[C@H](C[C@@H]1C(=O)/C=C/C)C(C)C	NOT POLYMER	SingleLargestFragment			NO			OTHERS		FALSE	CC1=CCC(CC1C(=O)C=CC)C(C)C			0.145026	0.854974	inact.	Reliable
DTXSID90189555	'35997-96-7	(1S-(1alpha,2alpha,3beta,5alpha))-2,6,6-Trimethylbicyclo(3.1.1)heptan-3-ol	C[C@@H]1[C@@H]2C[C@@H](C[C@@H]1O)C2(C)C	NOT POLYMER	SingleLargestFragment			NO			OTHERS		FALSE	CC1C2CC(CC1O)C2(C)C			0.145026	0.854974	inact.	Reliable
DTXSID60240667	'94133-41-2	(1S-(1alpha,2beta,5alpha))-((5-Methyl-2-(1-methylethyl)cyclohexyl)oxy)acetic acid	CC(C)[C@H]1CC[C@H](C)C[C@@H]1OCC(O)=O	NOT POLYMER	SingleLargestFragment			NO			OTHERS		FALSE	CC(C)C1CCC(C)CC1OCC(O)=O			0.145026	0.854974	inact.	Reliable
DTXSID50213082	'63682-97-3	(1S-(1alpha,2beta,5alpha))-6,6-Dimethylbicyclo(3.1.1)heptan-2-amine	CC1(C)[C@H]2C[C@@H]1CC[C@@H]2N	NOT POLYMER	SingleLargestFragment			NO			OTHERS		FALSE	CC1(C)C2CC1CCC2N			0.145026	0.854974	inact.	Reliable
DTXSID80146157	'10395-46-7	(1S-(1alpha,3alpha,4beta,6alpha))-3,7,7-Trimethylbicyclo(4.1.0)heptane-3,4-diol	CC1(C)[C@H]2C[C@](C)(O)[C@@H](O)C[C@@H]12	NOT POLYMER	SingleLargestFragment			NO			OTHERS		FALSE	CC1(C)C2CC(C)(O)C(O)CC12			0.145026	0.854974	inact.	Unreliable
DTXSID0049288	'3789-59-1	(1S)-1-Phenyl-1-propanamine	CC[C@H](N)c1ccccc1	NOT POLYMER	SingleLargestFragment			NO			OTHERS		FALSE	CCC(N)C1C=CC=CC=1			0.145026	0.854974	inact.	Reliable
DTXSID20773224	'193280-14-7	(1S)-2,2,4,4-Tetrafluoro-1,8,8-trimethyl-3-oxabicyclo[3.2.1]octane	CC1(C)C2CC[C@]1(C)C(F)(F)OC2(F)F	NOT POLYMER	SingleLargestFragment			NO			OTHERS		FALSE	CC1(C)C2CCC1(C)C(F)(F)OC2(F)F			0.145026	0.854974	inact.	Unreliable
DTXSID10433380	'132335-44-5	(1S)-3-(Dimethylamino)-1-(thiophen-2-yl)propan-1-ol	CN(C)CC[C@H](O)c1ccc[s]1	NOT POLYMER	SingleLargestFragment			NO			OTHERS		FALSE	CN(C)CCC(O)C1=CC=CS1			0.145026	0.854974	inact.	Reliable
DTXSID10662951	'7589-44-8	(1S,2R)-1-(Heptafluoropropyl)-2-iodocyclohexane	FC(F)(F)C(F)(F)C(F)(F)[C@@H]1CCCC[C@H]1I	NOT POLYMER	SingleLargestFragment		DTXSID00379288	NO			OTHERS		FALSE	FC(F)(F)C(F)(F)C(F)(F)C1CCCCC1I			0.145026	0.854974	inact.	Unreliable
DTXSID1051480	'133636-82-5	(1S,2S,3S,5R)-2,6,6-Trimethylspiro[bicyclo[3.1.1]heptane-3,1'-cyclohexane]-2'-en-4'-one	CC1(C)[C@H]2C[C@@H]1C[C@]1(CCC(=O)C=C1)[C@H]2C	NOT POLYMER	SingleLargestFragment			NO			OTHERS		FALSE	CC1(C)C2CC1CC1(CCC(=O)C=C1)C2C			0.145026	0.854974	inact.	Unreliable
DTXSID90883208	'471-16-9	(1S,3R,5S)-4-Methylene-1-(1-methylethyl)bicyclo[3.1.0]hexan-3-ol	CC(C)[C@]12C[C@@H](O)C(=C)[C@H]1C2	NOT POLYMER	SingleLargestFragment			NO			OTHERS		FALSE	CC(C)C12CC(O)C(=C)C1C2			0.145026	0.854974	inact.	Unreliable
DTXSID7052153	'514-51-2	(1S,4R,7R)-1,4,9,9-Tetramethyl-1,2,3,4,5,6,7,8-octahydro-4,7-methanoazulene	CC1(C)[C@H]2CC3[C@@H](C)CCC=3[C@]1(C)CC2	NOT POLYMER	SingleLargestFragment			NO			OTHERS		FALSE	CC1(C)C2CC3C(C)CCC=3C1(C)CC2			0.145026	0.854974	inact.	Reliable
DTXSID5052599	'88-84-6	(1S,4S)-1,4-Dimethyl-7-(propan-2-ylidene)-1,2,3,4,5,6,7,8-octahydroazulene	CC(C)=C1CC2[C@@H](C)CCC=2[C@@H](C)CC1	NOT POLYMER	SingleLargestFragment			YES	Food_Packing		OTHERS		FALSE	CC(C)=C1CC2C(C)CCC=2C(C)CC1			0.145026	0.854974	inact.	Unreliable
DTXSID50583510	'115224-00-5	(1S,4S)-3-(Heptafluorobutyryl)camphor	CC1(C)[C@H]2CC[C@]1(C)C(=O)C2C(=O)C(F)(F)C(F)(F)C(F)(F)F	NOT POLYMER	SingleLargestFragment		DTXSID10897307	NO			OTHERS		FALSE	CC1(C)C2CCC1(C)C(=O)C2C(=O)C(F)(F)C(F)(F)C(F)(F)F			0.145026	0.854974	inact.	Reliable
DTXSID20896705	'88951-18-2	(1s,4s)-4-(Heptafluoropropyl)cyclohexane-1-carboxamide	NC(=O)[C@@H]1CC[C@@H](CC1)C(F)(F)C(F)(F)C(F)(F)F	NOT POLYMER	SingleLargestFragment		DTXSID80896706	NO			OTHERS		FALSE	NC(=O)C1CCC(CC1)C(F)(F)C(F)(F)C(F)(F)F			0.145026	0.854974	inact.	Unreliable
DTXSID10896714	'88951-20-6	(1s,4s)-4-(Nonafluorobutyl)cyclohexane-1-carboxamide	NC(=O)[C@@H]1CC[C@@H](CC1)C(F)(F)C(F)(F)C(F)(F)C(F)(F)F	NOT POLYMER	SingleLargestFragment		DTXSID70896715	NO			OTHERS		FALSE	NC(=O)C1CCC(CC1)C(F)(F)C(F)(F)C(F)(F)C(F)(F)F			0.145026	0.854974	inact.	Unreliable
DTXSID90896712	'88951-24-0	(1s,4s)-4-(Nonafluorobutyl)cyclohexane-1-carboxylic acid	OC(=O)[C@@H]1CC[C@@H](CC1)C(F)(F)C(F)(F)C(F)(F)C(F)(F)F	NOT POLYMER	SingleLargestFragment			YES			PFAS	OTHER_PFAS	FALSE	OC(=O)C1CCC(CC1)C(F)(F)C(F)(F)C(F)(F)C(F)(F)F			0.145026	0.854974	inact.	Reliable
DTXSID1045611	'29617-43-4	(1S,9R)-beta-Hydrastine	COc1ccc2[C@@H](OC(=O)c2c1OC)[C@@H]1c2cc3OCOc3cc2CCN1C	NOT POLYMER	SingleLargestFragment			NO			OTHERS		FALSE	COC1=CC=C2C(OC(=O)C2=C1OC)C1C2C=C3OCOC3=CC=2CCN1C			0.145026	0.854974	inact.	Reliable
DTXSID80921168	'113702-02-6	(1-tert-Butyl-10-methoxy-6-methylergolin-8-yl)methanol	CC(C)(C)[n]1cc2C[C@H]3N(C)C[C@H](CO)CC3(OC)c3cccc1c23	NOT POLYMER	SingleLargestFragment			NO			OTHERS		FALSE	CC(C)(C)N1C=C2CC3N(C)CC(CO)CC3(OC)C3C=CC=C1C2=3			0.145026	0.854974	inact.	Reliable
DTXSID70896477	'1620992-19-9	(1Z)-1,2,3,3,3-Pentafluoro-1-(trifluoromethoxy)prop-1-ene	FC(F)(F)/C(/F)=C(/F)OC(F)(F)F	NOT POLYMER	SingleLargestFragment			YES			PFAS	OTHER_PFAS	FALSE	FC(F)(F)C(F)=C(F)OC(F)(F)F			0.145026	0.854974	inact.	Unreliable
DTXSID40896661	'168332-72-7	(1Z)-1,2,3,3,4,4,5,5,6,6,6-Undecafluorohex-1-ene	FC(F)(F)C(F)(F)C(F)(F)C(F)(F)/C(/F)=C/F	NOT POLYMER	SingleLargestFragment		DTXSID20895218	NO			OTHERS		FALSE	FC(F)(F)C(F)(F)C(F)(F)C(F)(F)C(F)=CF			0.145026	0.854974	inact.	Reliable
DTXSID10895303	'1516885-18-9	(1Z)-1,2,3,3,4,4,5,5,6,6,7,7,8,8,8-Pentadecafluorooct-1-ene	FC(F)(F)C(F)(F)C(F)(F)C(F)(F)C(F)(F)C(F)(F)/C(/F)=C/F	NOT POLYMER	SingleLargestFragment		DTXSID00895291	NO			OTHERS		FALSE	FC(F)(F)C(F)(F)C(F)(F)C(F)(F)C(F)(F)C(F)(F)C(F)=CF			0.145026	0.854974	inact.	Reliable
DTXSID00896682	'56184-40-8	(1Z)-1,2,3,3,4,4,5,5,6,6,7,7,8,8,9,9,10,10,10-Nonadecafluoro-1-iododec-1-ene	FC(F)(F)C(F)(F)C(F)(F)C(F)(F)C(F)(F)C(F)(F)C(F)(F)C(F)(F)/C(/F)=C(F)/I	NOT POLYMER	SingleLargestFragment			YES			PFAS	OTHER_PFAS	FALSE	FC(F)(F)C(F)(F)C(F)(F)C(F)(F)C(F)(F)C(F)(F)C(F)(F)C(F)(F)C(F)=C(F)I			0.145026	0.854974	inact.	Reliable
DTXSID00896304	'105774-97-8	(1Z)-1,2,3,4,4,4-Hexafluoro-1-iodo-3-(trifluoromethyl)but-1-ene	F/C(=C(/F)I)/C(F)(C(F)(F)F)C(F)(F)F	NOT POLYMER	SingleLargestFragment		DTXSID20896306	NO			OTHERS		FALSE	FC(=C(F)I)C(F)(C(F)(F)F)C(F)(F)F			0.145026	0.854974	inact.	Reliable
DTXSID00631439	'59665-28-0	(1Z)-1,2-Dibromo-3,3,4,4,5,5,6,6,7,7,8,8,8-tridecafluorooct-1-ene	FC(F)(F)C(F)(F)C(F)(F)C(F)(F)C(F)(F)C(F)(F)/C(/Br)=C/Br	NOT POLYMER	SingleLargestFragment			YES			PFAS	OTHER_PFAS	FALSE	FC(F)(F)C(F)(F)C(F)(F)C(F)(F)C(F)(F)C(F)(F)C(Br)=CBr			0.145026	0.854974	inact.	Reliable
DTXSID90896297	'14318-61-7	(1Z)-1,3,4,4,4-Pentafluoro-3-(trifluoromethyl)but-1-ene	F/C=CC(F)(C(F)(F)F)C(F)(F)F	NOT POLYMER	SingleLargestFragment			YES			PFAS	OTHER_PFAS	FALSE	FC=CC(F)(C(F)(F)F)C(F)(F)F			0.145026	0.854974	inact.	Unreliable
DTXSID90328947	'648-13-5	(1Z)-2,2,3,3,4,4,4-Heptafluoro-N'-(2,2,3,3,4,4,4-heptafluorobutanimidoyl)butanimidamide	N/C(=NC(=N)C(F)(F)C(F)(F)C(F)(F)F)/C(F)(F)C(F)(F)C(F)(F)F	NOT POLYMER	SingleLargestFragment			YES			PFAS	OTHER_PFAS	FALSE	N/C(=NC(=N)C(F)(F)C(F)(F)C(F)(F)F)/C(F)(F)C(F)(F)C(F)(F)F			0.145026	0.854974	inact.	Unreliable
DTXSID30700420	'923569-77-1	(1Z)-2,2,3,3,4,4,4-Heptafluoro-N-(4-methoxy-2-methylphenyl)butanimidoyl chloride	Cc1cc(ccc1/N=C(Cl)/C(F)(F)C(F)(F)C(F)(F)F)OC	NOT POLYMER	SingleLargestFragment			YES			PFAS	OTHER_PFAS	FALSE	CC1C=C(C=CC=1N=C(Cl)C(F)(F)C(F)(F)C(F)(F)F)OC			0.145026	0.854974	inact.	Reliable
DTXSID70348022	'24716-85-6	(1Z)-3,4,4,4-Tetrafluoro-1-iodo-3-(trifluoromethyl)-1-butene	FC(C=CI)(C(F)(F)F)C(F)(F)F	NOT POLYMER	SingleLargestFragment			YES			PFAS	OTHER_PFAS	FALSE	FC(C=CI)(C(F)(F)F)C(F)(F)F			0.145026	0.854974	inact.	Unreliable
DTXSID80784750	'34648-00-5	(1Z)-4,4,5,5,6,6,6-Heptafluoro-1-(phenylamino)-1-hexen-3-one	O=C(C=CNc1ccccc1)C(F)(F)C(F)(F)C(F)(F)F	NOT POLYMER	SingleLargestFragment			YES			PFAS	OTHER_PFAS	FALSE	O=C(CC=NC1C=CC=CC=1)C(F)(F)C(F)(F)C(F)(F)F			0.145026	0.854974	inact.	Reliable
DTXSID80290780	'678-57-9	(1z,6z)-2,2,3,3,4,4,5,5-octafluorohexanediimidamide	NC(=N)C(F)(F)C(F)(F)C(F)(F)C(F)(F)C(N)=N	NOT POLYMER	SingleLargestFragment			YES			PFAS	OTHER_PFAS	FALSE	NC(=N)C(F)(F)C(F)(F)C(F)(F)C(F)(F)C(N)=N			0.145026	0.854974	inact.	Reliable
DTXSID30241303	'94248-91-6	(2-((2-(Ethylthio)ethyl)thio)ethyl)urea	CCSCCSCCNC(N)=O	NOT POLYMER	SingleLargestFragment			NO			OTHERS		FALSE	CCSCCSCCNC(N)=O			0.145026	0.854974	inact.	Reliable
DTXSID10240334	'94030-78-1	(2-((2-Amino-4-nitrophenyl)thio)-5-nitrophenyl) phenyl ketone	Nc1cc(ccc1Sc1ccc(cc1C(=O)c1ccccc1)[N+]([O-])=O)[N+]([O-])=O	NOT POLYMER	SingleLargestFragment			NO			OTHERS		FALSE	NC1C=C(C=CC=1SC1C=CC(=CC=1C(=O)C1C=CC=CC=1)[N+]([O-])=O)[N+]([O-])=O			0.145026	0.854974	inact.	Reliable
DTXSID20864964	'20882-04-6	(2-((2-Methyl-1-oxoallyl)oxy)ethyl) hydrogen succinate	CC(=C)C(=O)OCCOC(=O)CCC(O)=O	NOT POLYMER	SingleLargestFragment			NO			OTHERS		FALSE	CC(=C)C(=O)OCCOC(=O)CCC(O)=O			0.145026	0.854974	inact.	Reliable
DTXSID20240507	'94094-37-8	(2-((4-(3-(4-Chlorophenyl)-4,5-dihydro-1H-pyrazol-1-yl)phenyl)sulphonyl)ethyl) hydrogen succinate	OC(=O)CCC(=O)OCCS(=O)(=O)c1ccc(cc1)N1CCC(=N1)c1ccc(Cl)cc1	NOT POLYMER	SingleLargestFragment			NO			OTHERS		FALSE	OC(=O)CCC(=O)OCCS(=O)(=O)C1C=CC(=CC=1)N1CCC(=N1)C1C=CC(Cl)=CC=1			0.145026	0.854974	inact.	Unreliable
DTXSID30152283	'119-45-9	(2-((Allylamino)carbonyl)phenoxy)acetic acid	C=CCNC(=O)c1ccccc1OCC(O)=O	NOT POLYMER	SingleLargestFragment			NO			OTHERS		FALSE	C=CCNC(=O)C1=CC=CC=C1OCC(O)=O			0.145026	0.854974	inact.	Reliable
DTXSID4075401	'16024-58-1	(2-(2-Methoxyethoxy)ethoxy)acetic acid	COCCOCCOCC(O)=O	NOT POLYMER	SingleLargestFragment			NO			OTHERS		FALSE	COCCOCCOCC(O)=O			0.145026	0.854974	inact.	Reliable
DTXSID20193827	'40851-65-8	(2-(Aminomethyl)phenyl)acetic acid	NCc1ccccc1CC(O)=O	NOT POLYMER	SingleLargestFragment			NO			OTHERS		FALSE	NCC1=CC=CC=C1CC(O)=O			0.145026	0.854974	inact.	Reliable
DTXSID60193826	'40851-64-7	(2-(Azidomethyl)phenyl)acetic acid	[N-]=[N+]=NCc1ccccc1CC(O)=O	NOT POLYMER	SingleLargestFragment			NO			OTHERS		FALSE	[N-]=[N+]=NCC1=CC=CC=C1CC(O)=O			0.145026	0.854974	inact.	Reliable
DTXSID70233444	'84473-57-4	(2-(Bis(2-hydroxyethyl)amino)ethyl) hydrogen phthalate	OC(=O)c1ccccc1C(=O)OCCN(CCO)CCO	NOT POLYMER	SingleLargestFragment			NO			OTHERS		FALSE	OC(=O)C1=CC=CC=C1C(=O)OCCN(CCO)CCO			0.145026	0.854974	inact.	Reliable
DTXSID00158474	'134051-89-1	(2-(F-Hexyl)ethyl) dimorpholinophosphoramidate	O=P(OCCC(F)(F)C(F)(F)C(F)(F)C(F)(F)C(F)(F)C(F)(F)F)(N1CCOCC1)N1CCOCC1	NOT POLYMER	SingleLargestFragment			YES			PFAS	OTHER_PFAS	FALSE	O=P(OCCC(F)(F)C(F)(F)C(F)(F)C(F)(F)C(F)(F)C(F)(F)F)(N1CCOCC1)N1CCOCC1			0.145026	0.854974	inact.	Reliable
DTXSID60158475	'134051-90-4	(2-(F-Octyl)ethyl) dimorpholinophosphoramidate	O=P(OCCC(F)(F)C(F)(F)C(F)(F)C(F)(F)C(F)(F)C(F)(F)C(F)(F)C(F)(F)F)(N1CCOCC1)N1CCOCC1	NOT POLYMER	SingleLargestFragment			YES			PFAS	OTHER_PFAS	FALSE	O=P(OCCC(F)(F)C(F)(F)C(F)(F)C(F)(F)C(F)(F)C(F)(F)C(F)(F)C(F)(F)F)(N1CCOCC1)N1CCOCC1			0.145026	0.854974	inact.	Reliable
DTXSID50171774	'18542-42-2	(2-(Methylthio)ethyl)amine	CSCCN	NOT POLYMER	SingleLargestFragment			NO			OTHERS		FALSE	CSCCN			0.145026	0.854974	inact.	Reliable
DTXSID40239690	'93804-60-5	(2-(Pentyloxy)ethyl)benzene	CCCCCOCCc1ccccc1	NOT POLYMER	SingleLargestFragment			NO			OTHERS		FALSE	CCCCCOCCC1C=CC=CC=1			0.145026	0.854974	inact.	Reliable
DTXSID50880253	'31841-41-5	(2-(Perfluorooctyl)-1-ethyl)bis(2-hydroxyethyl)methylammonium iodide	[I-].C[N+](CCC(F)(F)C(F)(F)C(F)(F)C(F)(F)C(F)(F)C(F)(F)C(F)(F)C(F)(F)F)(CCO)CCO	NOT POLYMER	SingleLargestFragment	[I-]		YES			PFAS	OTHER_PFAS	FALSE	C[N+](CCC(F)(F)C(F)(F)C(F)(F)C(F)(F)C(F)(F)C(F)(F)C(F)(F)C(F)(F)F)(CCO)CCO			0.145026	0.854974	inact.	Reliable
DTXSID40240544	'94107-69-4	(2-(Stearoylamino)ethoxy)acetic acid	CCCCCCCCCCCCCCCCCC(=O)NCCOCC(O)=O	NOT POLYMER	SingleLargestFragment			NO			OTHERS		FALSE	CCCCCCCCCCCCCCCCCC(=O)NCCOCC(O)=O			0.145026	0.854974	inact.	Reliable
DTXSID20895253	'81664-99-5	(2,2,3,3,4,4,4-Heptafluorobutyl)benzene	FC(F)(F)C(F)(F)C(F)(F)Cc1ccccc1	NOT POLYMER	SingleLargestFragment			YES			PFAS	OTHER_PFAS	FALSE	FC(F)(F)C(F)(F)C(F)(F)CC1C=CC=CC=1			0.145026	0.854974	inact.	Reliable
DTXSID60880421	'41925-33-1	(2,2,3,3,4,4,5,5,6,6,7,7,8,9,9,9-Hexadecafluoro-8-(trifluoromethyl)nonyl)oxirane	FC(F)(CC1CO1)C(F)(F)C(F)(F)C(F)(F)C(F)(F)C(F)(F)C(F)(C(F)(F)F)C(F)(F)F	NOT POLYMER	SingleLargestFragment			YES			PFAS	OTHER_PFAS	FALSE	FC(F)(CC1CO1)C(F)(F)C(F)(F)C(F)(F)C(F)(F)C(F)(F)C(F)(C(F)(F)F)C(F)(F)F			0.145026	0.854974	inact.	Reliable
DTXSID00831230	'87981-51-9	(2,2,3,3,4,4,5,5,6,6-Decafluorocyclohexane-1,1-diyl)dimethanol	OCC1(CO)C(F)(F)C(F)(F)C(F)(F)C(F)(F)C1(F)F	NOT POLYMER	SingleLargestFragment			YES			PFAS	OTHER_PFAS	FALSE	OCC1(CO)C(F)(F)C(F)(F)C(F)(F)C(F)(F)C1(F)F			0.145026	0.854974	inact.	Unreliable
DTXSID00765521	'113933-95-2	(2,2,3,3,4,4,5,5,6,6-Decafluorohexyl)phosphonic acid	OP(O)(=O)CC(F)(F)C(F)(F)C(F)(F)C(F)(F)C(F)F	NOT POLYMER	SingleLargestFragment			YES			PFAS	OTHER_PFAS	FALSE	OP(O)(=O)CC(F)(F)C(F)(F)C(F)(F)C(F)(F)C(F)F			0.145026	0.854974	inact.	Unreliable
DTXSID20649455	'771561-37-6	(2,2,3,3,4,4,5,5-Octafluoropentyl)propanedinitrile	N#CC(CC(F)(F)C(F)(F)C(F)(F)C(F)F)C#N	NOT POLYMER	SingleLargestFragment			YES			PFAS	OTHER_PFAS	FALSE	N#CC(CC(F)(F)C(F)(F)C(F)(F)C(F)F)C#N			0.145026	0.854974	inact.	Unreliable
DTXSID50660052	'922141-41-1	(2,2,3,3-Tetrafluorocyclopropyl)benzene	FC1(F)C(c2ccccc2)C1(F)F	NOT POLYMER	SingleLargestFragment			NO			OTHERS		FALSE	FC1(F)C(C2C=CC=CC=2)C1(F)F			0.145026	0.854974	inact.	Reliable
DTXSID80385160	'870-51-9	(2,2,3,3-tetrafluoropropoxy)acetic acid	OC(=O)COCC(F)(F)C(F)F	NOT POLYMER	SingleLargestFragment			NO			OTHERS		FALSE	OC(=O)COCC(F)(F)C(F)F			0.145026	0.854974	inact.	Reliable
DTXSID4044905	'2896-70-0	(2,2,6,6-Tetramethyl-4-oxopiperidin-1-yl)oxidanyl	CC1(C)CC(=O)CC(C)(C)N1[O]	NOT POLYMER	SingleLargestFragment			NO			OTHERS		FALSE	CC1(C)CC(=O)CC(C)(C)N1O			0.145026	0.854974	inact.	Reliable
DTXSID10239708	'93805-71-1	(2,2-Bis(1-methylethoxy)ethyl)benzene	CC(C)OC(Cc1ccccc1)OC(C)C	NOT POLYMER	SingleLargestFragment			NO			OTHERS		FALSE	CC(C)OC(CC1C=CC=CC=1)OC(C)C			0.145026	0.854974	inact.	Reliable
DTXSID50240090	'93981-54-5	(2,2-Bis(hexyloxy)ethyl)benzene	CCCCCCOC(Cc1ccccc1)OCCCCCC	NOT POLYMER	SingleLargestFragment			NO			OTHERS		FALSE	CCCCCCOC(CC1C=CC=CC=1)OCCCCCC			0.145026	0.854974	inact.	Reliable
DTXSID70174565	'20563-11-5	(2,2-Bis(hydroxymethyl)butyl) hydrogen adipate	CCC(COC(=O)CCCCC(O)=O)(CO)CO	NOT POLYMER	SingleLargestFragment			NO			OTHERS		FALSE	CCC(COC(=O)CCCCC(O)=O)(CO)CO			0.145026	0.854974	inact.	Reliable
DTXSID40240089	'93981-53-4	(2,2-Bis(nonyloxy)ethyl)benzene	CCCCCCCCCOC(Cc1ccccc1)OCCCCCCCCC	NOT POLYMER	SingleLargestFragment			NO			OTHERS		FALSE	CCCCCCCCCOC(CC1C=CC=CC=1)OCCCCCCCCC			0.145026	0.854974	inact.	Reliable
DTXSID80240088	'93981-52-3	(2,2-Bis(undecyloxy)ethyl)benzene	CCCCCCCCCCCOC(Cc1ccccc1)OCCCCCCCCCCC	NOT POLYMER	SingleLargestFragment			NO			OTHERS		FALSE	CCCCCCCCCCCOC(CC1C=CC=CC=1)OCCCCCCCCCCC			0.145026	0.854974	inact.	Reliable
DTXSID90574563	'83865-23-0	(2,2-Dichloro-1,1,2-trifluoroethoxy)(difluoro)acetyl fluoride	O=C(F)C(F)(F)OC(F)(F)C(F)(Cl)Cl	NOT POLYMER	SingleLargestFragment			NO			OTHERS		FALSE	O=C(F)C(F)(F)OC(F)(F)C(F)(Cl)Cl			0.145026	0.854974	inact.	Reliable
DTXSID2052314	'6314-97-2	(2,2-Diethoxyethyl)benzene	CCOC(Cc1ccccc1)OCC	NOT POLYMER	SingleLargestFragment			NO			OTHERS		FALSE	CCOC(CC1C=CC=CC=1)OCC			0.145026	0.854974	inact.	Reliable
DTXSID60174731	'20677-73-0	(2,2-Diethoxyethyl)methylamine	CNCC(OCC)OCC	NOT POLYMER	SingleLargestFragment			NO			OTHERS		FALSE	CNCC(OCC)OCC			0.145026	0.854974	inact.	Reliable
DTXSID60234324	'85168-89-4	(2,2-Dimethoxyethoxy)cyclohexane	COC(COC1CCCCC1)OC	NOT POLYMER	SingleLargestFragment			NO			OTHERS		FALSE	COC(COC1CCCCC1)OC			0.145026	0.854974	inact.	Reliable
DTXSID20817374	'61448-96-2	(2,3,3,5,5,6,6-Heptafluoro-1,4-dioxan-2-yl)methanol	OCC1(F)OC(F)(F)C(F)(F)OC1(F)F	NOT POLYMER	SingleLargestFragment			NO			OTHERS		FALSE	OCC1(F)OC(F)(F)C(F)(F)OC1(F)F			0.145026	0.854974	inact.	Unreliable
DTXSID10177010	'22480-91-7	(2,3,4-Trimethoxyphenyl)acetic acid	COc1c(OC)c(CC(O)=O)ccc1OC	NOT POLYMER	SingleLargestFragment			NO			OTHERS		FALSE	COC1C(OC)=C(CC(O)=O)C=CC=1OC			0.145026	0.854974	inact.	Reliable
DTXSID80228306	'77668-42-9	(2,3-Dichlorophenyl)oxoacetonitrile	N#CC(=O)c1cccc(Cl)c1Cl	NOT POLYMER	SingleLargestFragment			NO			OTHERS		FALSE	N#CC(=O)C1C=CC=C(Cl)C=1Cl			0.145026	0.854974	inact.	Reliable
DTXSID60927582	'1322-78-7	(2,3-Dimethylphenyl)(phenyl)methanone	Cc1cccc(C(=O)c2ccccc2)c1C	NOT POLYMER	SingleLargestFragment			NO			OTHERS		FALSE	CC1C=CC=C(C(=O)C2C=CC=CC=2)C=1C			0.145026	0.854974	inact.	Reliable
DTXSID40233431	'84455-37-8	(2,4,6-Trimethylbenzoyl)bis(o-tolyl)phosphine oxide	Cc1cc(C)c(C(=O)P(=O)(c2ccccc2C)c2ccccc2C)c(C)c1	NOT POLYMER	SingleLargestFragment			NO			OTHERS		FALSE	CC1C=C(C)C=C(C)C=1C(=O)P(=O)(C1=CC=CC=C1C)C1=CC=CC=C1C			0.145026	0.854974	inact.	Reliable
DTXSID40196032	'4408-60-0	(2,4,6-Trimethylphenyl)acetic acid	Cc1cc(C)c(CC(O)=O)c(C)c1	NOT POLYMER	SingleLargestFragment			NO			OTHERS		FALSE	CC1C=C(C)C=C(C)C=1CC(O)=O			0.145026	0.854974	inact.	Reliable
DTXSID1044936	'40220-08-4	(2,4,6-Trioxo-1,3,5-triazinane-1,3,5-triyl)triethane-2,1-diyl trisprop-2-enoate	C=CC(=O)OCCN1C(=O)N(CCOC(=O)C=C)C(=O)N(CCOC(=O)C=C)C1=O	NOT POLYMER	SingleLargestFragment			YES	Food_Packing		OTHERS		FALSE	C=CC(=O)OCCN1C(=O)N(CCOC(=O)C=C)C(=O)N(CCOC(=O)C=C)C1=O			0.145026	0.854974	inact.	Reliable
DTXSID3067946	'35838-12-1	(2,4,6-Trioxo-1,3,5-triazine-1,3,5(2H,4H,6H)-triyl)tri-2,1-ethanediyl methacrylate	CC(=C)C(=O)OCCN1C(=O)N(CCOC(=O)C(C)=C)C(=O)N(CCOC(=O)C(C)=C)C1=O	NOT POLYMER	SingleLargestFragment			NO			OTHERS		FALSE	CC(=C)C(=O)OCCN1C(=O)N(CCOC(=O)C(C)=C)C(=O)N(CCOC(=O)C(C)=C)C1=O			0.145026	0.854974	inact.	Reliable
DTXSID3067815	'34137-09-2	(2,4,6-Trioxo-1,3,5-triazine-1,3,5(2H,4H,6H)-triyl)tri-2,1-ethanediyl tris[3,5-di-tert-butyl-4-hydroxyhydrocinnamate]	CC(C)(C)c1cc(CCC(=O)OCCN2C(=O)N(CCOC(=O)CCc3cc(c(O)c(c3)C(C)(C)C)C(C)(C)C)C(=O)N(CCOC(=O)CCc3cc(c(O)c(c3)C(C)(C)C)C(C)(C)C)C2=O)cc(c1O)C(C)(C)C	NOT POLYMER	SingleLargestFragment			YES	Food_Packing		OTHERS		FALSE	CC(C)(C)C1=CC(CCC(=O)OCCN2C(=O)N(CCOC(=O)CCC3=CC(=C(O)C(=C3)C(C)(C)C)C(C)(C)C)C(=O)N(CCOC(=O)CCC3=CC(=C(O)C(=C3)C(C)(C)C)C(C)(C)C)C2=O)=CC(=C1O)C(C)(C)C			0.145026	0.854974	inact.	Reliable
DTXSID2058964	'88-34-6	(2,4-Bis(1,1-dimethylpropyl)phenoxy)acetyl chloride	CC(C)(CC)c1cc(ccc1OCC(=O)Cl)C(C)(C)CC	NOT POLYMER	SingleLargestFragment			NO			OTHERS		FALSE	CC(C)(CC)C1C=C(C=CC=1OCC(=O)Cl)C(C)(C)CC			0.145026	0.854974	inact.	Reliable
DTXSID10233529	'84540-48-7	(2,4-Diaminophenoxy)acetic acid	Nc1ccc(OCC(O)=O)c(N)c1	NOT POLYMER	SingleLargestFragment			NO			OTHERS		FALSE	NC1C=CC(OCC(O)=O)=C(N)C=1			0.145026	0.854974	inact.	Reliable
DTXSID40143824	'10129-78-9	(2,4-Dibromophenoxy)acetic acid	OC(=O)COc1ccc(Br)cc1Br	NOT POLYMER	SingleLargestFragment			NO			OTHERS		FALSE	OC(=O)COC1C=CC(Br)=CC=1Br			0.145026	0.854974	inact.	Reliable
DTXSID20193180	'40178-22-1	(2,4-Dichloro-5-isopropoxyphenyl)hydrazine	CC(C)Oc1cc(NN)c(Cl)cc1Cl	NOT POLYMER	SingleLargestFragment			NO			OTHERS		FALSE	CC(C)OC1C=C(NN)C(Cl)=CC=1Cl			0.145026	0.854974	inact.	Unreliable
DTXSID70237902	'89792-76-7	(2,4-Dichloro-6-methoxyphenyl)hydrazine	COc1cc(Cl)cc(Cl)c1NN	NOT POLYMER	SingleLargestFragment			NO			OTHERS		FALSE	COC1C=C(Cl)C=C(Cl)C=1NN			0.145026	0.854974	inact.	Reliable
DTXSID6041185	'6306-60-1	(2,4-Dichlorophenyl)acetonitrile	N#CCc1ccc(Cl)cc1Cl	NOT POLYMER	SingleLargestFragment			NO			OTHERS		FALSE	N#CCC1=CC=C(Cl)C=C1Cl			0.145026	0.854974	inact.	Reliable
DTXSID80181189	'2666-70-8	(2,4-Dichlorophenyl)imidocarbonyl dichloride	ClC(Cl)=Nc1ccc(Cl)cc1Cl	NOT POLYMER	SingleLargestFragment			NO			OTHERS		FALSE	ClC(Cl)=NC1C=CC(Cl)=CC=1Cl			0.145026	0.854974	inact.	Reliable
DTXSID20832340	'87461-70-9	(2,5-Dimethoxy-4-methylphenyl)methyl heptafluorobutanoate	Cc1cc(OC)c(COC(=O)C(F)(F)C(F)(F)C(F)(F)F)cc1OC	NOT POLYMER	SingleLargestFragment			YES			PFAS	OTHER_PFAS	FALSE	CC1=CC(OC)=C(COC(=O)C(F)(F)C(F)(F)C(F)(F)F)C=C1OC			0.145026	0.854974	inact.	Unreliable
DTXSID30209882	'61002-53-7	(2,6-Dichlorophenyl) (4-hydroxyphenyl) ketone	Oc1ccc(cc1)C(=O)c1c(Cl)cccc1Cl	NOT POLYMER	SingleLargestFragment			NO			OTHERS		FALSE	OC1C=CC(=CC=1)C(=O)C1C(Cl)=CC=CC=1Cl			0.145026	0.854974	inact.	Reliable
DTXSID00185922	'3215-64-3	(2,6-Dichlorophenyl)acetonitrile	N#CCc1c(Cl)cccc1Cl	NOT POLYMER	SingleLargestFragment			NO			OTHERS		FALSE	N#CCC1C(Cl)=CC=CC=1Cl			0.145026	0.854974	inact.	Reliable
DTXSID20163762	'14763-24-7	(2,6-Dichlorophenyl)hydrazine	NNc1c(Cl)cccc1Cl	NOT POLYMER	SingleLargestFragment			NO			OTHERS		FALSE	NNC1C(Cl)=CC=CC=1Cl			0.145026	0.854974	inact.	Reliable
DTXSID50771490	'143662-85-5	(2,6-Dinitrophenyl)methyl tridecafluoroheptanoate	[O-][N+](=O)c1cccc(c1COC(=O)C(F)(F)C(F)(F)C(F)(F)C(F)(F)C(F)(F)C(F)(F)F)[N+]([O-])=O	NOT POLYMER	SingleLargestFragment			YES			PFAS	OTHER_PFAS	FALSE	[O-][N+](=O)C1=CC=CC(=C1COC(=O)C(F)(F)C(F)(F)C(F)(F)C(F)(F)C(F)(F)C(F)(F)F)[N+]([O-])=O			0.145026	0.854974	inact.	Reliable
DTXSID80165888	'15538-90-6	(2,7-Dinitro-9H-fluoren-9-ylidene)malononitrile	N#CC(C#N)=C1c2cc(ccc2-c2ccc(cc21)[N+]([O-])=O)[N+]([O-])=O	NOT POLYMER	SingleLargestFragment			NO			OTHERS		FALSE	N#CC(C#N)=C1C2C=C(C=CC=2C2C=CC(=CC=21)[N+]([O-])=O)[N+]([O-])=O			0.145026	0.854974	inact.	Reliable
DTXSID5047370	'221671-61-0	(2-{[4-(4-Chloro-2,5-dimethoxyphenyl)-5-(2-cyclohexylethyl)-1,3-thiazol-2-yl]carbamoyl}-5,7-dimethyl-1H-indol-1-yl)acetic acid	Cc1cc2cc(C(=O)Nc3[n]c(-c4cc(OC)c(Cl)cc4OC)c(CCC4CCCCC4)[s]3)[n](CC(O)=O)c2c(C)c1	NOT POLYMER	SingleLargestFragment			NO			OTHERS		FALSE	CC1C=C2C=C(C(=O)NC3=NC(C4C=C(OC)C(Cl)=CC=4OC)=C(CCC4CCCCC4)S3)N(CC(O)=O)C2=C(C)C=1			0.145026	0.854974	inact.	Unreliable
DTXSID70220470	'7020-50-0	(20beta)-3,11-Dioxoolean-12-en-29-oic acid	CC1(C)[C@@H]2CC[C@]3(C)[C@H](C(=O)C=C4[C@@H]5C[C@](C)(CC[C@]5(C)CC[C@@]34C)C(O)=O)[C@@]2(C)CCC1=O	NOT POLYMER	SingleLargestFragment			NO			OTHERS		FALSE	CC1(C)C2CCC3(C)C(C(=O)C=C4C5CC(C)(CCC5(C)CCC34C)C(O)=O)C2(C)CCC1=O			0.145026	0.854974	inact.	Reliable
DTXSID70161011	'13933-75-0	(20R)-5alpha-Pregnane-3alpha,17,20-triol	C[C@@H](O)[C@@]1(O)CC[C@H]2[C@@H]3CC[C@H]4C[C@H](O)CC[C@]4(C)[C@H]3CC[C@]12C	NOT POLYMER	SingleLargestFragment			NO			OTHERS		FALSE	CC(O)C1(O)CCC2C3CCC4CC(O)CCC4(C)C3CCC12C			0.145026	0.854974	inact.	Reliable
DTXSID60717849	'159325-45-8	(2alpha,3alpha,8xi,9xi,14xi,16beta)-16-(Pyrrolidin-1-yl)-2,3-epoxyandrostan-17-one	C[C@]12CCC3C(CCC4C[C@@H]5O[C@@H]5C[C@@]43C)C1C[C@@H](C2=O)N1CCCC1	NOT POLYMER	SingleLargestFragment			NO			OTHERS		FALSE	CC12CCC3C(CCC4CC5OC5CC43C)C1CC(C2=O)N1CCCC1			0.145026	0.854974	inact.	Reliable
DTXSID50213148	'6373-14-4	(2-Amino-5-nitrophenoxy)acetic acid	Nc1ccc(cc1OCC(O)=O)[N+]([O-])=O	NOT POLYMER	SingleLargestFragment			NO			OTHERS		FALSE	NC1C=CC(=CC=1OCC(O)=O)[N+]([O-])=O			0.145026	0.854974	inact.	Reliable
DTXSID0059374	'109-58-0	(2-Aminoethyl)carbamic acid	NCCNC(O)=O	NOT POLYMER	SingleLargestFragment			YES	Food_Packing		OTHERS		FALSE	NCCNC(O)=O			0.145026	0.854974	inact.	Reliable
DTXSID60183888	'2973-50-4	(2-Aminophenyl)acetonitrile	Nc1ccccc1CC#N	NOT POLYMER	SingleLargestFragment			NO			OTHERS		FALSE	NC1=CC=CC=C1CC#N			0.145026	0.854974	inact.	Reliable
DTXSID2048824	'13522-19-5	(2beta,3alpha,5alpha,16beta,17beta)-3-Acetoxy-2,16-di(1-piperidinyl)androstan-17-yl propionate	CC(=O)O[C@H]1C[C@@H]2CC[C@@H]3[C@H](CC[C@]4(C)[C@@H](OC(=O)CC)[C@H](C[C@H]43)N3CCCCC3)[C@@]2(C)C[C@@H]1N1CCCCC1	NOT POLYMER	SingleLargestFragment			NO			OTHERS		FALSE	CC(=O)OC1CC2CCC3C(CCC4(C)C(OC(=O)CC)C(CC43)N3CCCCC3)C2(C)CC1N1CCCCC1			0.145026	0.854974	inact.	Unreliable
DTXSID30521319	'81233-14-9	(2-Bromo-1,1,2,2-tetrafluoroethoxy)(difluoro)acetic acid	OC(=O)C(F)(F)OC(F)(F)C(F)(F)Br	NOT POLYMER	SingleLargestFragment			NO			OTHERS		FALSE	OC(=O)C(F)(F)OC(F)(F)C(F)(F)Br			0.145026	0.854974	inact.	Reliable
DTXSID20195583	'42959-99-9	(2-Bromo-3-nitrophenyl) phenyl ketone	[O-][N+](=O)c1cccc(c1Br)C(=O)c1ccccc1	NOT POLYMER	SingleLargestFragment			NO			OTHERS		FALSE	[O-][N+](=O)C1=CC=CC(=C1Br)C(=O)C1C=CC=CC=1			0.145026	0.854974	inact.	Reliable
DTXSID80597246	'168087-06-7	(2-Bromoethyl)(pentafluoro)cyclopropane	FC1(CCBr)C(F)(F)C1(F)F	NOT POLYMER	SingleLargestFragment			NO			OTHERS		FALSE	FC1(CCBr)C(F)(F)C1(F)F			0.145026	0.854974	inact.	Reliable
DTXSID90239327	'932-86-5	(2-Bromoethylidene)cyclohexane	BrCC=C1CCCCC1	NOT POLYMER	SingleLargestFragment			NO			OTHERS		FALSE	BrCC=C1CCCCC1			0.145026	0.854974	inact.	Reliable
DTXSID60211392	'62336-24-7	(2-Bromophenyl)diphenylphosphine	Brc1ccccc1P(c1ccccc1)c1ccccc1	NOT POLYMER	SingleLargestFragment			NO			OTHERS		FALSE	BrC1=CC=CC=C1P(C1C=CC=CC=1)C1C=CC=CC=1			0.145026	0.854974	inact.	Reliable
DTXSID00232647	'83790-87-8	(2-Butylbenzofuran-3-yl) (4-methoxyphenyl) ketone	COc1ccc(cc1)C(=O)c1c2ccccc2oc1CCCC	NOT POLYMER	SingleLargestFragment			NO			OTHERS		FALSE	COC1C=CC(=CC=1)C(=O)C1C2=CC=CC=C2OC=1CCCC			0.145026	0.854974	inact.	Reliable
DTXSID20881232	'73353-25-0	(2-Carboxyethyl)-3-(((perfluoro-7-methyloctyl)2-hydroxypropyl)amino)propyldimethylammonium hydroxide	[OH-].C[N+](C)(CCCNCC(O)CC(F)(F)C(F)(F)C(F)(F)C(F)(F)C(F)(F)C(F)(F)C(F)(C(F)(F)F)C(F)(F)F)CCC(O)=O	NOT POLYMER	SingleLargestFragment	[OH-]		YES			PFAS	OTHER_PFAS	FALSE	C[N+](C)(CCCNCC(O)CC(F)(F)C(F)(F)C(F)(F)C(F)(F)C(F)(F)C(F)(F)C(F)(C(F)(F)F)C(F)(F)F)CCC(O)=O			0.145026	0.854974	inact.	Unreliable
DTXSID20881030	'93776-14-8	(2-Carboxyethyl)-3-((perfluorooctyl)-2-hydroxypropyl)aminopropyldimethylammonium hydroxide	C[N+](C)(CCC([O-])=O)CCCNCC(O)CC(F)(F)C(F)(F)C(F)(F)C(F)(F)C(F)(F)C(F)(F)C(F)(F)C(F)(F)F	NOT POLYMER	SingleLargestFragment			YES			PFAS	OTHER_PFAS	FALSE	C[N+](C)(CCC([O-])=O)CCCNCC(O)CC(F)(F)C(F)(F)C(F)(F)C(F)(F)C(F)(F)C(F)(F)C(F)(F)C(F)(F)F			0.145026	0.854974	inact.	Unreliable
DTXSID00880208	'5158-52-1	(2-Carboxyethyl)dimethyl[3-(perfluorooctanamido)propyl]ammonium	C[N+](C)(CCC([O-])=O)CCCNC(=O)C(F)(F)C(F)(F)C(F)(F)C(F)(F)C(F)(F)C(F)(F)C(F)(F)F	NOT POLYMER	SingleLargestFragment			YES			PFAS	OTHER_PFAS	FALSE	C[N+](C)(CCC([O-])=O)CCCNC(=O)C(F)(F)C(F)(F)C(F)(F)C(F)(F)C(F)(F)C(F)(F)C(F)(F)F			0.145026	0.854974	inact.	Reliable
DTXSID80881031	'93776-15-9	(2-Carboxylatoethyl)-3-((perfluoro-11-methyldodecyl)-2-hydroxypropyl)aminopropyldimethylammonium	C[N+](C)(CCCNCC(O)CC(F)(F)C(F)(F)C(F)(F)C(F)(F)C(F)(F)C(F)(F)C(F)(F)C(F)(F)C(F)(F)C(F)(F)C(F)(C(F)(F)F)C(F)(F)F)CCC([O-])=O	NOT POLYMER	SingleLargestFragment			YES			PFAS	OTHER_PFAS	FALSE	C[N+](C)(CCCNCC(O)CC(F)(F)C(F)(F)C(F)(F)C(F)(F)C(F)(F)C(F)(F)C(F)(F)C(F)(F)C(F)(F)C(F)(F)C(F)(C(F)(F)F)C(F)(F)F)CCC([O-])=O			0.145026	0.854974	inact.	Unreliable
DTXSID90881062	'93777-12-9	(2-Carboxylatoethyl)-3-((perfluoro-9-methyldecyl)-2-hydroxypropyl)aminopropyldimethylammonium	C[N+](C)(CCCNCC(O)CC(F)(F)C(F)(F)C(F)(F)C(F)(F)C(F)(F)C(F)(F)C(F)(F)C(F)(F)C(F)(C(F)(F)F)C(F)(F)F)CCC([O-])=O	NOT POLYMER	SingleLargestFragment			YES			PFAS	OTHER_PFAS	FALSE	C[N+](C)(CCCNCC(O)CC(F)(F)C(F)(F)C(F)(F)C(F)(F)C(F)(F)C(F)(F)C(F)(F)C(F)(F)C(F)(C(F)(F)F)C(F)(F)F)CCC([O-])=O			0.145026	0.854974	inact.	Unreliable
DTXSID10881029	'93776-13-7	(2-Carboxylatoethyl)-3-((perfluorodecyl)-2-hydroxypropyl)aminopropyldimethylammonium	C[N+](C)(CCC([O-])=O)CCCNCC(O)CC(F)(F)C(F)(F)C(F)(F)C(F)(F)C(F)(F)C(F)(F)C(F)(F)C(F)(F)C(F)(F)C(F)(F)F	NOT POLYMER	SingleLargestFragment			YES			PFAS	OTHER_PFAS	FALSE	C[N+](C)(CCC([O-])=O)CCCNCC(O)CC(F)(F)C(F)(F)C(F)(F)C(F)(F)C(F)(F)C(F)(F)C(F)(F)C(F)(F)C(F)(F)C(F)(F)F			0.145026	0.854974	inact.	Unreliable
DTXSID10371470	'16878-50-5	(2-Chloro-1,1,1,3,3,3-hexafluoropropan-2-yl)benzene	FC(F)(F)C(Cl)(c1ccccc1)C(F)(F)F	NOT POLYMER	SingleLargestFragment			NO			OTHERS		FALSE	FC(F)(F)C(Cl)(C1C=CC=CC=1)C(F)(F)F			0.145026	0.854974	inact.	Reliable
DTXSID30574567	'83865-02-5	(2-Chloro-1,1,2,2-tetrafluoroethoxy)(difluoro)acetic acid	OC(=O)C(F)(F)OC(F)(F)C(F)(F)Cl	NOT POLYMER	SingleLargestFragment			NO			OTHERS		FALSE	OC(=O)C(F)(F)OC(F)(F)C(F)(F)Cl			0.145026	0.854974	inact.	Reliable
DTXSID20205237	'56672-52-7	(2-Chloro-1,1,2,2-tetrafluoroethoxy)trifluoroethylene	FC(F)=C(F)OC(F)(F)C(F)(F)Cl	NOT POLYMER	SingleLargestFragment			NO			OTHERS		FALSE	FC(F)=C(F)OC(F)(F)C(F)(F)Cl			0.145026	0.854974	inact.	Unreliable
DTXSID70274251	'76649-15-5	(2-Chloro-1-methylethyl) bis(2-chloropropyl) phosphate	CC(CCl)OP(=O)(OCC(C)Cl)OCC(C)Cl	NOT POLYMER	SingleLargestFragment			NO			OTHERS		FALSE	CC(CCl)OP(=O)(OCC(C)Cl)OCC(C)Cl			0.145026	0.854974	inact.	Reliable
DTXSID40204540	'55950-68-0	(2-Chloro-4-nitrophenyl)hydrazine	NNc1ccc(cc1Cl)[N+]([O-])=O	NOT POLYMER	SingleLargestFragment			NO			OTHERS		FALSE	NNC1C=CC(=CC=1Cl)[N+]([O-])=O			0.145026	0.854974	inact.	Reliable
DTXSID1041186	'19094-75-8	(2-Chloro-6-methylphenoxy)acetic acid	Cc1cccc(Cl)c1OCC(O)=O	NOT POLYMER	SingleLargestFragment			NO			OTHERS		FALSE	CC1=CC=CC(Cl)=C1OCC(O)=O			0.145026	0.854974	inact.	Reliable
DTXSID90232919	'84029-89-0	(2-Chloro-6-nitrophenyl)methyl acrylate	C=CC(=O)OCc1c(Cl)cccc1[N+]([O-])=O	NOT POLYMER	SingleLargestFragment			NO			OTHERS		FALSE	C=CC(=O)OCC1C(Cl)=CC=CC=1[N+]([O-])=O			0.145026	0.854974	inact.	Reliable
DTXSID9020297	'2698-41-1	(2-Chlorobenzylidene)propanedinitrile	N#CC(=Cc1ccccc1Cl)C#N	NOT POLYMER	SingleLargestFragment			NO			OTHERS		FALSE	N#CC(=CC1=CC=CC=C1Cl)C#N			0.145026	0.854974	inact.	Reliable
DTXSID6060761	'622-86-6	(2-Chloroethoxy)benzene	ClCCOc1ccccc1	NOT POLYMER	SingleLargestFragment			NO			OTHERS		FALSE	ClCCOC1C=CC=CC=1			0.145026	0.854974	inact.	Reliable
DTXSID00219039	'690-12-0	(2-Chloroethyl)phosphonic dichloride	O=P(Cl)(Cl)CCCl	NOT POLYMER	SingleLargestFragment			NO			OTHERS		FALSE	O=P(Cl)(Cl)CCCl			0.145026	0.854974	inact.	Reliable
DTXSID5061825	'1622-32-8	(2-Chloroethyl)sulphonyl chloride	O=S(=O)(Cl)CCCl	NOT POLYMER	SingleLargestFragment			NO			OTHERS		FALSE	O=S(=O)(Cl)CCCl			0.145026	0.854974	inact.	Reliable
DTXSID80238243	'90717-17-2	(2-Chlorophenyl) (1-hydroxycyclopentyl) ketone	OC1(CCCC1)C(=O)c1ccccc1Cl	NOT POLYMER	SingleLargestFragment			NO			OTHERS		FALSE	OC1(CCCC1)C(=O)C1=CC=CC=C1Cl			0.145026	0.854974	inact.	Reliable
DTXSID70234592	'85392-27-4	(2-Chlorophenyl)methyl 4-hydroxybenzoate	Oc1ccc(cc1)C(=O)OCc1ccccc1Cl	NOT POLYMER	SingleLargestFragment			NO			OTHERS		FALSE	OC1=CC=C(C=C1)C(=O)OCC1=CC=CC=C1Cl			0.145026	0.854974	inact.	Reliable
DTXSID30171959	'18698-99-2	(2-Cyanophenyl)acetic acid	N#Cc1ccccc1CC(O)=O	NOT POLYMER	SingleLargestFragment			NO			OTHERS		FALSE	N#CC1=CC=CC=C1CC(O)=O			0.145026	0.854974	inact.	Reliable
DTXSID30832694	'873013-82-2	(2-Cyclohexyl-1,1,2,2-tetrafluoroethyl)benzene	FC(F)(c1ccccc1)C(F)(F)C1CCCCC1	NOT POLYMER	SingleLargestFragment			NO			OTHERS		FALSE	FC(F)(C1C=CC=CC=1)C(F)(F)C1CCCCC1			0.145026	0.854974	inact.	Reliable
DTXSID7025217	'19780-11-1	(2-Dodecenyl)succinic anhydride	CCCCCCCCCC=CCC1CC(=O)OC1=O	NOT POLYMER	SingleLargestFragment			NO			OTHERS		FALSE	CCCCCCCCCC=CCC1CC(=O)OC1=O			0.145026	0.854974	inact.	Reliable
DTXSID40895250	'67899-37-0	(2E)-1,1,1,2,3,4,4,5,5,6,6,6-Dodecafluorohex-2-ene	FC(F)(F)/C(/F)=C(F)/C(F)(F)C(F)(F)C(F)(F)F	NOT POLYMER	SingleLargestFragment		DTXSID80402088	NO			OTHERS		FALSE	FC(F)(F)C(F)=C(F)C(F)(F)C(F)(F)C(F)(F)F			0.145026	0.854974	inact.	Unreliable
DTXSID30895284	'24010-46-6	(2E)-1,1,1,2,3,4,4,5,5,6,6,7,7,7-Tetradecafluorohept-2-ene	FC(F)(F)/C(/F)=C(F)/C(F)(F)C(F)(F)C(F)(F)C(F)(F)F	NOT POLYMER	SingleLargestFragment		DTXSID10694136	NO			OTHERS		FALSE	FC(F)(F)C(F)=C(F)C(F)(F)C(F)(F)C(F)(F)C(F)(F)F			0.145026	0.854974	inact.	Reliable
DTXSID90895386	'31143-13-2	(2E)-1,1,1,2,3,4,4,5,5,6,6,7,7,8,8,8-Hexadecafluorooct-2-ene	FC(F)(F)/C(/F)=C(F)/C(F)(F)C(F)(F)C(F)(F)C(F)(F)C(F)(F)F	NOT POLYMER	SingleLargestFragment		DTXSID50895382	NO			OTHERS		FALSE	FC(F)(F)C(F)=C(F)C(F)(F)C(F)(F)C(F)(F)C(F)(F)C(F)(F)F			0.145026	0.854974	inact.	Reliable
DTXSID80896327	'58621-72-0	(2E)-1,1,1,2,4,4,5,5,5-Nonafluoro-3-(1,1,1,2,3,3,3-heptafluoropropan-2-yl)pent-2-ene	FC(F)(/C(=C(/F)C(F)(F)F)/C(F)(C(F)(F)F)C(F)(F)F)C(F)(F)F	NOT POLYMER	SingleLargestFragment			YES			PFAS	OTHER_PFAS	FALSE	FC(F)(C(=C(F)C(F)(F)F)C(F)(C(F)(F)F)C(F)(F)F)C(F)(F)F			0.145026	0.854974	inact.	Unreliable
DTXSID80896660	'83227-62-7	(2E)-1,1,1,4,4,5,5,6,6,6-Decafluorohex-2-ene	FC(F)(F)/C=C/C(F)(F)C(F)(F)C(F)(F)F	NOT POLYMER	SingleLargestFragment			YES			PFAS	OTHER_PFAS	FALSE	FC(F)(F)C=CC(F)(F)C(F)(F)C(F)(F)F			0.145026	0.854974	inact.	Reliable
DTXSID20694127	'120695-78-5	(2E)-1,1,2,3,4,5,5,5-Octafluoro-1-iodo-4-(trifluoromethyl)-2-pentene	FC(F)(I)/C(/F)=C(F)/C(F)(C(F)(F)F)C(F)(F)F	NOT POLYMER	SingleLargestFragment		DTXSID20896760	NO			OTHERS		FALSE	FC(F)(I)C(F)=C(F)C(F)(C(F)(F)F)C(F)(F)F			0.145026	0.854974	inact.	Unreliable
DTXSID6020434	'110-57-6	(2E)-1,4-Dichlorobut-2-ene	ClC\C=C\CCl	NOT POLYMER	SingleLargestFragment		DTXSID9027310	YES		OEHHA_LIST	OTHERS		FALSE	ClCC=CCCl			0.145026	0.854974	inact.	Reliable
DTXSID1052456	'71048-82-3	(2E)-1-[(1R,2S)-2,6,6-Trimethylcyclohex-3-en-1-yl]but-2-en-1-one	C[C@H]1C=CCC(C)(C)[C@@H]1C(=O)/C=C/C	NOT POLYMER	SingleLargestFragment			NO			OTHERS		FALSE	CC1C=CCC(C)(C)C1C(=O)C=CC			0.145026	0.854974	inact.	Reliable
DTXSID7027255	'624-64-6	(2E)-2-Butene	C/C=C/C	NOT POLYMER	SingleLargestFragment			YES	Food_Packing	OEHHA_LIST	OTHERS		FALSE	CC=CC			0.145026	0.854974	inact.	Reliable
DTXSID7027253	'623-91-6	(2E)-2-Butenedioic acid diethyl ester	CCOC(=O)/C=C/C(=O)OCC	NOT POLYMER	SingleLargestFragment			YES	Food_Packing		OTHERS		FALSE	CCOC(=O)C=CC(=O)OCC			0.145026	0.854974	inact.	Reliable
DTXSID70881227	'14686-13-6	(2E)-2-Heptene	CCCC\C=C\C	NOT POLYMER	SingleLargestFragment			YES		OEHHA_LIST	OTHERS		FALSE	CC=CCCCC			0.145026	0.854974	inact.	Reliable
DTXSID1041425	'6728-26-3	(2E)-2-Hexenal	CCC/C=C/C=O	NOT POLYMER	SingleLargestFragment		DTXSID7021609	NO			OTHERS		FALSE	CCCC=CC=O			0.145026	0.854974	inact.	Reliable
DTXSID90881224	'4050-45-7	(2E)-2-Hexene	CCC\C=C\C	NOT POLYMER	SingleLargestFragment			YES		OEHHA_LIST	OTHERS		FALSE	CC=CCCC			0.145026	0.854974	inact.	Reliable
DTXSID30885903	'49576-57-0	(2E)-2-Methyl-2-octenal	CCCCC/C=C(C)/C=O	NOT POLYMER	SingleLargestFragment			NO			OTHERS		FALSE	CCCCCC=C(C)C=O			0.145026	0.854974	inact.	Reliable
DTXSID60883134	'6434-78-2	(2E)-2-Nonene	CCCCCC\C=C\C	NOT POLYMER	SingleLargestFragment			YES		OEHHA_LIST	OTHERS		FALSE	CC=CCCCCCC			0.145026	0.854974	inact.	Reliable
DTXSID00885036	'18409-17-1	(2E)-2-Octen-1-ol	CCCCC/C=C/CO	NOT POLYMER	SingleLargestFragment			NO			OTHERS		FALSE	CCCCCC=CCO			0.145026	0.854974	inact.	Reliable
DTXSID30872994	'13389-42-9	(2E)-2-Octene	CCCCC\C=C\C	NOT POLYMER	SingleLargestFragment			YES		OEHHA_LIST	OTHERS		FALSE	CC=CCCCCC			0.145026	0.854974	inact.	Reliable
DTXSID50891268	'646-04-8	(2E)-2-Pentene	CC\C=C\C	NOT POLYMER	SingleLargestFragment		DTXSID10891269	YES		OEHHA_LIST	OTHERS		FALSE	CC=CCC			0.145026	0.854974	inact.	Reliable
DTXSID4052637	'94-48-4	(2E)-3,6-Dimethylhepta-2,5-dien-1-yl benzoate	CC(C)=CC/C(/C)=C/COC(=O)c1ccccc1	NOT POLYMER	SingleLargestFragment			YES	Food_Packing		OTHERS		FALSE	CC(C)=CCC(C)=CCOC(=O)C1C=CC=CC=1			0.145026	0.854974	inact.	Reliable
DTXSID8051889	'2345-26-8	(2E)-3,7-dimethylocta-2,6-dien-1-yl 2-methylpropanoate	CC(C)=CCC/C(/C)=C/COC(=O)C(C)C	NOT POLYMER	SingleLargestFragment			YES	Food_Packing		OTHERS		FALSE	CC(C)=CCCC(C)=CCOC(=O)C(C)C			0.145026	0.854974	inact.	Reliable
DTXSID10346749	'92835-82-0	(2E)-4,4,5,5,6,6,6-Heptafluoro-2-iodo-2-hexen-1-ol	OCC(I)=CC(F)(F)C(F)(F)C(F)(F)F	NOT POLYMER	SingleLargestFragment			YES			PFAS	OTHER_PFAS	FALSE	OCC(I)=CC(F)(F)C(F)(F)C(F)(F)F			0.145026	0.854974	inact.	Unreliable
DTXSID60896663	'37759-88-9	(2E)-4,4,5,5,6,6,6-Heptafluorohex-2-en-1-ol	OC/C=C/C(F)(F)C(F)(F)C(F)(F)F	NOT POLYMER	SingleLargestFragment		DTXSID20895233	NO			OTHERS		FALSE	OCC=CC(F)(F)C(F)(F)C(F)(F)F			0.145026	0.854974	inact.	Reliable
DTXSID60895171	'1081782-31-1	(2E)-4,4,5,5,6,6,6-Heptafluorohex-2-ene	C/C=C/C(F)(F)C(F)(F)C(F)(F)F	NOT POLYMER	SingleLargestFragment		DTXSID70379270	NO			OTHERS		FALSE	CC=CC(F)(F)C(F)(F)C(F)(F)F			0.145026	0.854974	inact.	Reliable
DTXSID90896671	'37759-76-5	(2E)-4,4,5,5,6,6,6-Heptafluorohex-2-enoic acid	OC(=O)/C=C/C(F)(F)C(F)(F)C(F)(F)F	NOT POLYMER	SingleLargestFragment		DTXSID30895360	NO			OTHERS		FALSE	OC(=O)C=CC(F)(F)C(F)(F)C(F)(F)F			0.145026	0.854974	inact.	Reliable
DTXSID00896667	'83706-96-1	(2E)-4,4,5,5,6,6,7,7,7-Nonafluorohept-2-en-1-ol	OC/C=C/C(F)(F)C(F)(F)C(F)(F)C(F)(F)F	NOT POLYMER	SingleLargestFragment		DTXSID80895294	NO			OTHERS		FALSE	OCC=CC(F)(F)C(F)(F)C(F)(F)C(F)(F)F			0.145026	0.854974	inact.	Reliable
DTXSID60896668	'89889-22-5	(2E)-4,4,5,5,6,6,7,7,8,8,9,9,10,10,10-Pentadecafluorodec-2-ene	C/C=C/C(F)(F)C(F)(F)C(F)(F)C(F)(F)C(F)(F)C(F)(F)C(F)(F)F	NOT POLYMER	SingleLargestFragment			YES			PFAS	OTHER_PFAS	FALSE	CC=CC(F)(F)C(F)(F)C(F)(F)C(F)(F)C(F)(F)C(F)(F)C(F)(F)F			0.145026	0.854974	inact.	Reliable
DTXSID80896761	'83706-97-2	(2E)-4,4,5,5,6,6,7,7,8,8,9,9,9-Tridecafluoro-2-nonen-1-ol	OC/C=C/C(F)(F)C(F)(F)C(F)(F)C(F)(F)C(F)(F)C(F)(F)F	NOT POLYMER	SingleLargestFragment		DTXSID80420762	NO			OTHERS		FALSE	OCC=CC(F)(F)C(F)(F)C(F)(F)C(F)(F)C(F)(F)C(F)(F)F			0.145026	0.854974	inact.	Reliable
DTXSID20379927	'80793-20-0	(2E)-4,4,5,5,6,6,7,7,8,8,9,9,9-Tridecafluoro-2-nonene	C/C=C/C(F)(F)C(F)(F)C(F)(F)C(F)(F)C(F)(F)C(F)(F)F	NOT POLYMER	SingleLargestFragment			YES			PFAS	OTHER_PFAS	FALSE	CC=CC(F)(F)C(F)(F)C(F)(F)C(F)(F)C(F)(F)C(F)(F)F			0.145026	0.854974	inact.	Reliable
DTXSID40896308	'83706-95-0	(2E)-4,5,5,5-Tetrafluoro-4-(trifluoromethyl)pent-2-en-1-ol	OC/C=C/C(F)(C(F)(F)F)C(F)(F)F	NOT POLYMER	SingleLargestFragment		DTXSID20896740	NO			OTHERS		FALSE	OCC=CC(F)(C(F)(F)F)C(F)(F)F			0.145026	0.854974	inact.	Reliable
DTXSID4040395	'75899-68-2	(2E)-4-Hydroxy-2-nonenal	CCCCCC(O)/C=C/C=O	NOT POLYMER	SingleLargestFragment			NO			OTHERS		FALSE	CCCCCC(O)C=CC=O			0.145026	0.854974	inact.	Reliable
DTXSID101015956	'674-76-0	(2E)-4-methylpent-2-ene	C\C=C\C(C)C	NOT POLYMER	SingleLargestFragment			YES		OEHHA_LIST	OTHERS		FALSE	CC=CC(C)C			0.145026	0.854974	inact.	Reliable
DTXSID2025391	'142-83-6	(2E,4E)-2,4-Hexadienal	C/C=C/C=C/C=O	NOT POLYMER	SingleLargestFragment			YES		OEHHA_LIST	OTHERS		FALSE	CC=CC=CC=O			0.145026	0.854974	inact.	Reliable
DTXSID00885475	'30361-28-5	(2E,4E)-2,4-Octadienal	CCC/C=C/C=C/C=O	NOT POLYMER	SingleLargestFragment			NO			OTHERS		FALSE	CCCC=CC=CC=O			0.145026	0.854974	inact.	Reliable
DTXSID3047631	'17102-64-6	(2E,4E)-Hexa-2,4-dien-1-ol	C/C=C/C=C/CO	NOT POLYMER	SingleLargestFragment			NO			OTHERS		FALSE	CC=CC=CCO			0.145026	0.854974	inact.	Reliable
DTXSID00889170	'357650-26-1	(2E,5Z)-5,6,7-Trimethyl-2,5-octadien-4-one	C/C=C/C(=O)/C(/C)=C(/C)C(C)C	NOT POLYMER	SingleLargestFragment			NO			OTHERS		FALSE	CC=CC(=O)C(C)=C(C)C(C)C			0.145026	0.854974	inact.	Reliable
DTXSID0047034	'67674-36-6	(2E,6Z)-1,1-diethoxynona-2,6-diene	CC/C=CCC/C=C/C(OCC)OCC	NOT POLYMER	SingleLargestFragment			NO			OTHERS		FALSE	CCC=CCCC=CC(OCC)OCC			0.145026	0.854974	inact.	Reliable
DTXSID00858841	'75577-70-7	(2-Ethyl-2-((2-((1-oxoallyl)oxy)ethoxy)methyl)-1,3-propanediyl)bis(oxy-2,1-ethanediyl) diacrylate	CCC(COCCOC(=O)C=C)(COCCOC(=O)C=C)COCCOC(=O)C=C	NOT POLYMER	SingleLargestFragment		DTXSID3027950	YES	Food_Packing		OTHERS		FALSE	CCC(COCCOC(=O)C=C)(COCCOC(=O)C=C)COCCOC(=O)C=C			0.145026	0.854974	inact.	Reliable
DTXSID60596631	'69701-99-1	(2-Ethyl-2-methyl-1,3-dioxolan-4-yl)methyl prop-2-enoate	CCC1(C)OC(CO1)COC(=O)C=C	NOT POLYMER	SingleLargestFragment			NO			OTHERS		FALSE	CCC1(C)OC(CO1)COC(=O)C=C			0.145026	0.854974	inact.	Reliable
DTXSID001029356	'85135-77-9	(2-Ethylhexanoato-O)(neodecanoato-O)nickel	CCCCC(CC)C(=O)O[Ni]OC(=O)CCCCCC(C)(C)C	NOT POLYMER	SingleLargestFragment		DTXSID201006075	YES		OEHHA_LIST	OTHERS		FALSE				0.145026	0.854974	inact.	Reliable
DTXSID70150627	'114-32-9	(2-Ethylphenyl)urea	CCc1ccccc1NC(N)=O	NOT POLYMER	SingleLargestFragment			NO			OTHERS		FALSE	CCC1=CC=CC=C1NC(N)=O			0.145026	0.854974	inact.	Reliable
DTXSID70519250	'64987-06-0	(2-Formamido-1,3-thiazol-4-yl)(oxo)acetic acid	OC(=O)C(=O)c1c[s]c(NC=O)[n]1	NOT POLYMER	SingleLargestFragment			NO			OTHERS		FALSE	OC(=O)C(=O)C1=CSC(NC=O)=N1			0.145026	0.854974	inact.	Reliable
DTXSID50935474	'15655-33-1	(2-Heptadecyl-4,5-dihydro-1,3-oxazole-4,4-diyl)bis(methylene) dioctadecanoate	CCCCCCCCCCCCCCCCCC1=NC(CO1)(COC(=O)CCCCCCCCCCCCCCCCC)COC(=O)CCCCCCCCCCCCCCCCC	NOT POLYMER	SingleLargestFragment			YES	Food_Packing		OTHERS		FALSE	CCCCCCCCCCCCCCCCCC1=NC(CO1)(COC(=O)CCCCCCCCCCCCCCCCC)COC(=O)CCCCCCCCCCCCCCCCC			0.145026	0.854974	inact.	Reliable
DTXSID50881008	'85567-21-1	(2H-Perfluoroethoxy)methyloxirane	FC(F)C(F)(F)OCC1CO1	NOT POLYMER	SingleLargestFragment			YES			PFAS	OTHER_PFAS	FALSE	FC(F)C(F)(F)OCC1CO1			0.145026	0.854974	inact.	Reliable
DTXSID60380219	'16627-68-2	(2H-Perfluoroethyl)(1H,1H,3H-perfluoropropyl)ether	FC(F)(OCC(F)(F)C(F)F)C(F)F	NOT POLYMER	SingleLargestFragment			YES			PFAS	OTHER_PFAS	FALSE	FC(F)(OCC(F)(F)C(F)F)C(F)F			0.145026	0.854974	inact.	Unreliable
DTXSID20379346	'993-95-3	(2H-Perfluoropropyl)(1H,1H-perfluoroethyl)ether	FC(F)(F)C(F)C(F)(F)OCC(F)(F)F	NOT POLYMER	SingleLargestFragment			YES			PFAS	OTHER_PFAS	FALSE	FC(F)(F)C(F)C(F)(F)OCC(F)(F)F			0.145026	0.854974	inact.	Reliable
DTXSID60240607	'94109-19-0	(2-Hydroxyethyl) hydrogen adipate	OC(=O)CCCCC(=O)OCCO	NOT POLYMER	SingleLargestFragment			NO			OTHERS		FALSE	OC(=O)CCCCC(=O)OCCO			0.145026	0.854974	inact.	Reliable
DTXSID70880417	'38850-58-7	(2-Hydroxyethyl)dimethyl(3-((3-sulfopropyl)((tridecafluorohexyl)sulfonyl)amino)propyl)ammonium	C[N+](C)(CCO)CCCN(CCCS([O-])(=O)=O)S(=O)(=O)C(F)(F)C(F)(F)C(F)(F)C(F)(F)C(F)(F)C(F)(F)F	NOT POLYMER	SingleLargestFragment			YES			PFAS	OTHER_PFAS	FALSE	C[N+](C)(CCO)CCCN(CCCS([O-])(=O)=O)S(=O)(=O)C(F)(F)C(F)(F)C(F)(F)C(F)(F)C(F)(F)C(F)(F)F			0.145026	0.854974	inact.	Reliable
DTXSID1059737	'150-39-0	(2-Hydroxyethyl)ethylenediaminetriacetic acid	OCC[N@@](CC(O)=O)CCN(CC(O)=O)CC(O)=O	NOT POLYMER	SingleLargestFragment		DTXSID7029742	YES	Food_Packing		OTHERS		FALSE	OCCN(CC(O)=O)CCN(CC(O)=O)CC(O)=O			0.145026	0.854974	inact.	Reliable
DTXSID1061605	'1196-72-1	(2-Hydroxyphenyl)urea	NC(=O)Nc1ccccc1O	NOT POLYMER	SingleLargestFragment			NO			OTHERS		FALSE	NC(=O)NC1C=CC=CC=1O			0.145026	0.854974	inact.	Reliable
DTXSID10241265	'94247-68-4	(2-Isopropoxymethylethoxy)propanol	CC(C)OCCCOCCCO	NOT POLYMER	SingleLargestFragment			NO			OTHERS		FALSE	CC(C)OCCCOCCCO			0.145026	0.854974	inact.	Reliable
DTXSID40182596	'28351-14-6	(2-Mercaptoethyl)cyclohexanethiol	SCCC1(S)CCCCC1	NOT POLYMER	SingleLargestFragment			NO			OTHERS		FALSE	SCCC1(S)CCCCC1			0.145026	0.854974	inact.	Unreliable
DTXSID90166841	'16024-56-9	(2-Methoxyethoxy)acetic acid	COCCOCC(O)=O	NOT POLYMER	SingleLargestFragment			NO			OTHERS		FALSE	COCCOCC(O)=O			0.145026	0.854974	inact.	Reliable
DTXSID90234271	'85136-36-3	(2-Methoxyethoxy)methylcyclooctane	COCCOCC1CCCCCCC1	NOT POLYMER	SingleLargestFragment			NO			OTHERS		FALSE	COCCOCC1CCCCCCC1			0.145026	0.854974	inact.	Reliable
DTXSID1052032	'3558-60-9	(2-Methoxyethyl)benzene	COCCc1ccccc1	NOT POLYMER	SingleLargestFragment			NO			OTHERS		FALSE	COCCC1C=CC=CC=1			0.145026	0.854974	inact.	Reliable
DTXSID5075153	'1878-85-9	(2-Methoxyphenoxy)acetic acid	COc1ccccc1OCC(O)=O	NOT POLYMER	SingleLargestFragment			NO			OTHERS		FALSE	COC1C=CC=CC=1OCC(O)=O			0.145026	0.854974	inact.	Reliable
DTXSID40220629	'7035-03-2	(2-Methoxyphenyl)acetonitrile	COc1ccccc1CC#N	NOT POLYMER	SingleLargestFragment			NO			OTHERS		FALSE	COC1=CC=CC=C1CC#N			0.145026	0.854974	inact.	Reliable
DTXSID0061111	'768-49-0	(2-Methyl-1-propenyl)benzene	CC(C)=Cc1ccccc1	NOT POLYMER	SingleLargestFragment			NO			OTHERS		FALSE	CC(C)=CC1C=CC=CC=1			0.145026	0.854974	inact.	Reliable
DTXSID9041441	'1878-49-5	(2-Methylphenoxy)acetic acid	Cc1ccccc1OCC(O)=O	NOT POLYMER	SingleLargestFragment			NO			OTHERS		FALSE	CC1C=CC=CC=1OCC(O)=O			0.145026	0.854974	inact.	Reliable
DTXSID40330474	'42096-33-3	(2-methylphenyl) 1,1,2,2,3,3,4,4,4-nonafluorobutane-1-sulfonate	Cc1ccccc1OS(=O)(=O)C(F)(F)C(F)(F)C(F)(F)C(F)(F)F	NOT POLYMER	SingleLargestFragment			YES			PFAS	OTHER_PFAS	FALSE	CC1=CC=CC=C1OS(=O)(=O)C(F)(F)C(F)(F)C(F)(F)C(F)(F)F			0.145026	0.854974	inact.	Reliable
DTXSID6060634	'614-78-8	(2-Methylphenyl)thiourea	Cc1ccccc1NC(N)=S	NOT POLYMER	SingleLargestFragment			NO			OTHERS		FALSE	CC1=CC=CC=C1NC(N)=S			0.145026	0.854974	inact.	Reliable
DTXSID00897033	'582-00-3	(2-Naphthalenyl)perfluorobutanamide	O=C(Nc1cc2ccccc2cc1)C(F)(F)C(F)(F)C(F)(F)F	NOT POLYMER	SingleLargestFragment			YES			PFAS	OTHER_PFAS	FALSE	O=C(NC1=CC2=CC=CC=C2C=C1)C(F)(F)C(F)(F)C(F)(F)F			0.145026	0.854974	inact.	Reliable
DTXSID1041188	'705-60-2	(2-Nitro-1-propenyl)benzene	CC(=Cc1ccccc1)[N+]([O-])=O	NOT POLYMER	SingleLargestFragment			NO			OTHERS		FALSE	CC(=CC1C=CC=CC=1)[N+]([O-])=O			0.145026	0.854974	inact.	Reliable
DTXSID30210155	'6125-24-2	(2-Nitroethyl)benzene	[O-][N+](=O)CCc1ccccc1	NOT POLYMER	SingleLargestFragment			NO			OTHERS		FALSE	[O-][N+](=O)CCC1C=CC=CC=1			0.145026	0.854974	inact.	Reliable
DTXSID0075154	'1878-87-1	(2-Nitrophenoxy)acetic acid	[O-][N+](=O)c1ccccc1OCC(O)=O	NOT POLYMER	SingleLargestFragment			NO			OTHERS		FALSE	[O-][N+](=O)C1C=CC=CC=1OCC(O)=O			0.145026	0.854974	inact.	Reliable
DTXSID7025768	'610-66-2	(2-Nitrophenyl)acetonitrile	N#CCc1ccccc1[N+]([O-])=O	NOT POLYMER	SingleLargestFragment			NO			OTHERS		FALSE	N#CCC1C=CC=CC=1[N+]([O-])=O			0.145026	0.854974	inact.	Reliable
DTXSID40470389	'874819-71-3	(2-Nitrophenyl)-phosphoric triamide	NP(N)(=O)Nc1ccccc1[N+]([O-])=O	NOT POLYMER	SingleLargestFragment			NO			OTHERS		FALSE	NP(N)(=O)NC1=CC=CC=C1[N+]([O-])=O			0.145026	0.854974	inact.	Reliable
DTXSID50858831	'67066-88-0	(2-Octadecen-1-yl)succinic anhydride	CCCCCCCCCCCCCCCC=CCC1CC(=O)OC1=O	NOT POLYMER	SingleLargestFragment			NO			OTHERS		FALSE	CCCCCCCCCCCCCCCC=CCC1CC(=O)OC1=O			0.145026	0.854974	inact.	Reliable
DTXSID00698325	'350716-42-6	(2-Perfluorooctylethyl)isopropoxycarbonyloxyiminophenylacetonitrile	CC(C)(CCC(F)(F)C(F)(F)C(F)(F)C(F)(F)C(F)(F)C(F)(F)C(F)(F)C(F)(F)F)OC(=O)ON=C(C#N)c1ccccc1	NOT POLYMER	SingleLargestFragment			YES			PFAS	OTHER_PFAS	FALSE	CC(C)(CCC(F)(F)C(F)(F)C(F)(F)C(F)(F)C(F)(F)C(F)(F)C(F)(F)C(F)(F)F)OC(=O)ON=C(C#N)C1=CC=CC=C1			0.145026	0.854974	inact.	Reliable
DTXSID1068352	'41847-88-5	(2-Phenylethoxy)acetaldehyde	O=CCOCCc1ccccc1	NOT POLYMER	SingleLargestFragment			NO			OTHERS		FALSE	O=CCOCCC1C=CC=CC=1			0.145026	0.854974	inact.	Reliable
DTXSID80196930	'4672-30-4	(2-Phenylethyl)phosphonic acid	OP(O)(=O)CCc1ccccc1	NOT POLYMER	SingleLargestFragment			NO			OTHERS		FALSE	OP(O)(=O)CCC1C=CC=CC=1			0.145026	0.854974	inact.	Reliable
DTXSID10188186	'34617-32-8	(2R-(2R*(4R*,8R*)))-3,4-Dihydro-2,5,7,8-tetramethyl-2-(4,8,12-trimethyltridecyl)-2H-1-benzopyran-6-yl 2-acetoxybenzoate	CC(C)CCC[C@@H](C)CCC[C@@H](C)CCC[C@]1(C)CCc2c(O1)c(C)c(C)c(OC(=O)c1ccccc1OC(C)=O)c2C	NOT POLYMER	SingleLargestFragment			NO			OTHERS		FALSE	CC(C)CCCC(C)CCCC(C)CCCC1(C)CCC2=C(O1)C(C)=C(C)C(OC(=O)C1=CC=CC=C1OC(C)=O)=C2C			0.145026	0.854974	inact.	Reliable
DTXSID50896718	'119206-62-1	(2R)-2-(Acetyloxy)-3-(hexadecyloxy)propyl heptafluorobutanoate	CC(=O)O[C@H](COCCCCCCCCCCCCCCCC)COC(=O)C(F)(F)C(F)(F)C(F)(F)F	NOT POLYMER	SingleLargestFragment			YES			PFAS	OTHER_PFAS	FALSE	CC(=O)OC(COCCCCCCCCCCCCCCCC)COC(=O)C(F)(F)C(F)(F)C(F)(F)F			0.145026	0.854974	inact.	Reliable
DTXSID50572101	'213017-42-6	(2R)-2-{[2,2-Bis(trifluoromethyl)aziridin-1-yl]oxy}propanamide	C[C@@H](ON1CC1(C(F)(F)F)C(F)(F)F)C(N)=O	NOT POLYMER	SingleLargestFragment			NO			OTHERS		FALSE	CC(ON1CC1(C(F)(F)F)C(F)(F)F)C(N)=O			0.145026	0.854974	inact.	Unreliable
DTXSID2034253	'618446-52-9	(2R)-2-Ethylhexyl (2R)-2-(2,4-dichlorophenoxy)propanoate	C[C@@H](Oc1ccc(Cl)cc1Cl)C(=O)OC[C@@H](CCCC)CC	NOT POLYMER	SingleLargestFragment			NO			OTHERS		FALSE	CC(OC1C=CC(Cl)=CC=1Cl)C(=O)OCC(CCCC)CC			0.145026	0.854974	inact.	Reliable
DTXSID5048841	'185517-21-9	(2R)-2-Propyloctanoic acid	CCC[C@H](CCCCCC)C(O)=O	NOT POLYMER	SingleLargestFragment			NO			OTHERS		FALSE	CCCC(CCCCCC)C(O)=O			0.145026	0.854974	inact.	Reliable
DTXSID20892303	'119450-81-6	(2R,3R)-2,3-Dichloro-1,1,1,2,3,4,4,4-octafluorobutane	FC(F)(F)[C@@](F)(Cl)[C@](F)(Cl)C(F)(F)F	NOT POLYMER	SingleLargestFragment		DTXSID90870512	NO			OTHERS		FALSE	FC(F)(F)C(F)(Cl)C(F)(Cl)C(F)(F)F			0.145026	0.854974	inact.	Reliable
DTXSID10883265	'87-92-3	(2R,3R)-Dibutyl tartrate	CCCCOC(=O)[C@H](O)[C@@H](O)C(=O)OCCCC	NOT POLYMER	SingleLargestFragment			YES	Food_Packing		OTHERS		FALSE	CCCCOC(=O)C(O)C(O)C(=O)OCCCC			0.145026	0.854974	inact.	Reliable
DTXSID0023244	'6284-40-8	(2R,3R,4R,5S)-6-(Methylamino)hexane-1,2,3,4,5-pentol	CNC[C@H](O)[C@@H](O)[C@H](O)[C@H](O)CO	NOT POLYMER	SingleLargestFragment			YES	Food_Packing		OTHERS		FALSE	CNCC(O)C(O)C(O)C(O)CO			0.145026	0.854974	inact.	Reliable
DTXSID50880359	'1583-98-8	(2R,4R)-1,1,2,3,3,4-Hexafluoro-2,4-bis(trifluoromethyl)cyclobutane	FC(F)(F)[C@@]1(F)C(F)(F)[C@@](F)(C1(F)F)C(F)(F)F	NOT POLYMER	SingleLargestFragment		DTXSID30897526	NO			OTHERS		FALSE	FC(F)(F)C1(F)C(F)(F)C(F)(C1(F)F)C(F)(F)F			0.145026	0.854974	inact.	Unreliable
DTXSID5051496	'59324-17-3	(2R,4R)-2-Methyl-4-propyl-1,3-oxathiane	C[C@@H]1OCC[C@@H](CCC)S1	NOT POLYMER	SingleLargestFragment			NO			OTHERS		FALSE	CC1OCCC(CCC)S1			0.145026	0.854974	inact.	Reliable
DTXSID4034601	'67564-91-4	(2R,6S)-Fenpropimorph	CC(Cc1ccc(cc1)C(C)(C)C)CN1C[C@@H](C)O[C@@H](C)C1	NOT POLYMER	SingleLargestFragment			NO			OTHERS		FALSE	CC(CC1C=CC(=CC=1)C(C)(C)C)CN1CC(C)OC(C)C1			0.145026	0.854974	inact.	Reliable
DTXSID60237618	'89329-11-3	(2R-trans)-2-(2,2-Bis(4-(acetoxy)phenyl)-1,3-benzodioxol-5-yl)-3,4-dihydro-2H-1-benzopyran-3,5,7-triol	CC(=O)Oc1ccc(cc1)C1(Oc2ccc(cc2O1)[C@H]1Oc2cc(O)cc(O)c2C[C@@H]1O)c1ccc(cc1)OC(C)=O	NOT POLYMER	SingleLargestFragment			NO			OTHERS		FALSE	CC(=O)OC1C=CC(=CC=1)C1(OC2C=CC(=CC=2O1)C1OC2=CC(O)=CC(O)=C2CC1O)C1C=CC(=CC=1)OC(C)=O			0.145026	0.854974	inact.	Reliable
DTXSID50221869	'71628-03-0	(2R-trans)-2-(3,4-Bis(phenylmethoxy)phenyl)-3-(heptyloxy)-3,4-dihydro-5,7-bis(phenylmethoxy)-2H-1-benzopyran	CCCCCCCO[C@H]1Cc2c(cc(cc2OCc2ccccc2)OCc2ccccc2)O[C@@H]1c1cc(OCc2ccccc2)c(cc1)OCc1ccccc1	NOT POLYMER	SingleLargestFragment			NO			OTHERS		FALSE	CCCCCCCOC1CC2C(=CC(=CC=2OC1C1=CC(OCC2C=CC=CC=2)=C(C=C1)OCC1C=CC=CC=1)OCC1C=CC=CC=1)OCC1C=CC=CC=1			0.145026	0.854974	inact.	Unreliable
DTXSID20234668	'85443-49-8	(2R-trans)-2-(3,4-Bis(phenylmethoxy)phenyl)-3,4-dihydro-3,5,7-tris(phenylmethoxy)-2H-1-benzopyran	C1[C@H](OCc2ccccc2)[C@H](Oc2cc(cc(OCc3ccccc3)c21)OCc1ccccc1)c1cc(OCc2ccccc2)c(cc1)OCc1ccccc1	NOT POLYMER	SingleLargestFragment			NO			OTHERS		FALSE	C1C(OCC2C=CC=CC=2)C(OC2=CC(=CC(OCC3C=CC=CC=3)=C21)OCC1C=CC=CC=1)C1=CC(OCC2C=CC=CC=2)=C(C=C1)OCC1C=CC=CC=1			0.145026	0.854974	inact.	Reliable
DTXSID20237619	'89329-12-4	(2R-trans)-3,4-Dihydro-2-(2-(4-nitrophenyl)-2-phenyl-1,3-benzodioxol-5-yl)-2H-1-benzopyran-3,5,7-triol	[O-][N+](=O)c1ccc(cc1)C1(Oc2ccc(cc2O1)[C@H]1Oc2cc(O)cc(O)c2C[C@@H]1O)c1ccccc1	NOT POLYMER	SingleLargestFragment			NO			OTHERS		FALSE	[O-][N+](=O)C1C=CC(=CC=1)C1(OC2C=CC(=CC=2O1)C1OC2=CC(O)=CC(O)=C2CC1O)C1C=CC=CC=1			0.145026	0.854974	inact.	Reliable
DTXSID70221866	'71627-65-1	(2R-trans)-5,7-Bis(benzyloxy)-2-(3,4-bis(phenylmethoxy)phenyl)-3,4-dihydro-2H-1-benzopyran-3-yl palmitate	CCCCCCCCCCCCCCCC(=O)O[C@H]1Cc2c(cc(cc2OCc2ccccc2)OCc2ccccc2)O[C@@H]1c1ccc(OCc2ccccc2)c(c1)OCc1ccccc1	NOT POLYMER	SingleLargestFragment			NO			OTHERS		FALSE	CCCCCCCCCCCCCCCC(=O)OC1CC2=C(C=C(C=C2OCC2C=CC=CC=2)OCC2C=CC=CC=2)OC1C1C=CC(OCC2C=CC=CC=2)=C(C=1)OCC1C=CC=CC=1			0.145026	0.854974	inact.	Reliable
DTXSID50222699	'72402-09-6	(2S-(2alpha,4beta,5alpha,6alpha))-3,3-Dimethyl-7-oxo-6-(phenylacetamido)-4-thia-1-azabicyclo(3.2.0)heptane-2-carboxylic acid 4-oxide	CC1(C)[C@H](C(O)=O)N2[C@@H]([C@@H](NC(=O)Cc3ccccc3)C2=O)S1=O	NOT POLYMER	SingleLargestFragment			NO			OTHERS		FALSE	CC1(C)C(C(O)=O)N2C(C(NC(=O)CC3C=CC=CC=3)C2=O)S1=O			0.145026	0.854974	inact.	Reliable
DTXSID80826220	'877762-92-0	(2S)-1-(2,2,3,3,3-Pentafluoropropoxy)propan-2-ol	C[C@H](O)COCC(F)(F)C(F)(F)F	NOT POLYMER	SingleLargestFragment			NO			OTHERS		FALSE	CC(O)COCC(F)(F)C(F)(F)F			0.145026	0.854974	inact.	Reliable
DTXSID40275710	'NOCAS_275710	(2S)-1,2-Dibromohexafluoropropane	FC(F)(F)[C@](F)(Br)C(F)(F)Br	NOT POLYMER	SingleLargestFragment		DTXSID60880143	NO			OTHERS		FALSE	FC(F)(F)C(F)(Br)C(F)(F)Br			0.145026	0.854974	inact.	Reliable
DTXSID50436471	'76932-17-7	(2S)-2-(Acetylsulfanyl)-3-phenylpropanoic acid	CC(=O)S[C@@H](Cc1ccccc1)C(O)=O	NOT POLYMER	SingleLargestFragment			NO			OTHERS		FALSE	CC(=O)SC(CC1C=CC=CC=1)C(O)=O			0.145026	0.854974	inact.	Reliable
DTXSID70895324	'1180131-16-1	(2S)-2-(Nonafluorobutyl)octan-1-ol	CCCCCC[C@@H](CO)C(F)(F)C(F)(F)C(F)(F)C(F)(F)F	NOT POLYMER	SingleLargestFragment			YES			PFAS	OTHER_PFAS	FALSE	CCCCCCC(CO)C(F)(F)C(F)(F)C(F)(F)C(F)(F)F			0.145026	0.854974	inact.	Reliable
DTXSID2050405	'3972-36-9	(2S)-2-benzylbutanedioic acid	OC(=O)C[C@H](Cc1ccccc1)C(O)=O	NOT POLYMER	SingleLargestFragment			NO			OTHERS		FALSE	OC(=O)CC(CC1C=CC=CC=1)C(O)=O			0.145026	0.854974	inact.	Reliable
DTXSID30273987	'97-67-6	(2S)-2-Hydroxybutanedioic acid	O[C@@H](CC(O)=O)C(O)=O	NOT POLYMER	SingleLargestFragment			YES	Food_Packing		OTHERS		FALSE	OC(CC(O)=O)C(O)=O			0.145026	0.854974	inact.	Reliable
DTXSID80897470	'1075687-38-5	(2S)-2-Pyrrolidinyl-bis(4-(perfluorohexyl)phenyl)methanol	OC([C@@H]1CCCN1)(c1ccc(cc1)C(F)(F)C(F)(F)C(F)(F)C(F)(F)C(F)(F)C(F)(F)F)c1ccc(cc1)C(F)(F)C(F)(F)C(F)(F)C(F)(F)C(F)(F)C(F)(F)F	NOT POLYMER	SingleLargestFragment			YES			PFAS	OTHER_PFAS	FALSE	OC(C1CCCN1)(C1C=CC(=CC=1)C(F)(F)C(F)(F)C(F)(F)C(F)(F)C(F)(F)C(F)(F)F)C1C=CC(=CC=1)C(F)(F)C(F)(F)C(F)(F)C(F)(F)C(F)(F)C(F)(F)F			0.145026	0.854974	inact.	Unreliable
DTXSID40897471	'862589-19-3	(2S)-2-Pyrrolidinyl-bis(4-(perfluorooctyl)phenyl)methanol	OC([C@@H]1CCCN1)(c1ccc(cc1)C(F)(F)C(F)(F)C(F)(F)C(F)(F)C(F)(F)C(F)(F)C(F)(F)C(F)(F)F)c1ccc(cc1)C(F)(F)C(F)(F)C(F)(F)C(F)(F)C(F)(F)C(F)(F)C(F)(F)C(F)(F)F	NOT POLYMER	SingleLargestFragment			YES			PFAS	OTHER_PFAS	FALSE	OC(C1CCCN1)(C1C=CC(=CC=1)C(F)(F)C(F)(F)C(F)(F)C(F)(F)C(F)(F)C(F)(F)C(F)(F)C(F)(F)F)C1C=CC(=CC=1)C(F)(F)C(F)(F)C(F)(F)C(F)(F)C(F)(F)C(F)(F)C(F)(F)C(F)(F)F			0.145026	0.854974	inact.	Unreliable
DTXSID50895185	'1313024-90-6	(2S)-3,3,4,4,5,5,5-Heptafluoropentan-2-ol	C[C@H](O)C(F)(F)C(F)(F)C(F)(F)F	NOT POLYMER	SingleLargestFragment		DTXSID50897563	NO			OTHERS		FALSE	CC(O)C(F)(F)C(F)(F)C(F)(F)F			0.145026	0.854974	inact.	Reliable
DTXSID601029330	'70987-78-9	(2S)-Glycidyl tosylate	CC1=CC=C(C=C1)S(=O)(=O)OC[C@@H]1CO1	NOT POLYMER	SingleLargestFragment			YES		OEHHA_LIST	OTHERS		FALSE	CC1=CC=C(C=C1)S(=O)(=O)OCC1CO1			0.145026	0.854974	inact.	Reliable
DTXSID6057744	'42399-49-5	(2S,3s)-3-hydroxy-2-(4-methoxyphenyl)-2,3-dihydro-1,5-benzothiazepin-4(5h)-one	COc1ccc(cc1)[C@@H]1Sc2ccccc2NC(=O)[C@@H]1O	NOT POLYMER	SingleLargestFragment			NO			OTHERS		FALSE	COC1=CC=C(C=C1)C1SC2=CC=CC=C2NC(=O)C1O			0.145026	0.854974	inact.	Reliable
DTXSID3047261	'177785-47-6	(2S,3S)-3-Methyl-2-(3-oxo-1,2-benzothiazol-2(3H)-yl)pentanoic acid	C[C@@H](CC)[C@@H](C(O)=O)N1Sc2ccccc2C1=O	NOT POLYMER	SingleLargestFragment			NO			OTHERS		FALSE	CC(CC)C(C(O)=O)N1SC2=CC=CC=C2C1=O			0.145026	0.854974	inact.	Reliable
DTXSID80652607	'82543-09-7	(2S,4aR,4bS,6aS,7aS,8aS,8bS)-9-Hydroxy-4a,6a-dimethyl-7-oxo-1,2,3,4,4a,4b,5,6,6a,7,7a,8,8a,8b,8c,9-hexadecahydrocyclopropa[4,5]cyclopenta[1,2-a]phenanthren-2-yl 2,2-dimethylpropanoate	CC(C)(C)C(=O)O[C@H]1CC[C@]2(C)[C@H]3CC[C@@]4(C)[C@H]([C@@H]3[C@@H](O)C=C2C1)[C@@H]1C[C@@H]1C4=O	NOT POLYMER	SingleLargestFragment			NO			OTHERS		FALSE	CC(C)(C)C(=O)OC1CCC2(C)C3CCC4(C)C(C3C(O)C=C2C1)C1CC1C4=O			0.145026	0.854974	inact.	Reliable
DTXSID60517427	'82543-15-5	(2S,4aR,4bS,6aS,7aS,8aS,8bS,10aR)-2,10a-Dihydroxy-4a,6a-dimethyl-2,3,4,4a,4b,5,6,6a,7a,8,8a,8b,8c,10a-tetradecahydrocyclopropa[4,5]cyclopenta[1,2-a]phenanthren-7(1H)-one	C[C@]12CC[C@H]3[C@@H](C=C[C@]4(O)C[C@@H](O)CC[C@@]43C)[C@@H]1[C@@H]1C[C@@H]1C2=O	NOT POLYMER	SingleLargestFragment			NO			OTHERS		FALSE	CC12CCC3C(C=CC4(O)CC(O)CCC43C)C1C1CC1C2=O			0.145026	0.854974	inact.	Unreliable
DTXSID1052664	'99343-91-6	(2S,4R)-2,4-Dimethyl-4-phenyltetrahydrofuran rel	C[C@H]1C[C@@](C)(CO1)c1ccccc1	NOT POLYMER	SingleLargestFragment			NO			OTHERS		FALSE	CC1CC(C)(CO1)C1C=CC=CC=1			0.145026	0.854974	inact.	Reliable
DTXSID1057791	'64486-18-6	(2Z)-{2-[(Chloroacetyl)amino]-1,3-thiazol-4-yl}(methoxyimino)acetic acid	CO/N=C(C(O)=O)/c1c[s]c(NC(=O)CCl)[n]1	NOT POLYMER	SingleLargestFragment			NO			OTHERS		FALSE	CON=C(C(O)=O)C1=CSC(NC(=O)CCl)=N1			0.145026	0.854974	inact.	Reliable
DTXSID50848035	'90292-35-6	(2Z)-1-(Butylthio)-3,4,4,5,5,6,6,6-octafluoro-2-hexene	CCCCSCC=C(F)C(F)(F)C(F)(F)C(F)(F)F	NOT POLYMER	SingleLargestFragment			YES			PFAS	OTHER_PFAS	FALSE	CCCCSCC=C(F)C(F)(F)C(F)(F)C(F)(F)F			0.145026	0.854974	inact.	Unreliable
DTXSID40896328	'58621-71-9	(2Z)-1,1,1,2,4,4,5,5,5-Nonafluoro-3-(1,1,1,2,3,3,3-heptafluoropropan-2-yl)pent-2-ene	FC(F)(/C(=C(F)/C(F)(F)F)/C(F)(C(F)(F)F)C(F)(F)F)C(F)(F)F	NOT POLYMER	SingleLargestFragment		DTXSID80896327	NO			OTHERS		FALSE	FC(F)(C(=C(F)C(F)(F)F)C(F)(C(F)(F)F)C(F)(F)F)C(F)(F)F			0.145026	0.854974	inact.	Unreliable
DTXSID90635269	'125971-57-5	(2Z)-2-Benzylidene-4-methyl-3-oxo-N-phenylpentanamide	CC(C)C(=O)/C(=C/c1ccccc1)/C(=O)Nc1ccccc1	NOT POLYMER	SingleLargestFragment			NO			OTHERS		FALSE	CC(C)C(=O)C(=CC1C=CC=CC=1)C(=O)NC1C=CC=CC=1			0.145026	0.854974	inact.	Reliable
DTXSID801015840	'7688-21-3	(2Z)-2-Hexene	CCC\C=C/C	NOT POLYMER	SingleLargestFragment		DTXSID90881224	YES		OEHHA_LIST	OTHERS		FALSE	CC=CCCC			0.145026	0.854974	inact.	Reliable
DTXSID10891269	'627-20-3	(2Z)-2-Pentene	C/C=CCC	NOT POLYMER	SingleLargestFragment			YES		OEHHA_LIST	OTHERS		FALSE	CC=CCC			0.145026	0.854974	inact.	Reliable
DTXSID2027884	'25899-50-7	(2Z)-2-Pentenenitrile	CC/C=CC#N	NOT POLYMER	SingleLargestFragment			NO			OTHERS		FALSE	CCC=CC#N			0.145026	0.854974	inact.	Reliable
DTXSID30848033	'90292-38-9	(2Z)-3,4,4,5,5,6,6,6-Octafluoro-1-methoxy-2-hexene	COCC=C(F)C(F)(F)C(F)(F)C(F)(F)F	NOT POLYMER	SingleLargestFragment			YES			PFAS	OTHER_PFAS	FALSE	COCC=C(F)C(F)(F)C(F)(F)C(F)(F)F			0.145026	0.854974	inact.	Unreliable
DTXSID10895626	'142502-68-9	(2Z)-3,4,4,5,5,6,6,7,7,8,8,9,9,10,10,10-Hexadecafluorodec-2-enal	O=C/C=C(F)/C(F)(F)C(F)(F)C(F)(F)C(F)(F)C(F)(F)C(F)(F)C(F)(F)F	NOT POLYMER	SingleLargestFragment			YES			PFAS	OTHER_PFAS	FALSE	O=CC=C(F)C(F)(F)C(F)(F)C(F)(F)C(F)(F)C(F)(F)C(F)(F)C(F)(F)F			0.145026	0.854974	inact.	Reliable
DTXSID30895663	'1383918-01-1	(2Z)-3,4,4,5,5,6,6,7,7,8,8,9,9,10,10,11,11,12,12,12-Icosafluorododec-2-enal	O=C/C=C(F)/C(F)(F)C(F)(F)C(F)(F)C(F)(F)C(F)(F)C(F)(F)C(F)(F)C(F)(F)C(F)(F)F	NOT POLYMER	SingleLargestFragment			YES			PFAS	OTHER_PFAS	FALSE	O=CC=C(F)C(F)(F)C(F)(F)C(F)(F)C(F)(F)C(F)(F)C(F)(F)C(F)(F)C(F)(F)C(F)(F)F			0.145026	0.854974	inact.	Reliable
DTXSID3026728	'106-25-2	(2Z)-3,7-Dimethylocta-2,6-dien-1-ol	CC(C)=CCC/C(/C)=CCO	NOT POLYMER	SingleLargestFragment		DTXSID8026727	YES	Food_Packing		OTHERS		FALSE	CC(C)=CCCC(C)=CCO			0.145026	0.854974	inact.	Reliable
DTXSID0044816	'31983-27-4	(2Z)-3,7-Dimethylocta-2,6-dienenitrile	CC(C)=CCC/C(/C)=CC#N	NOT POLYMER	SingleLargestFragment		DTXSID3036286	NO			OTHERS		FALSE	CC(C)=CCCC(C)=CC#N			0.145026	0.854974	inact.	Reliable
DTXSID50757239	'91508-85-9	(2Z)-3-Amino-4,4,5,5,6,6,6-heptafluoro-1-phenyl-2-hexen-1-one	NC(=CC(=O)c1ccccc1)C(F)(F)C(F)(F)C(F)(F)F	NOT POLYMER	SingleLargestFragment			YES			PFAS	OTHER_PFAS	FALSE	N=C(CC(=O)C1C=CC=CC=1)C(F)(F)C(F)(F)C(F)(F)F			0.145026	0.854974	inact.	Reliable
DTXSID2052526	'7785-64-0	(2Z)-3-Methyl-4-methylideneoct-2-ene	C/C(=C/C)/C(=C)CCCC	NOT POLYMER	SingleLargestFragment			NO			OTHERS		FALSE	CC(=CC)C(=C)CCCC			0.145026	0.854974	inact.	Reliable
DTXSID0052170	'53243-59-7	(2Z)-3-Methyl-5-phenylpent-2-enenitrile	C/C(/CCc1ccccc1)=C/C#N	NOT POLYMER	SingleLargestFragment			NO			OTHERS		FALSE	CC(CCC1C=CC=CC=1)=CC#N			0.145026	0.854974	inact.	Reliable
DTXSID30896670	'92835-92-2	(2Z)-4,4,5,5,6,6,6-Heptafluoro-2-iodohex-2-en-1-ol	OC/C(/I)=C/C(F)(F)C(F)(F)C(F)(F)F	NOT POLYMER	SingleLargestFragment		DTXSID10346749	NO			OTHERS		FALSE	OCC(I)=CC(F)(F)C(F)(F)C(F)(F)F			0.145026	0.854974	inact.	Unreliable
DTXSID20896689	'99325-08-3	(2Z)-4,4,5,5,6,6,7,7,8,8,9,9,9-Tridecafluoro-2-iodonon-2-en-1-ol	OC/C(/I)=C/C(F)(F)C(F)(F)C(F)(F)C(F)(F)C(F)(F)C(F)(F)F	NOT POLYMER	SingleLargestFragment			YES			PFAS	OTHER_PFAS	FALSE	OCC(I)=CC(F)(F)C(F)(F)C(F)(F)C(F)(F)C(F)(F)C(F)(F)F			0.145026	0.854974	inact.	Reliable
DTXSID90896676	'83707-01-1	(2Z)-4,4,5,5,6,6,7,7,8,8,9,9,9-Tridecafluoronon-2-en-1-ol	OC/C=CC(F)(F)C(F)(F)C(F)(F)C(F)(F)C(F)(F)C(F)(F)F	NOT POLYMER	SingleLargestFragment		DTXSID80420762	NO			OTHERS		FALSE	OCC=CC(F)(F)C(F)(F)C(F)(F)C(F)(F)C(F)(F)C(F)(F)F			0.145026	0.854974	inact.	Reliable
DTXSID20896740	'83706-99-4	(2Z)-4,5,5,5-Tetrafluoro-4-(trifluoromethyl)pent-2-en-1-ol	OC/C=CC(F)(C(F)(F)F)C(F)(F)F	NOT POLYMER	SingleLargestFragment			YES			PFAS	OTHER_PFAS	FALSE	OCC=CC(F)(C(F)(F)F)C(F)(F)F			0.145026	0.854974	inact.	Reliable
DTXSID60896845	'6443-92-1	(2Z)-Heptene	CCCC\C=C/C	NOT POLYMER	SingleLargestFragment		DTXSID70881227	YES		OEHHA_LIST	OTHERS		FALSE	CC=CCCCC			0.145026	0.854974	inact.	Reliable
DTXSID20240087	'93981-51-2	(3-(Allyloxy)propyl)benzene	C=CCOCCCc1ccccc1	NOT POLYMER	SingleLargestFragment			NO			OTHERS		FALSE	C=CCOCCCC1C=CC=CC=1			0.145026	0.854974	inact.	Reliable
DTXSID3069481	'61600-15-5	(3-(Dihexylamino)allylidene)malononitrile	CCCCCCN(CCCCCC)C=CC=C(C#N)C#N	NOT POLYMER	SingleLargestFragment			NO			OTHERS		FALSE	CCCCCCN(CCCCCC)C=CC=C(C#N)C#N			0.145026	0.854974	inact.	Reliable
DTXSID5072353	'71463-78-0	(3-(Ethyl((heptadecafluorooctyl)sulfonyl)amino)propyl)-Phosphonic acid	CC[N@@](CCCP(O)(O)=O)S(=O)(=O)C(F)(F)C(F)(F)C(F)(F)C(F)(F)C(F)(F)C(F)(F)C(F)(F)C(F)(F)F	NOT POLYMER	SingleLargestFragment			YES		OEHHA_LIST	PFAS	OTHER_PFAS	FALSE	CCN(CCCP(O)(O)=O)S(=O)(=O)C(F)(F)C(F)(F)C(F)(F)C(F)(F)C(F)(F)C(F)(F)C(F)(F)C(F)(F)F			0.145026	0.854974	inact.	Reliable
DTXSID0072354	'71463-79-1	(3-(Ethyl((pentadecafluoroheptyl)sulfonyl)amino)propyl)-Phosphonic acid	CC[N@@](CCCP(O)(O)=O)S(=O)(=O)C(F)(F)C(F)(F)C(F)(F)C(F)(F)C(F)(F)C(F)(F)C(F)(F)F	NOT POLYMER	SingleLargestFragment			YES			PFAS	OTHER_PFAS	FALSE	CCN(CCCP(O)(O)=O)S(=O)(=O)C(F)(F)C(F)(F)C(F)(F)C(F)(F)C(F)(F)C(F)(F)C(F)(F)F			0.145026	0.854974	inact.	Reliable
DTXSID50880410	'38006-74-5	(3-(Perfluorooctyl)sulphonylaminopropyl)trimethylammonium chloride	[Cl-].C[N+](C)(C)CCCNS(=O)(=O)C(F)(F)C(F)(F)C(F)(F)C(F)(F)C(F)(F)C(F)(F)C(F)(F)C(F)(F)F	NOT POLYMER	SingleLargestFragment	[Cl-]		YES		OEHHA_LIST	PFAS	COMMERICIAL_IMPORTANT	FALSE	C[N+](C)(C)CCCNS(=O)(=O)C(F)(F)C(F)(F)C(F)(F)C(F)(F)C(F)(F)C(F)(F)C(F)(F)C(F)(F)F			0.145026	0.854974	inact.	Reliable
DTXSID6069406	'60504-00-9	(3,3,3-Trichloro-1-propenyl)benzene	ClC(Cl)(Cl)C=Cc1ccccc1	NOT POLYMER	SingleLargestFragment			NO			OTHERS		FALSE	ClC(Cl)(Cl)C=CC1C=CC=CC=1			0.145026	0.854974	inact.	Reliable
DTXSID40791804	'67102-32-3	(3,3,4,4,4-Pentafluorobutyl)benzene	FC(F)(F)C(F)(F)CCc1ccccc1	NOT POLYMER	SingleLargestFragment			NO			OTHERS		FALSE	FC(F)(F)C(F)(F)CCC1C=CC=CC=1			0.145026	0.854974	inact.	Reliable
DTXSID50895362	'81674-08-0	(3,3,4,4,5,5,5-Heptafluoropent-1-yn-1-yl)benzene	FC(F)(F)C(F)(F)C(F)(F)C#Cc1ccccc1	NOT POLYMER	SingleLargestFragment			YES			PFAS	OTHER_PFAS	FALSE	FC(F)(F)C(F)(F)C(F)(F)C#CC1C=CC=CC=1			0.145026	0.854974	inact.	Reliable
DTXSID60762975	'109574-90-5	(3,3,4,4,5,5,6,6,6-Nonafluoro-1-iodohex-1-en-1-yl)benzene	FC(F)(F)C(F)(F)C(F)(F)C(F)(F)C=C(I)c1ccccc1	NOT POLYMER	SingleLargestFragment			YES			PFAS	OTHER_PFAS	FALSE	FC(F)(F)C(F)(F)C(F)(F)C(F)(F)C=C(I)C1C=CC=CC=1			0.145026	0.854974	inact.	Reliable
DTXSID30895603	'1464148-71-7	(3,3,4,4,5,5,6,6,6-Nonafluoro-1-iodohexyl)cyclohexane	FC(F)(F)C(F)(F)C(F)(F)C(F)(F)CC(I)C1CCCCC1	NOT POLYMER	SingleLargestFragment			YES			PFAS	OTHER_PFAS	FALSE	FC(F)(F)C(F)(F)C(F)(F)C(F)(F)CC(I)C1CCCCC1			0.145026	0.854974	inact.	Reliable
DTXSID20895511	'66249-23-8	(3,3,4,4,5,5,6,6,6-Nonafluorohex-1-yn-1-yl)benzene	FC(F)(F)C(F)(F)C(F)(F)C(F)(F)C#Cc1ccccc1	NOT POLYMER	SingleLargestFragment			YES			PFAS	OTHER_PFAS	FALSE	FC(F)(F)C(F)(F)C(F)(F)C(F)(F)C#CC1C=CC=CC=1			0.145026	0.854974	inact.	Reliable
DTXSID40758997	'94190-72-4	(3,3,4,4,5,5,6,6,6-Nonafluorohexyl)(triphenyl)phosphanium iodide	[I-].FC(F)(F)C(F)(F)C(F)(F)C(F)(F)CC[P+](c1ccccc1)(c1ccccc1)c1ccccc1	NOT POLYMER	SingleLargestFragment	[I-]		YES			PFAS	OTHER_PFAS	FALSE	FC(F)(F)C(F)(F)C(F)(F)C(F)(F)CCP(C1C=CC=CC=1)(C1C=CC=CC=1)C1C=CC=CC=1			0.145026	0.854974	inact.	Reliable
DTXSID10770580	'142030-27-1	(3,3,4,4,5,5,6,6,6-Nonafluorohexyl)carbonimidoyl	FC(F)(F)C(F)(F)C(F)(F)C(F)(F)CCN=C(Cl)Cl	NOT POLYMER	SingleLargestFragment			YES			PFAS	OTHER_PFAS	FALSE	FC(F)(F)C(F)(F)C(F)(F)C(F)(F)CCN=C(Cl)Cl			0.145026	0.854974	inact.	Reliable
DTXSID40895492	'503564-50-9	(3,3,4,4,5,5,6,6,6-Nonafluorohexyl)phosphonic acid	OP(O)(=O)CCC(F)(F)C(F)(F)C(F)(F)C(F)(F)F	NOT POLYMER	SingleLargestFragment			YES			PFAS	OTHER_PFAS	FALSE	OP(O)(=O)CCC(F)(F)C(F)(F)C(F)(F)C(F)(F)F			0.145026	0.854974	inact.	Reliable
DTXSID00895594	'36390-03-1	(3,3,4,4,5,5,6,6,6-Nonafluorohexyl)propanedioic acid	OC(=O)C(CCC(F)(F)C(F)(F)C(F)(F)C(F)(F)F)C(O)=O	NOT POLYMER	SingleLargestFragment			YES			PFAS	OTHER_PFAS	FALSE	OC(=O)C(CCC(F)(F)C(F)(F)C(F)(F)C(F)(F)F)C(O)=O			0.145026	0.854974	inact.	Reliable
DTXSID30454097	'350608-55-8	(3,3,4,4,5,5,6,6,7,7,8,8,8-Tridecafluorooctyl)phosphonic acid diethyl ester	CCOP(=O)(CCC(F)(F)C(F)(F)C(F)(F)C(F)(F)C(F)(F)C(F)(F)F)OCC	NOT POLYMER	SingleLargestFragment			YES			PFAS	OTHER_PFAS	FALSE	CCOP(=O)(CCC(F)(F)C(F)(F)C(F)(F)C(F)(F)C(F)(F)C(F)(F)F)OCC			0.145026	0.854974	inact.	Reliable
DTXSID60895676	'26564-96-5	(3,3,4,4,5,5,6,6,7,7,8,8,8-Tridecafluorooctyl)propanedioic acid	OC(=O)C(CCC(F)(F)C(F)(F)C(F)(F)C(F)(F)C(F)(F)C(F)(F)F)C(O)=O	NOT POLYMER	SingleLargestFragment			YES			PFAS	OTHER_PFAS	FALSE	OC(=O)C(CCC(F)(F)C(F)(F)C(F)(F)C(F)(F)C(F)(F)C(F)(F)F)C(O)=O			0.145026	0.854974	inact.	Reliable
DTXSID10880476	'54950-04-8	(3,3,4,4,5,5,6,6,7,7,8,8,9,9,10,10,10-Heptadecafluorodecyl) hydrogen maleate	OC(=O)/C=CC(=O)OCCC(F)(F)C(F)(F)C(F)(F)C(F)(F)C(F)(F)C(F)(F)C(F)(F)C(F)(F)F	NOT POLYMER	SingleLargestFragment		DTXSID00881013	NO			OTHERS		FALSE	OC(=O)C=CC(=O)OCCC(F)(F)C(F)(F)C(F)(F)C(F)(F)C(F)(F)C(F)(F)C(F)(F)C(F)(F)F			0.145026	0.854974	inact.	Reliable
DTXSID10895601	'731858-13-2	(3,3,4,4,5,5,6,6,7,7,8,8,9,9,10,10,10-Heptadecafluorodecyl)phosphinic acid	OP(=O)CCC(F)(F)C(F)(F)C(F)(F)C(F)(F)C(F)(F)C(F)(F)C(F)(F)C(F)(F)F	NOT POLYMER	SingleLargestFragment			YES			PFAS	OTHER_PFAS	FALSE	OP(=O)CCC(F)(F)C(F)(F)C(F)(F)C(F)(F)C(F)(F)C(F)(F)C(F)(F)C(F)(F)F			0.145026	0.854974	inact.	Reliable
DTXSID70895703	'36390-05-3	(3,3,4,4,5,5,6,6,7,7,8,8,9,9,10,10,10-Heptadecafluorodecyl)propanedioic acid	OC(=O)C(CCC(F)(F)C(F)(F)C(F)(F)C(F)(F)C(F)(F)C(F)(F)C(F)(F)C(F)(F)F)C(O)=O	NOT POLYMER	SingleLargestFragment			YES			PFAS	OTHER_PFAS	FALSE	OC(=O)C(CCC(F)(F)C(F)(F)C(F)(F)C(F)(F)C(F)(F)C(F)(F)C(F)(F)C(F)(F)F)C(O)=O			0.145026	0.854974	inact.	Reliable
DTXSID00895630	'731858-15-4	(3,3,4,4,5,5,6,6,7,7,8,8,9,9,10,10,11,11,12,12,12-Henicosafluorododecyl)phosphinic acid	OP(=O)CCC(F)(F)C(F)(F)C(F)(F)C(F)(F)C(F)(F)C(F)(F)C(F)(F)C(F)(F)C(F)(F)C(F)(F)F	NOT POLYMER	SingleLargestFragment			YES			PFAS	OTHER_PFAS	FALSE	OP(=O)CCC(F)(F)C(F)(F)C(F)(F)C(F)(F)C(F)(F)C(F)(F)C(F)(F)C(F)(F)C(F)(F)C(F)(F)F			0.145026	0.854974	inact.	Reliable
DTXSID10895666	'252237-39-1	(3,3,4,4,5,5,6,6,7,7,8,8,9,9,10,10,11,11,12,12,12-Henicosafluorododecyl)phosphonic acid	OP(O)(=O)CCC(F)(F)C(F)(F)C(F)(F)C(F)(F)C(F)(F)C(F)(F)C(F)(F)C(F)(F)C(F)(F)C(F)(F)F	NOT POLYMER	SingleLargestFragment			YES			PFAS	OTHER_PFAS	FALSE	OP(O)(=O)CCC(F)(F)C(F)(F)C(F)(F)C(F)(F)C(F)(F)C(F)(F)C(F)(F)C(F)(F)C(F)(F)C(F)(F)F			0.145026	0.854974	inact.	Reliable
DTXSID00896703	'147290-12-8	(3,3,4,4,5,5,6,6,7,7,8,8,9,9,10,10,11,11,12,12,13,13,14,14,14-Pentacosafluorotetradecyl)phosphonic acid	OP(O)(=O)CCC(F)(F)C(F)(F)C(F)(F)C(F)(F)C(F)(F)C(F)(F)C(F)(F)C(F)(F)C(F)(F)C(F)(F)C(F)(F)C(F)(F)F	NOT POLYMER	SingleLargestFragment			YES			PFAS	OTHER_PFAS	FALSE	OP(O)(=O)CCC(F)(F)C(F)(F)C(F)(F)C(F)(F)C(F)(F)C(F)(F)C(F)(F)C(F)(F)C(F)(F)C(F)(F)C(F)(F)C(F)(F)F			0.145026	0.854974	inact.	Reliable
DTXSID70298795	'23068-11-3	(3,3,4,4,5,5,6,6,7,7,8,8,9,9,9-pentadecafluorononyl)phosphonic acid	OP(O)(=O)CCC(F)(F)C(F)(F)C(F)(F)C(F)(F)C(F)(F)C(F)(F)C(F)(F)F	NOT POLYMER	SingleLargestFragment			YES			PFAS	OTHER_PFAS	FALSE	OP(O)(=O)CCC(F)(F)C(F)(F)C(F)(F)C(F)(F)C(F)(F)C(F)(F)C(F)(F)F			0.145026	0.854974	inact.	Reliable
DTXSID10606416	'313-28-0	(3,3,4,4-Tetrafluorocyclobut-1-en-1-yl)benzene	FC1(F)C=C(c2ccccc2)C1(F)F	NOT POLYMER	SingleLargestFragment			NO			OTHERS		FALSE	FC1(F)C(=CC1(F)F)C1C=CC=CC=1			0.145026	0.854974	inact.	Reliable
DTXSID50528360	'89185-59-1	(3,3,4,5,5,5-Hexafluoro-2,2-dimethylpentyl)benzene	CC(C)(Cc1ccccc1)C(F)(F)C(F)C(F)(F)F	NOT POLYMER	SingleLargestFragment			NO			OTHERS		FALSE	CC(C)(CC1C=CC=CC=1)C(F)(F)C(F)C(F)(F)F			0.145026	0.854974	inact.	Reliable
DTXSID30239962	'93963-42-9	(3,3-Diethoxy-2,2-dimethylpropyl)benzene	CC(C)(Cc1ccccc1)C(OCC)OCC	NOT POLYMER	SingleLargestFragment			NO			OTHERS		FALSE	CC(C)(CC1C=CC=CC=1)C(OCC)OCC			0.145026	0.854974	inact.	Reliable
DTXSID8064517	'6956-37-2	(3,3-Diethoxypropyl)benzene	CCOC(CCc1ccccc1)OCC	NOT POLYMER	SingleLargestFragment			NO			OTHERS		FALSE	CCOC(CCC1C=CC=CC=1)OCC			0.145026	0.854974	inact.	Reliable
DTXSID3072585	'72727-59-4	(3,3-Dimethoxy-2,2-dimethylpropyl)benzene	CC(C)(Cc1ccccc1)C(OC)OC	NOT POLYMER	SingleLargestFragment			NO			OTHERS		FALSE	CC(C)(CC1C=CC=CC=1)C(OC)OC			0.145026	0.854974	inact.	Reliable
DTXSID30241065	'94213-58-8	(3,3-Dimethoxy-2,2-dimethylpropyl)cyclohexane	CC(C)(CC1CCCCC1)C(OC)OC	NOT POLYMER	SingleLargestFragment			NO			OTHERS		FALSE	CC(C)(CC1CCCCC1)C(OC)OC			0.145026	0.854974	inact.	Reliable
DTXSID1063433	'4364-06-1	(3,3-Dimethoxypropen-1-yl)benzene	COC(C=Cc1ccccc1)OC	NOT POLYMER	SingleLargestFragment			NO			OTHERS		FALSE	COC(C=CC1C=CC=CC=1)OC			0.145026	0.854974	inact.	Reliable
DTXSID20232745	'83846-78-0	(3,4-Diaminophenyl) (2-thienyl) ketone	Nc1cc(ccc1N)C(=O)c1ccc[s]1	NOT POLYMER	SingleLargestFragment			NO			OTHERS		FALSE	NC1C=C(C=CC=1N)C(=O)C1=CC=CS1			0.145026	0.854974	inact.	Reliable
DTXSID70185959	'3218-49-3	(3,4-Dichlorophenyl)acetonitrile	N#CCc1cc(Cl)c(Cl)cc1	NOT POLYMER	SingleLargestFragment			NO			OTHERS		FALSE	N#CCC1=CC(Cl)=C(Cl)C=C1			0.145026	0.854974	inact.	Reliable
DTXSID80156978	'13124-18-0	(3,4-Dichlorophenyl)hydrazine	NNc1cc(Cl)c(Cl)cc1	NOT POLYMER	SingleLargestFragment			NO			OTHERS		FALSE	NNC1=CC(Cl)=C(Cl)C=C1			0.145026	0.854974	inact.	Reliable
DTXSID40202586	'54234-59-2	(3,4-Dihydroxyphenyl)acetyl chloride	Oc1cc(CC(=O)Cl)ccc1O	NOT POLYMER	SingleLargestFragment			NO			OTHERS		FALSE	OC1C=CC(CC(=O)Cl)=CC=1O			0.145026	0.854974	inact.	Reliable
DTXSID30239220	'93-17-4	(3,4-Dimethoxyphenyl)acetonitrile	COc1ccc(CC#N)cc1OC	NOT POLYMER	SingleLargestFragment			NO			OTHERS		FALSE	COC1C=CC(CC#N)=CC=1OC			0.145026	0.854974	inact.	Reliable
DTXSID1032513	'85264-33-1	(3,5-Dimethyl-1H-pyrazol-1-yl)methanol	Cc1cc(C)[n][n]1CO	NOT POLYMER	SingleLargestFragment			NO			OTHERS		FALSE	CC1=CC(C)=NN1CO			0.145026	0.854974	inact.	Reliable
DTXSID80192351	'39101-54-7	(3,5-Dimethylphenyl)acetonitrile	Cc1cc(CC#N)cc(C)c1	NOT POLYMER	SingleLargestFragment			NO			OTHERS		FALSE	CC1=CC(CC#N)=CC(C)=C1			0.145026	0.854974	inact.	Reliable
DTXSID20330477	'93131-76-1	(3,5-ditert-butylphenyl) 1,1,2,2,3,3,4,4,4-nonafluorobutane-1-sulfonate	CC(C)(C)c1cc(cc(c1)C(C)(C)C)OS(=O)(=O)C(F)(F)C(F)(F)C(F)(F)C(F)(F)F	NOT POLYMER	SingleLargestFragment			YES			PFAS	OTHER_PFAS	FALSE	CC(C)(C)C1C=C(C=C(C=1)C(C)(C)C)OS(=O)(=O)C(F)(F)C(F)(F)C(F)(F)C(F)(F)F			0.145026	0.854974	inact.	Unreliable
DTXSID50221324	'71116-15-9	(3aalpha,4beta,6aalpha)-Hexahydro-4-(hydroxymethyl)-2H-cyclopenta(b)furan-2-one	OC[C@H]1CC[C@H]2OC(=O)C[C@H]21	NOT POLYMER	SingleLargestFragment			NO			OTHERS		FALSE	OCC1CCC2OC(=O)CC21			0.145026	0.854974	inact.	Reliable
DTXSID90679582	'140924-50-1	(3alpha)-6'-Methoxy-9-[(4-{[(4beta)-6'-methoxy-10,11-dihydrocinchonan-9-yl]oxy}phthalazin-1-yl)oxy]-10,11-dihydrocinchonan	COc1cc2c(cc[n]c2cc1)[C@@H](Oc1[n][n]c(O[C@@H]([C@H]2C[C@@H]3CCN2C[C@@H]3CC)c2cc[n]c3ccc(cc32)OC)c2ccccc21)[C@H]1C[C@H]2CCN1C[C@H]2CC	NOT POLYMER	SingleLargestFragment			NO			OTHERS		FALSE	COC1=CC2=C(C=CN=C2C=C1)C(OC1=NN=C(OC(C2CC3CCN2CC3CC)C2C=CN=C3C=CC(=CC3=2)OC)C2=CC=CC=C21)C1CC2CCN1CC2CC			0.145026	0.854974	inact.	Reliable
DTXSID70240875	'94159-47-4	(3alpha,5beta,7alpha,12beta)-3-(3-Carboxy-1-oxopropoxy)-7,12-dihydroxycholan-24-oic acid	C[C@H](CCC(O)=O)[C@H]1CC[C@H]2[C@H]3[C@H](C[C@@H](O)[C@@]21C)[C@@]1(C)CC[C@H](C[C@H]1C[C@H]3O)OC(=O)CCC(O)=O	NOT POLYMER	SingleLargestFragment			NO			OTHERS		FALSE	CC(CCC(O)=O)C1CCC2C3C(CC(O)C21C)C1(C)CCC(CC1CC3O)OC(=O)CCC(O)=O			0.145026	0.854974	inact.	Reliable
DTXSID70195472	'42785-22-8	(3-Amino-6-chloro-2-pyridyl) (2-chlorophenyl) ketone	Nc1ccc(Cl)[n]c1C(=O)c1ccccc1Cl	NOT POLYMER	SingleLargestFragment			NO			OTHERS		FALSE	NC1C=CC(Cl)=NC=1C(=O)C1=CC=CC=C1Cl			0.145026	0.854974	inact.	Reliable
DTXSID80240487	'94088-76-3	(3-Aminopropyl)carbamic acid	NCCCNC(O)=O	NOT POLYMER	SingleLargestFragment			NO			OTHERS		FALSE	NCCCNC(O)=O			0.145026	0.854974	inact.	Reliable
DTXSID10240814	'94157-84-3	(3aR-(3aalpha,4alpha(S*),5beta,6aalpha))-4-(2-Bromo-5-cyclohexyl-3-hydroxypent-1-enyl)hexahydro-2-oxo-2H-cyclopenta(b)furan-5-yl benzoate	OC(CCC1CCCCC1)/C(/Br)=C/[C@H]1[C@@H](C[C@@H]2OC(=O)C[C@@H]21)OC(=O)c1ccccc1	NOT POLYMER	SingleLargestFragment			NO			OTHERS		FALSE	OC(CCC1CCCCC1)C(Br)=CC1C2CC(=O)OC2CC1OC(=O)C1C=CC=CC=1			0.145026	0.854974	inact.	Unreliable
DTXSID8047686	'564-20-5	(3aR)-(+)-Sclareolide	CC1(C)CCC[C@@]2(C)[C@H]1CC[C@@]1(C)OC(=O)C[C@@H]12	NOT POLYMER	SingleLargestFragment			NO			OTHERS		FALSE	CC1(C)CCCC2(C)C1CCC1(C)OC(=O)CC12			0.145026	0.854974	inact.	Reliable
DTXSID3052565	'81836-13-7	(3aR,4S,6R,7R,7aS)-3-Methyl-5-methylidene-3a,4,5,6,7,7a-hexahydro-1H-4,7-methanoinden-6-yl acetate	CC1=CC[C@H]2[C@@H]1[C@@H]1C[C@H]2[C@@H](OC(C)=O)C1=C	NOT POLYMER	SingleLargestFragment			NO			OTHERS		FALSE	CC1=CCC2C1C1CC2C(OC(C)=O)C1=C			0.145026	0.854974	inact.	Unreliable
DTXSID00182370	'28092-62-8	(3AS,6aR)-1,3-dibenzyltetrahydro-1H-furo(3,4-d)imidazole-2,4-dione	O=C1OC[C@H]2[C@@H]1N(Cc1ccccc1)C(=O)N2Cc1ccccc1	NOT POLYMER	SingleLargestFragment			NO			OTHERS		FALSE	O=C1OCC2C1N(CC1C=CC=CC=1)C(=O)N2CC1C=CC=CC=1			0.145026	0.854974	inact.	Unreliable
DTXSID901019126	'NOCAS_1019126	(3b,8x,9x,14x,17x)-cholest-5-en-3-yl heptafluorobutanoate	CC(C)CCC[C@@H](C)C1CCC2C3CC=C4C[C@H](CC[C@]4(C)C3CC[C@]12C)OC(=O)C(F)(F)C(F)(F)C(F)(F)F	NOT POLYMER	SingleLargestFragment			NO			OTHERS		FALSE	CC(C)CCCC(C)C1CCC2C3CC=C4CC(CCC4(C)C3CCC12C)OC(=O)C(F)(F)C(F)(F)C(F)(F)F			0.145026	0.854974	inact.	Reliable
DTXSID30176565	'22071-32-5	(3-Benzoyl-2-methoxyphenyl)acetic acid	COc1c(cccc1CC(O)=O)C(=O)c1ccccc1	NOT POLYMER	SingleLargestFragment			NO			OTHERS		FALSE	COC1C(=CC=CC=1CC(O)=O)C(=O)C1C=CC=CC=1			0.145026	0.854974	inact.	Reliable
DTXSID90176566	'22071-33-6	(3-Benzoyl-2-methoxyphenyl)acetonitrile	COc1c(CC#N)cccc1C(=O)c1ccccc1	NOT POLYMER	SingleLargestFragment			NO			OTHERS		FALSE	COC1=C(CC#N)C=CC=C1C(=O)C1C=CC=CC=1			0.145026	0.854974	inact.	Reliable
DTXSID10176563	'22071-22-3	(3-Benzoylphenyl)acetic acid	OC(=O)Cc1cc(ccc1)C(=O)c1ccccc1	NOT POLYMER	SingleLargestFragment			NO			OTHERS		FALSE	OC(=O)CC1C=C(C=CC=1)C(=O)C1C=CC=CC=1			0.145026	0.854974	inact.	Reliable
DTXSID50175555	'21288-34-6	(3-Benzoylphenyl)ethanenitrile	N#CCc1cc(ccc1)C(=O)c1ccccc1	NOT POLYMER	SingleLargestFragment			NO			OTHERS		FALSE	N#CCC1=CC(=CC=C1)C(=O)C1C=CC=CC=1			0.145026	0.854974	inact.	Reliable
DTXSID70192709	'39599-05-8	(3beta,5beta)-3-((2,6-Dideoxy-beta-D-ribo-hexopyranosyl)oxy)-14-hydroxy-5,19-(isopropylidenebis(oxy))card-20(22)-enolide	CC1(C)OC[C@]23CC[C@@H](CC2(CC[C@@H]2[C@@H]3CC[C@]3(C)[C@H](CCC32O)C2COC(=O)C=2)O1)O[C@@H]1C[C@H](O)[C@H](O)[C@@H](C)O1	NOT POLYMER	SingleLargestFragment			NO			OTHERS		FALSE	CC1(C)OCC23CCC(CC2(CCC2C3CCC3(C)C(CCC32O)C2COC(=O)C=2)O1)OC1CC(O)C(O)C(C)O1			0.145026	0.854974	inact.	Unreliable
DTXSID1060924	'637-59-2	(3-Bromopropyl)benzene	BrCCCc1ccccc1	NOT POLYMER	SingleLargestFragment			NO			OTHERS		FALSE	BrCCCC1C=CC=CC=1			0.145026	0.854974	inact.	Reliable
DTXSID00187688	'34094-21-8	(3-Bromopropyl)cyclohexane	BrCCCC1CCCCC1	NOT POLYMER	SingleLargestFragment			NO			OTHERS		FALSE	BrCCCC1CCCCC1			0.145026	0.854974	inact.	Reliable
DTXSID10352926	'66938-41-8	(3-Chlorophenyl)(4-methoxy-3-nitrophenyl)methanone	COc1ccc(cc1[N+]([O-])=O)C(=O)c1cc(Cl)ccc1	NOT POLYMER	SingleLargestFragment			NO			OTHERS		FALSE	COC1C=CC(=CC=1[N+]([O-])=O)C(=O)C1=CC(Cl)=CC=C1			0.145026	0.854974	inact.	Reliable
DTXSID70547775	'56426-11-0	(3-Chlorophenyl)[4-(1,1,2,2-tetrafluoroethoxy)phenyl]methanone	O=C(c1cc(Cl)ccc1)c1ccc(cc1)OC(F)(F)C(F)F	NOT POLYMER	SingleLargestFragment			NO			OTHERS		FALSE	O=C(C1=CC(Cl)=CC=C1)C1C=CC(=CC=1)OC(F)(F)C(F)F			0.145026	0.854974	inact.	Reliable
DTXSID60163761	'14763-20-3	(3-Chlorophenyl)hydrazine	NNc1cccc(Cl)c1	NOT POLYMER	SingleLargestFragment			NO			OTHERS		FALSE	NNC1C=CC=C(Cl)C=1			0.145026	0.854974	inact.	Reliable
DTXSID10234591	'85392-26-3	(3-Chlorophenyl)methyl 4-hydroxybenzoate	Oc1ccc(cc1)C(=O)OCc1cc(Cl)ccc1	NOT POLYMER	SingleLargestFragment			NO			OTHERS		FALSE	OC1=CC=C(C=C1)C(=O)OCC1=CC(Cl)=CC=C1			0.145026	0.854974	inact.	Reliable
DTXSID20187483	'3384-04-1	(3-Chloropropoxy)benzene	ClCCCOc1ccccc1	NOT POLYMER	SingleLargestFragment			NO			OTHERS		FALSE	ClCCCOC1C=CC=CC=1			0.145026	0.854974	inact.	Reliable
DTXSID10146206	'104-52-9	(3-Chloropropyl)benzene	ClCCCc1ccccc1	NOT POLYMER	SingleLargestFragment			NO			OTHERS		FALSE	ClCCCC1C=CC=CC=1			0.145026	0.854974	inact.	Reliable
DTXSID80150032	'1124-62-5	(3-Chloropropyl)cyclohexane	ClCCCC1CCCCC1	NOT POLYMER	SingleLargestFragment			NO			OTHERS		FALSE	ClCCCC1CCCCC1			0.145026	0.854974	inact.	Reliable
DTXSID10895287	'100646-05-7	(3E)-1,1,1,2,2,3,4,5,5,6,6,7,7,7-Tetradecafluorohept-3-ene	FC(F)(C(F)(F)/C(/F)=C(F)/C(F)(F)C(F)(F)F)C(F)(F)F	NOT POLYMER	SingleLargestFragment		DTXSID70895283	NO			OTHERS		FALSE	FC(F)(C(F)(F)C(F)=C(F)C(F)(F)C(F)(F)F)C(F)(F)F			0.145026	0.854974	inact.	Unreliable
DTXSID50858710	'2004-70-8	(3E)-1,3-Pentadiene	C\C=C\C=C	NOT POLYMER	SingleLargestFragment		DTXSID3027160	YES	Food_Packing	OEHHA_LIST	OTHERS		FALSE	CC=CC=C			0.145026	0.854974	inact.	Reliable
DTXSID90879000	'692-24-0	(3E)-2-Methyl-3-hexene	CC\C=C\C(C)C	NOT POLYMER	SingleLargestFragment			YES		OEHHA_LIST	OTHERS		FALSE	CCC=CC(C)C			0.145026	0.854974	inact.	Reliable
DTXSID70746029	'130552-91-9	(3E)-3-(2,2,3,3,4,4,4-Heptafluoro-1-hydroxybutylidene)-1,7,7-trimethylbicyclo[2.2.1]heptan-2-one--oxovanadium (2/1)	CC1(C)C2CCC1(C)C(=O)/C/2=C(/O)C(F)(F)C(F)(F)C(F)(F)F.CC1(C)C2CCC1(C)C(=O)/C/2=C(/O)C(F)(F)C(F)(F)C(F)(F)F.O=[V]	NOT POLYMER	SingleLargestFragment	O=[V]		YES			PFAS	OTHER_PFAS	FALSE	CC1(C)C2CCC1(C)C(=O)C2C(=O)C(F)(F)C(F)(F)C(F)(F)F			0.145026	0.854974	inact.	Reliable
DTXSID40873235	'14686-14-7	(3E)-3-Heptene	CCC\C=C\CC	NOT POLYMER	SingleLargestFragment		DTXSID801020796	YES		OEHHA_LIST	OTHERS		FALSE	CCCC=CCC			0.145026	0.854974	inact.	Reliable
DTXSID70891265	'13269-52-8	(3E)-3-Hexene	CC\C=C\CC	NOT POLYMER	SingleLargestFragment			YES		OEHHA_LIST	OTHERS		FALSE	CCC=CCC			0.145026	0.854974	inact.	Reliable
DTXSID90872995	'14919-01-8	(3E)-3-Octene	CCCC\C=C\CC	NOT POLYMER	SingleLargestFragment			YES		OEHHA_LIST	OTHERS		FALSE	CCC=CCCCC			0.145026	0.854974	inact.	Reliable
DTXSID70889208	'811412-48-3	(3E)-4-Methyl-3-decen-5-one	C/C(=CCC)/C(=O)CCCCC	NOT POLYMER	SingleLargestFragment			NO			OTHERS		FALSE	CC(=CCC)C(=O)CCCCC			0.145026	0.854974	inact.	Reliable
DTXSID60174973	'20859-10-3	(3E)-6-Methyl-3-hepten-2-one	CC(C)C/C=C/C(C)=O	NOT POLYMER	SingleLargestFragment			NO			OTHERS		FALSE	CC(C)CC=CC(C)=O			0.145026	0.854974	inact.	Reliable
DTXSID6051776	'166432-52-6	(3E)-Undeca-1,3-dien-5-yne	CCCCCC#C/C=C/C=C	NOT POLYMER	SingleLargestFragment			NO			OTHERS		FALSE	CCCCCC#CC=CC=C			0.145026	0.854974	inact.	Reliable
DTXSID70203829	'553-86-6	(3H)-Benzofuran-2-one	O=C1Cc2ccccc2O1	NOT POLYMER	SingleLargestFragment			YES	Food_Packing		OTHERS		FALSE	O=C1CC2=CC=CC=C2O1			0.145026	0.854974	inact.	Reliable
DTXSID60897498	'215094-37-4	(3Î²)-25,26,26,26,27,27,27-Heptafluoro-3-hydroxycholest-5-en-7-one	C[C@H](CCCC(F)(C(F)(F)F)C(F)(F)F)[C@H]1CC[C@H]2[C@H]3[C@H](CC[C@@]21C)[C@@]1(C)CC[C@H](O)CC1=CC3=O	NOT POLYMER	SingleLargestFragment			YES			PFAS	OTHER_PFAS	FALSE	CC(CCCC(F)(C(F)(F)F)C(F)(F)F)C1CCC2C3C(CCC21C)C1(C)CCC(O)CC1=CC3=O			0.145026	0.854974	inact.	Reliable
DTXSID80897495	'153463-21-9	(3Î²)-25,26,26,26,27,27,27-Heptafluoro-cholest-5-en-3-ol	C[C@H](CCCC(F)(C(F)(F)F)C(F)(F)F)[C@H]1CC[C@H]2[C@@H]3CC=C4C[C@@H](O)CC[C@]4(C)[C@H]3CC[C@@]21C	NOT POLYMER	SingleLargestFragment			YES			PFAS	OTHER_PFAS	FALSE	CC(CCCC(F)(C(F)(F)F)C(F)(F)F)C1CCC2C3CC=C4CC(O)CCC4(C)C3CCC21C			0.145026	0.854974	inact.	Reliable
DTXSID90897486	'123613-18-3	(3Î²,5Î±)-Cholestan-3-ol 2,3,3,4,4,5,5,6,6,7,7,8,8,8-tetradecafluorooctanoate	CC(C)CCC[C@@H](C)[C@H]1CC[C@H]2[C@@H]3CC[C@H]4C[C@H](CC[C@]4(C)[C@H]3CC[C@]12C)OC(=O)C(F)C(F)(F)C(F)(F)C(F)(F)C(F)(F)C(F)(F)C(F)(F)F	NOT POLYMER	SingleLargestFragment			YES			PFAS	OTHER_PFAS	FALSE	CC(C)CCCC(C)C1CCC2C3CCC4CC(CCC4(C)C3CCC12C)OC(=O)C(F)C(F)(F)C(F)(F)C(F)(F)C(F)(F)C(F)(F)C(F)(F)F			0.145026	0.854974	inact.	Unreliable
DTXSID20897499	'240129-21-9	(3Î²,5Î±,6Î±)-5,6-Epoxy-25,26,26,26,27,27,27-heptafluorocholestan-3-ol	C[C@H](CCCC(F)(C(F)(F)F)C(F)(F)F)[C@H]1CC[C@H]2[C@@H]3C[C@@H]4O[C@]54C[C@@H](O)CC[C@]5(C)[C@H]3CC[C@@]21C	NOT POLYMER	SingleLargestFragment			YES			PFAS	OTHER_PFAS	FALSE	CC(CCCC(F)(C(F)(F)F)C(F)(F)F)C1CCC2C3CC4OC54CC(O)CCC5(C)C3CCC21C			0.145026	0.854974	inact.	Unreliable
DTXSID70897500	'240129-24-2	(3Î²,5Î²,6Î²)-5,6-Epoxy-25,26,26,26,27,27,27-heptafluorocholestan-3-ol	C[C@H](CCCC(F)(C(F)(F)F)C(F)(F)F)[C@H]1CC[C@H]2[C@@H]3C[C@H]4O[C@@]54C[C@@H](O)CC[C@]5(C)[C@H]3CC[C@@]21C	NOT POLYMER	SingleLargestFragment		DTXSID20897499	NO			OTHERS		FALSE	CC(CCCC(F)(C(F)(F)F)C(F)(F)F)C1CCC2C3CC4OC54CC(O)CCC5(C)C3CCC21C			0.145026	0.854974	inact.	Unreliable
DTXSID40897496	'240129-40-2	(3Î²,7Î±)-25,26,26,26,27,27,27-Heptafluorocholest-5-ene-3,7-diol	C[C@H](CCCC(F)(C(F)(F)F)C(F)(F)F)[C@H]1CC[C@H]2[C@H]3[C@H](CC[C@@]21C)[C@@]1(C)CC[C@H](O)CC1=C[C@H]3O	NOT POLYMER	SingleLargestFragment			YES			PFAS	OTHER_PFAS	FALSE	CC(CCCC(F)(C(F)(F)F)C(F)(F)F)C1CCC2C3C(CCC21C)C1(C)CCC(O)CC1=CC3O			0.145026	0.854974	inact.	Reliable
DTXSID00897497	'240129-42-4	(3Î²,7Î²)-25,26,26,26,27,27,27-Heptafluorocholest-5-ene-3,7-diol	C[C@H](CCCC(F)(C(F)(F)F)C(F)(F)F)[C@H]1CC[C@H]2[C@H]3[C@H](CC[C@@]21C)[C@@]1(C)CC[C@H](O)CC1=C[C@@H]3O	NOT POLYMER	SingleLargestFragment		DTXSID40897496	NO			OTHERS		FALSE	CC(CCCC(F)(C(F)(F)F)C(F)(F)F)C1CCC2C3C(CCC21C)C1(C)CCC(O)CC1=CC3O			0.145026	0.854974	inact.	Reliable
DTXSID0051318	'120811-92-9	(3-Methoxy-2-methylpropyl)benzene	COCC(C)Cc1ccccc1	NOT POLYMER	SingleLargestFragment			NO			OTHERS		FALSE	COCC(C)CC1C=CC=CC=1			0.145026	0.854974	inact.	Reliable
DTXSID60173704	'19924-43-7	(3-Methoxyphenyl)acetonitrile	COc1cccc(CC#N)c1	NOT POLYMER	SingleLargestFragment			NO			OTHERS		FALSE	COC1C=C(CC#N)C=CC=1			0.145026	0.854974	inact.	Reliable
DTXSID4061541	'1128-67-2	(3-Methyl-2-benzothiazolinylidene)hydrazine	CN1C(=NN)Sc2ccccc12	NOT POLYMER	SingleLargestFragment			NO			OTHERS		FALSE	CN1C(N=N)SC2=CC=CC=C12			0.145026	0.854974	inact.	Unreliable
DTXSID70240774	'94135-95-2	(3-Methyl-2-furyl)methyl valerate	Cc1ccoc1COC(=O)CCCC	NOT POLYMER	SingleLargestFragment			NO			OTHERS		FALSE	CC1C=COC=1COC(=O)CCCC			0.145026	0.854974	inact.	Reliable
DTXSID6072550	'72259-82-6	(3-Morpholinopropyl)dithiocarbamic acid	SC(S)=NCCCN1CCOCC1	NOT POLYMER	SingleLargestFragment			NO			OTHERS		FALSE	SC(S)=NCCCN1CCOCC1			0.145026	0.854974	inact.	Reliable
DTXSID20172091	'1878-88-2	(3-Nitrophenoxy)acetic acid	[O-][N+](=O)c1cc(ccc1)OCC(O)=O	NOT POLYMER	SingleLargestFragment			NO			OTHERS		FALSE	[O-][N+](=O)C1=CC(=CC=C1)OCC(O)=O			0.145026	0.854974	inact.	Reliable
DTXSID40193243	'40257-02-1	(3-Nitrophenoxy)acetyl chloride	[O-][N+](=O)c1cc(ccc1)OCC(=O)Cl	NOT POLYMER	SingleLargestFragment			NO			OTHERS		FALSE	[O-][N+](=O)C1=CC(=CC=C1)OCC(=O)Cl			0.145026	0.854974	inact.	Reliable
DTXSID60233973	'84930-13-2	(3-Phenylpropoxy)acetaldehyde	O=CCOCCCc1ccccc1	NOT POLYMER	SingleLargestFragment			NO			OTHERS		FALSE	O=CCOCCCC1C=CC=CC=1			0.145026	0.854974	inact.	Reliable
DTXSID20162210	'14289-73-7	(3-Propoxypropyl)benzene	CCCOCCCc1ccccc1	NOT POLYMER	SingleLargestFragment			NO			OTHERS		FALSE	CCCOCCCC1C=CC=CC=1			0.145026	0.854974	inact.	Reliable
DTXSID50240974	'94200-11-0	(3R-(3alpha,3abeta,6alpha,7beta,8aalpha))-Octahydro-3,6,8,8-tetramethyl-1H-3a,7-methanoazulen-5-yl propionate	CC1(C)[C@H]2C[C@]3(CC(OC(=O)CC)[C@@H]2C)[C@H]1CC[C@H]3C	NOT POLYMER	SingleLargestFragment			NO			OTHERS		FALSE	CC1(C)C2CC3(CC(OC(=O)CC)C2C)C1CCC3C			0.145026	0.854974	inact.	Reliable
DTXSID10240758	'94135-49-6	(3R-(3alpha,3abeta,7beta,8aalpha))-1-(2,3,4,7,8,8a-Hexahydro-3,8,8-trimethyl-1H-3a,7-methanoazulen-6-yl)acetone	CC1(C)[C@@H]2C[C@@]3(CC=C2CC(C)=O)[C@@H]1CC[C@@H]3C	NOT POLYMER	SingleLargestFragment			NO			OTHERS		FALSE	CC1(C)C2CC3(CC=C2CC(C)=O)C1CCC3C			0.145026	0.854974	inact.	Reliable
DTXSID001016432	'6290-03-5	(3R)-butane-1,3-diol	C[C@@H](O)CCO	NOT POLYMER	SingleLargestFragment		DTXSID8026773	YES	Food_Packing		OTHERS		FALSE	CC(O)CCO			0.145026	0.854974	inact.	Reliable
DTXSID90276050	'87143-37-1	(3R,3aS,7aS)-3-Ethylhexahydro-1-benzofuran-2(3H)-one	CC[C@@H]1[C@@H]2CCCC[C@@H]2OC1=O	NOT POLYMER	SingleLargestFragment			NO			OTHERS		FALSE	CCC1C2CCCCC2OC1=O			0.145026	0.854974	inact.	Reliable
DTXSID8051910	'24691-17-6	(3R,5S)-3-Ethoxy-1,1,5-trimethylcyclohexane	C[C@@H]1C[C@H](CC(C)(C)C1)OCC	NOT POLYMER	SingleLargestFragment			NO			OTHERS		FALSE	CC1CC(CC(C)(C)C1)OCC			0.145026	0.854974	inact.	Reliable
DTXSID70199152	'5113-87-1	(3R-trans)-3-Methyl-6-(1-methylvinyl)cyclohexene	C[C@@H]1CC[C@H](C=C1)C(C)=C	NOT POLYMER	SingleLargestFragment			NO			OTHERS		FALSE	CC1CCC(C=C1)C(C)=C			0.145026	0.854974	inact.	Reliable
DTXSID40584192	'307531-78-8	(3S)-1,1,1,2,2-Pentafluorododecan-3-ol	CCCCCCCCC[C@H](O)C(F)(F)C(F)(F)F	NOT POLYMER	SingleLargestFragment			NO			OTHERS		FALSE	CCCCCCCCCC(O)C(F)(F)C(F)(F)F			0.145026	0.854974	inact.	Reliable
DTXSID1047233	'6812-78-8	(3S)-3,7-Dimethyl-7-octen-1-ol	C[C@H](CCO)CCCC(C)=C	NOT POLYMER	SingleLargestFragment		DTXSID2047193	NO			OTHERS		FALSE	CC(CCO)CCCC(C)=C			0.145026	0.854974	inact.	Reliable
DTXSID30891246	'55645-40-4	(3S)-rel-N-Benzyl-3-benzylamino-D-aspartic acid	OC(=O)[C@H](NCc1ccccc1)[C@H](NCc1ccccc1)C(O)=O	NOT POLYMER	SingleLargestFragment			NO			OTHERS		FALSE	OC(=O)C(NCC1C=CC=CC=1)C(NCC1C=CC=CC=1)C(O)=O			0.145026	0.854974	inact.	Reliable
DTXSID70883428	'533-67-5	(3S,4R)-3,4,5-Trihydroxypentanal	OC[C@@H](O)[C@@H](O)CC=O	NOT POLYMER	SingleLargestFragment			NO			OTHERS		FALSE	OCC(O)C(O)CC=O			0.145026	0.854974	inact.	Reliable
DTXSID10888331	'72939-70-9	(3S,4S,21R)-21-Carboxy-9-ethenyl-14-ethyl-13-formyl-4,8,18-trimethyl-20-oxo-3-phorbinepropanoic acid	C[C@H]1[C@H](CCC(O)=O)c2[n]c1cc1[nH]c(cc3[n]c(cc4[nH]c5c2[C@H](C(=O)c5c4C)C(O)=O)C(CC)=C3C=O)c(C=C)c1C	NOT POLYMER	SingleLargestFragment			NO			OTHERS		FALSE	CC1C(CCC(O)=O)C2N=C1C=C1NC(=CC3=NC(=CC4NC5C=2C(C(O)=O)C(=O)C=5C=4C)C(CC)=C3C=O)C(C=C)=C1C			0.145026	0.854974	inact.	Unreliable
DTXSID50888330	'72939-69-6	(3S,4S,21R)-21-Carboxy-9-ethenyl-14-ethyl-4,8,13,18-tetramethyl-20-oxo-3-phorbinepropanoic acid	C[C@H]1[C@H](CCC(O)=O)c2[n]c1cc1[nH]c(cc3[n]c(cc4[nH]c5c2[C@H](C(=O)c5c4C)C(O)=O)C(CC)=C3C)c(C=C)c1C	NOT POLYMER	SingleLargestFragment			NO			OTHERS		FALSE	CC1C(CCC(O)=O)C2N=C1C=C1NC(=CC3=NC(=CC4NC5C=2C(C(O)=O)C(=O)C=5C=4C)C(CC)=C3C)C(C=C)=C1C			0.145026	0.854974	inact.	Unreliable
DTXSID80451930	'104801-96-9	(3S,4S,6R)-3-Hexyl-4-hydroxy-6-undecyloxan-2-one (non-preferred name)	CCCCCCCCCCC[C@@H]1C[C@H](O)[C@H](CCCCCC)C(=O)O1	NOT POLYMER	SingleLargestFragment			NO			OTHERS		FALSE	CCCCCCCCCCCC1CC(O)C(CCCCCC)C(=O)O1			0.145026	0.854974	inact.	Reliable
DTXSID40233577	'84603-14-5	(3-tert-Butylphenyl)acetonitrile	CC(C)(C)c1cccc(CC#N)c1	NOT POLYMER	SingleLargestFragment			NO			OTHERS		FALSE	CC(C)(C)C1C=C(CC#N)C=CC=1			0.145026	0.854974	inact.	Reliable
DTXSID00712515	'16202-98-5	(3Z)-1,1,1,7,7,7-Hexafluoro-2,6-bis(trifluoromethyl)hept-3-ene-2,6-diol	OC(/C=CCC(O)(C(F)(F)F)C(F)(F)F)(C(F)(F)F)C(F)(F)F	NOT POLYMER	SingleLargestFragment			NO			OTHERS		FALSE	OC(C=CCC(O)(C(F)(F)F)C(F)(F)F)(C(F)(F)F)C(F)(F)F			0.145026	0.854974	inact.	Unreliable
DTXSID60858741	'1574-41-0	(3Z)-1,3-Pentadiene	C/C=CC=C	NOT POLYMER	SingleLargestFragment		DTXSID3027160	YES	Food_Packing		OTHERS		FALSE	CC=CC=C			0.145026	0.854974	inact.	Reliable
DTXSID7051971	'292605-05-1	(3Z)-1-[(2-Methylprop-2-en-1-yl)oxy]hex-3-ene	CC/C=CCCOCC(C)=C	NOT POLYMER	SingleLargestFragment			NO			OTHERS		FALSE	CCC=CCCOCC(C)=C			0.145026	0.854974	inact.	Reliable
DTXSID301015952	'15840-60-5	(3Z)-2-Methylhex-3-ene	CC\C=C/C(C)C	NOT POLYMER	SingleLargestFragment		DTXSID90879000	YES		OEHHA_LIST	OTHERS		FALSE	CCC=CC(C)C			0.145026	0.854974	inact.	Reliable
DTXSID30891266	'7642-09-3	(3Z)-3-Hexene	CC\C=C/CC	NOT POLYMER	SingleLargestFragment		DTXSID70891265	YES		OEHHA_LIST	OTHERS		FALSE	CCC=CCC			0.145026	0.854974	inact.	Reliable
DTXSID0041484	'3681-71-8	(3Z)-3-Hexenyl acetate	CC/C=CCCOC(C)=O	NOT POLYMER	SingleLargestFragment			YES	Food_Packing		OTHERS		FALSE	CCC=CCCOC(C)=O			0.145026	0.854974	inact.	Reliable
DTXSID80896701	'136909-85-8	(3Z)-4,5,5,6,6,7,7,8,8,9,9,10,10,11,11,11-Hexadecafluoroundec-3-en-2-one	CC(=O)/C=C(F)/C(F)(F)C(F)(F)C(F)(F)C(F)(F)C(F)(F)C(F)(F)C(F)(F)F	NOT POLYMER	SingleLargestFragment			YES			PFAS	OTHER_PFAS	FALSE	CC(=O)C=C(F)C(F)(F)C(F)(F)C(F)(F)C(F)(F)C(F)(F)C(F)(F)C(F)(F)F			0.145026	0.854974	inact.	Reliable
DTXSID00885051	'18492-65-4	(3Z)-7,7-Diethoxy-3-heptene	CC/C=CCCC(OCC)OCC	NOT POLYMER	SingleLargestFragment			NO			OTHERS		FALSE	CCC=CCCC(OCC)OCC			0.145026	0.854974	inact.	Reliable
DTXSID7047562	'67883-79-8	(3Z)-Hex-3-en-1-yl (2E)-2-methylbut-2-enoate	C/C(=CC)/C(=O)OCC/C=CCC	NOT POLYMER	SingleLargestFragment			NO			OTHERS		FALSE	CC(=CC)C(=O)OCCC=CCC			0.145026	0.854974	inact.	Reliable
DTXSID0047585	'41519-23-7	(3Z)-Hex-3-en-1-yl 2-methylpropanoate	CC/C=CCCOC(=O)C(C)C	NOT POLYMER	SingleLargestFragment			NO			OTHERS		FALSE	CCC=CCCOC(=O)C(C)C			0.145026	0.854974	inact.	Reliable
DTXSID2052029	'35154-45-1	(3Z)-Hex-3-en-1-yl 3-methylbutanoate	CC/C=CCCOC(=O)CC(C)C	NOT POLYMER	SingleLargestFragment		DTXSID9064920	NO			OTHERS		FALSE	CCC=CCCOC(=O)CC(C)C			0.145026	0.854974	inact.	Reliable
DTXSID3047554	'25152-85-6	(3Z)-Hex-3-en-1-yl benzoate	CC/C=CCCOC(=O)c1ccccc1	NOT POLYMER	SingleLargestFragment			NO			OTHERS		FALSE	CCC=CCCOC(=O)C1C=CC=CC=1			0.145026	0.854974	inact.	Reliable
DTXSID4051825	'188570-78-7	(3Z)-Hex-3-en-1-yl cyclopropanecarboxylate	CC/C=CCCOC(=O)C1CC1	NOT POLYMER	SingleLargestFragment			NO			OTHERS		FALSE	CCC=CCCOC(=O)C1CC1			0.145026	0.854974	inact.	Reliable
DTXSID1047572	'33467-73-1	(3Z)-Hex-3-en-1-yl formate	CC/C=CCCOC=O	NOT POLYMER	SingleLargestFragment			NO			OTHERS		FALSE	CCC=CCCOC=O			0.145026	0.854974	inact.	Reliable
DTXSID7047560	'31501-11-8	(3Z)-Hex-3-en-1-yl hexanoate	CC/C=CCCOC(=O)CCCCC	NOT POLYMER	SingleLargestFragment			NO			OTHERS		FALSE	CCC=CCCOC(=O)CCCCC			0.145026	0.854974	inact.	Reliable
DTXSID3052353	'67633-96-9	(3Z)-Hex-3-en-1-yl methyl carbonate	COC(=O)OCC/C=CCC	NOT POLYMER	SingleLargestFragment			NO			OTHERS		FALSE	COC(=O)OCCC=CCC			0.145026	0.854974	inact.	Reliable
DTXSID6047579	'33467-74-2	(3Z)-Hex-3-en-1-yl propanoate	CCC(=O)OCC/C=CCC	NOT POLYMER	SingleLargestFragment			NO			OTHERS		FALSE	CCC(=O)OCCC=CCC			0.145026	0.854974	inact.	Reliable
DTXSID8037750	'65405-77-8	(3Z)-Hex-3-en-1-yl salicylate	CC/C=CCCOC(=O)c1ccccc1O	NOT POLYMER	SingleLargestFragment			NO			OTHERS		FALSE	CCC=CCCOC(=O)C1C=CC=CC=1O			0.145026	0.854974	inact.	Reliable
DTXSID301015976	'20237-46-1	(3Z)-non-3-ene	CCCCC\C=C/CC	NOT POLYMER	SingleLargestFragment		DTXSID70879624	YES		OEHHA_LIST	OTHERS		FALSE	CCC=CCCCCC			0.145026	0.854974	inact.	Reliable
DTXSID2035302	'53120-27-7	(3Z,13Z)-3,13-Octadecadien-1-yl acetate	CCCC/C=CCCCCCCCC/C=CCCOC(C)=O	NOT POLYMER	SingleLargestFragment			NO			OTHERS		FALSE	CCCCC=CCCCCCCCCC=CCCOC(C)=O			0.145026	0.854974	inact.	Reliable
DTXSID6064084	'6021-61-0	-(4-((2-Chloro-4-nitrophenyl)azo)-N-(2-cyanoethyl)anilino)ethyl acetate	CC(=O)OCCN(CCC#N)c1ccc(cc1)N=Nc1ccc(cc1Cl)[N+]([O-])=O	NOT POLYMER	SingleLargestFragment			NO			OTHERS		FALSE	CC(=O)OCCN(CCC#N)C1C=CC(=CC=1)N=NC1C=CC(=CC=1Cl)[N+]([O-])=O			0.145026	0.854974	inact.	Reliable
DTXSID20179969	'25329-62-8	(4-((4-(Bis((3-sulphophenyl)methyl)amino)phenyl)(4-(dimethylamino)phenyl)methylene)-2,5-cyclohexadien-1-ylidene)dimethylammonium	CN(C)c1ccc(cc1)C(c1ccc(cc1)N(Cc1cc(ccc1)S([O-])(=O)=O)Cc1cc(ccc1)S([O-])(=O)=O)=[N+]1C=C[N+](CC)(CC)C=C1	NOT POLYMER	SingleLargestFragment			NO			OTHERS		FALSE	CN(C)C1C=CC(=CC=1)C(C1C=CC(=CC=1)N(CC1=CC(=CC=C1)S([O-])(=O)=O)CC1=CC(=CC=C1)S([O-])(=O)=O)=[N+]1C=C[N+](CC)(CC)C=C1			0.145026	0.854974	inact.	Reliable
DTXSID2065385	'13253-82-2	(4-((4-Aminocyclohexyl)methyl)cyclohexyl)carbamic acid	NC1CCC(CC2CCC(CC2)NC(O)=O)CC1	NOT POLYMER	SingleLargestFragment			NO			OTHERS		FALSE	NC1CCC(CC2CCC(CC2)NC(O)=O)CC1			0.145026	0.854974	inact.	Reliable
DTXSID30240836	'94158-54-0	(4-(1-(4-Hydroxyphenyl)-1-methylethyl)phenyl) hydrogen fumarate	CC(C)(c1ccc(O)cc1)c1ccc(cc1)OC(=O)/C=C/C(O)=O	NOT POLYMER	SingleLargestFragment			NO			OTHERS		FALSE	CC(C)(C1C=CC(=CC=1)OC(=O)C=CC(O)=O)C1C=CC(O)=CC=1			0.145026	0.854974	inact.	Reliable
DTXSID20234406	'85204-29-1	(4-(1,1-Dimethylethyl)cyclohexyl)methyl isobutyrate	CC(C)C(=O)OCC1CCC(CC1)C(C)(C)C	NOT POLYMER	SingleLargestFragment			NO			OTHERS		FALSE	CC(C)C(=O)OCC1CCC(CC1)C(C)(C)C			0.145026	0.854974	inact.	Reliable
DTXSID5040382	'7365-45-9	(4-(2-Hydroxyethyl)-1-piperazineethanesulfonic acid	[O-]S(=O)(=O)CCN1CC[NH+](CCO)CC1	NOT POLYMER	SingleLargestFragment		DTXSID4044458	NO			OTHERS		FALSE	[O-]S(=O)(=O)CCN1CC[NH+](CCO)CC1			0.145026	0.854974	inact.	Reliable
DTXSID20219117	'69059-95-6	(4-(4,4'-Bis(2-carboxyethoxy)benzhydrylidene)cyclohexa-2,5-dien-1-ylidene)dimethylammonium	[NH3+]CC1(C[NH3+])C=CC(C=C1)=C(c1ccc(cc1)OCCC(O)=O)c1ccc(cc1)OCCC(O)=O	NOT POLYMER	SingleLargestFragment			NO			OTHERS		FALSE	NCC1(CN)C=CC(C=C1)=C(C1C=CC(=CC=1)OCCC(O)=O)C1C=CC(=CC=1)OCCC(O)=O			0.145026	0.854974	inact.	Reliable
DTXSID60239612	'93777-27-6	(4-(Bis(3-(carboxymethyl)-4-ethoxyphenyl)methylene)-2,5-cyclohexadien-1-ylidene)dimethylammonium	CC[N+]1(CC)C=C[N+](C=C1)=C(c1cc(CC([O-])=O)c(cc1)OCC)c1cc(CC([O-])=O)c(cc1)OCC	NOT POLYMER	SingleLargestFragment			NO			OTHERS		FALSE	CC[N+]1(CC)C=C[N+](C=C1)=C(C1=CC(CC([O-])=O)=C(C=C1)OCC)C1=CC(CC([O-])=O)=C(C=C1)OCC			0.145026	0.854974	inact.	Unreliable
DTXSID80166557	'1590-67-6	(4-(Hexadecylsulphonyl)phenyl)hydrazine	CCCCCCCCCCCCCCCCS(=O)(=O)c1ccc(cc1)NN	NOT POLYMER	SingleLargestFragment			NO			OTHERS		FALSE	CCCCCCCCCCCCCCCCS(=O)(=O)C1C=CC(=CC=1)NN			0.145026	0.854974	inact.	Reliable
DTXSID40191885	'38559-92-1	(4-(Phenylmethoxy)phenoxy)acetic acid	OC(=O)COc1ccc(cc1)OCc1ccccc1	NOT POLYMER	SingleLargestFragment			NO			OTHERS		FALSE	OC(=O)COC1C=CC(=CC=1)OCC1C=CC=CC=1			0.145026	0.854974	inact.	Reliable
DTXSID50554563	'116486-80-7	(4,4,5,5,6,6,7,7,7-Nonafluoro-2-iodoheptyl)benzene	FC(F)(F)C(F)(F)C(F)(F)C(F)(F)CC(I)Cc1ccccc1	NOT POLYMER	SingleLargestFragment			YES			PFAS	OTHER_PFAS	FALSE	FC(F)(F)C(F)(F)C(F)(F)C(F)(F)CC(I)CC1C=CC=CC=1			0.145026	0.854974	inact.	Reliable
DTXSID00706191	'664326-37-8	(4,4,5,5,6,6,7,7,7-Nonafluorohept-1-en-1-yl)benzene	FC(F)(F)C(F)(F)C(F)(F)C(F)(F)CC=Cc1ccccc1	NOT POLYMER	SingleLargestFragment		DTXSID40895573	NO			OTHERS		FALSE	FC(F)(F)C(F)(F)C(F)(F)C(F)(F)CC=CC1C=CC=CC=1			0.145026	0.854974	inact.	Reliable
DTXSID9069007	'55250-78-7	(4,4-Dimethyl-2,5-dioxo-1,3-imidazolidinediyl)di-2,1-ethanediyl 3-mercaptopropionate	CC1(C)C(=O)N(CCOC(=O)CCS)C(=O)N1CCOC(=O)CCS	NOT POLYMER	SingleLargestFragment			NO			OTHERS		FALSE	CC1(C)C(=O)N(CCOC(=O)CCS)C(=O)N1CCOC(=O)CCS			0.145026	0.854974	inact.	Reliable
DTXSID801006916	'86551-61-3	(4-{2-[2,4-Bis(2-methylbutan-2-yl)phenoxy]butanamido}phenyl)methanehydrazonic acid	CCC(OC1=C(C=C(C=C1)C(C)(C)CC)C(C)(C)CC)C(=O)NC1=CC=C(NN=CO)C=C1	NOT POLYMER	SingleLargestFragment			YES		OEHHA_LIST	OTHERS		FALSE	CC(C)(CC)C1=CC(=CC=C1OC(CC)C(=O)NC1=CC=C(C=C1)N=NCO)C(C)(C)CC			0.145026	0.854974	inact.	Unreliable
DTXSID40187480	'33832-15-4	(4aalpha,5abeta,9aalpha,10abeta)-Octahydro-5aH,10aH-4a,9a-epoxydibenzo(b,e)(1,4)dioxin-5a,10a-diol	O[C@]12CCCC[C@@]31O[C@@]1(O)CCCC[C@@]1(O2)O3	NOT POLYMER	SingleLargestFragment			NO			OTHERS		FALSE	OC12CCCCC31OC1(O)CCCCC1(O2)O3			0.145026	0.854974	inact.	Unreliable
DTXSID00241315	'94265-96-0	(4aalpha,7alpha,8abeta)-3,4,4a,7,8,8a-Hexahydro-3,3,6,7-tetramethyl-1H-2-benzopyran	C[C@H]1C[C@H]2COC(C)(C)C[C@@H]2C=C1C	NOT POLYMER	SingleLargestFragment			NO			OTHERS		FALSE	CC1CC2COC(C)(C)CC2C=C1C			0.145026	0.854974	inact.	Unreliable
DTXSID30185359	'31431-23-9	(4-Amino-3-nitrophenyl) cyclopropyl ketone	Nc1ccc(cc1[N+]([O-])=O)C(=O)C1CC1	NOT POLYMER	SingleLargestFragment			NO			OTHERS		FALSE	NC1C=CC(=CC=1[N+]([O-])=O)C(=O)C1CC1			0.145026	0.854974	inact.	Reliable
DTXSID50146205	'104-18-7	(4-Aminophenylthio)acetic acid	Nc1ccc(cc1)SCC(O)=O	NOT POLYMER	SingleLargestFragment			NO			OTHERS		FALSE	NC1=CC=C(C=C1)SCC(O)=O			0.145026	0.854974	inact.	Reliable
DTXSID00896485	'722470-55-5	(4-Bromophenyl){5-[difluoro(trifluoromethoxy)methyl]-5-hydroxy-3-methyl-4,5-dihydro-1H-pyrazol-1-yl}methanone	CC1CC(O)(N(N=1)C(=O)c1ccc(Br)cc1)C(F)(F)OC(F)(F)F	NOT POLYMER	SingleLargestFragment			YES			PFAS	OTHER_PFAS	FALSE	CC1CC(O)(N(N=1)C(=O)C1C=CC(Br)=CC=1)C(F)(F)OC(F)(F)F			0.145026	0.854974	inact.	Unreliable
DTXSID00171587	'18453-32-2	(4-Bromophenyl)-2-pyridyl ketone	O=C(c1cccc[n]1)c1ccc(Br)cc1	NOT POLYMER	SingleLargestFragment			NO			OTHERS		FALSE	O=C(C1=CC=CC=N1)C1C=CC(Br)=CC=1			0.145026	0.854974	inact.	Reliable
DTXSID00223636	'734-59-8	(4-Bromophenyl)diphenylphosphine	Brc1ccc(cc1)P(c1ccccc1)c1ccccc1	NOT POLYMER	SingleLargestFragment			NO			OTHERS		FALSE	BrC1C=CC(=CC=1)P(C1C=CC=CC=1)C1C=CC=CC=1			0.145026	0.854974	inact.	Reliable
DTXSID20191883	'38559-81-8	(4-Butoxyphenoxy)acetic acid	CCCCOc1ccc(cc1)OCC(O)=O	NOT POLYMER	SingleLargestFragment			NO			OTHERS		FALSE	CCCCOC1=CC=C(C=C1)OCC(O)=O			0.145026	0.854974	inact.	Reliable
DTXSID00202365	'54022-77-4	(4-Butoxyphenoxy)acetyl chloride	CCCCOc1ccc(cc1)OCC(=O)Cl	NOT POLYMER	SingleLargestFragment			NO			OTHERS		FALSE	CCCCOC1=CC=C(C=C1)OCC(=O)Cl			0.145026	0.854974	inact.	Reliable
DTXSID80158336	'13370-48-4	(4-Chloro-2,5-dimethylphenoxy)acetic acid	Cc1cc(OCC(O)=O)c(C)cc1Cl	NOT POLYMER	SingleLargestFragment			NO			OTHERS		FALSE	CC1=CC(OCC(O)=O)=C(C)C=C1Cl			0.145026	0.854974	inact.	Reliable
DTXSID10202432	'54094-08-5	(4-Chlorophenyl) (4-hydroxy-3,5-dimethoxyphenyl) ketone	COc1cc(cc(OC)c1O)C(=O)c1ccc(Cl)cc1	NOT POLYMER	SingleLargestFragment			NO			OTHERS		FALSE	COC1=CC(=CC(OC)=C1O)C(=O)C1C=CC(Cl)=CC=1			0.145026	0.854974	inact.	Reliable
DTXSID60330476	'41605-52-1	(4-chlorophenyl) 1,1,2,2,3,3,4,4,4-nonafluorobutane-1-sulfonate	O=S(=O)(Oc1ccc(Cl)cc1)C(F)(F)C(F)(F)C(F)(F)C(F)(F)F	NOT POLYMER	SingleLargestFragment			YES			PFAS	OTHER_PFAS	FALSE	O=S(=O)(OC1C=CC(Cl)=CC=1)C(F)(F)C(F)(F)C(F)(F)C(F)(F)F			0.145026	0.854974	inact.	Reliable
DTXSID50212530	'6318-51-0	(4-Chlorophenyl) 2-pyridyl ketone	O=C(c1cccc[n]1)c1ccc(Cl)cc1	NOT POLYMER	SingleLargestFragment			NO			OTHERS		FALSE	O=C(C1=CC=CC=N1)C1C=CC(Cl)=CC=1			0.145026	0.854974	inact.	Reliable
DTXSID40924392	'123172-51-0	(4-Chlorophenyl)(3-hydroxy-2-methyl-2H-1,4-benzoxazin-7-yl)methanone	CC1Oc2cc(ccc2N=C1O)C(=O)c1ccc(Cl)cc1	NOT POLYMER	SingleLargestFragment			NO			OTHERS		FALSE	CC1OC2C=C(C=CC=2N=C1O)C(=O)C1C=CC(Cl)=CC=1			0.145026	0.854974	inact.	Reliable
DTXSID90982523	'64058-99-7	(4-Chlorophenyl)(ethoxy)-N,N'-dipropylethanimidamide	CCOC(C(NCCC)=NCCC)c1ccc(Cl)cc1	NOT POLYMER	SingleLargestFragment			NO			OTHERS		FALSE	CCOC(/C(/NCCC)=N/CCC)C1C=CC(Cl)=CC=1			0.145026	0.854974	inact.	Reliable
DTXSID00654244	'334931-09-8	(4-Chlorophenyl)[4-(1,1,2,2-tetrafluoroethoxy)phenyl]methanone	O=C(c1ccc(cc1)OC(F)(F)C(F)F)c1ccc(Cl)cc1	NOT POLYMER	SingleLargestFragment			NO			OTHERS		FALSE	O=C(C1C=CC(Cl)=CC=1)C1C=CC(=CC=1)OC(F)(F)C(F)F			0.145026	0.854974	inact.	Reliable
DTXSID50234590	'85392-25-2	(4-Chlorophenyl)methyl 4-hydroxybenzoate	Oc1ccc(cc1)C(=O)OCc1ccc(Cl)cc1	NOT POLYMER	SingleLargestFragment			NO			OTHERS		FALSE	OC1=CC=C(C=C1)C(=O)OCC1C=CC(Cl)=CC=1			0.145026	0.854974	inact.	Reliable
DTXSID80185900	'32111-91-4	(4-Chlorophenyl)methylcyanamide	N#CNCc1ccc(Cl)cc1	NOT POLYMER	SingleLargestFragment			NO			OTHERS		FALSE	N#CNCC1C=CC(Cl)=CC=1			0.145026	0.854974	inact.	Reliable
DTXSID40896666	'35709-14-9	(4E)-1,1,1,2,2,3,3,6,6,7,7,8,8,8-Tetradecafluorooct-4-ene	FC(F)(F)C(F)(F)C(F)(F)/C=C/C(F)(F)C(F)(F)C(F)(F)F	NOT POLYMER	SingleLargestFragment			YES			PFAS	OTHER_PFAS	FALSE	FC(F)(F)C(F)(F)C(F)(F)C=CC(F)(F)C(F)(F)C(F)(F)F			0.145026	0.854974	inact.	Reliable
DTXSID10379279	'57325-40-3	(4E)-1,1,1,2,2,3,3-Heptafluoro-4-nonene	CCCCC=CC(F)(F)C(F)(F)C(F)(F)F	NOT POLYMER	SingleLargestFragment			YES			PFAS	OTHER_PFAS	FALSE	CCCCC=CC(F)(F)C(F)(F)C(F)(F)F			0.145026	0.854974	inact.	Reliable
DTXSID70896659	'57325-42-5	(4E)-1,1,1,2,2,3,3-Heptafluorodec-4-ene	CCCCC/C=C/C(F)(F)C(F)(F)C(F)(F)F	NOT POLYMER	SingleLargestFragment			YES			PFAS	OTHER_PFAS	FALSE	CCCCCC=CC(F)(F)C(F)(F)C(F)(F)F			0.145026	0.854974	inact.	Reliable
DTXSID80896741	'134330-88-4	(4E)-1,1,1,2,2,4,5,6,7,7,7-Undecafluoro-6-(trifluoromethyl)hept-4-en-3-one	O=C(/C(/F)=C(F)/C(F)(C(F)(F)F)C(F)(F)F)C(F)(F)C(F)(F)F	NOT POLYMER	SingleLargestFragment		DTXSID40896742	NO			OTHERS		FALSE	O=C(C(F)=C(F)C(F)(C(F)(F)F)C(F)(F)F)C(F)(F)C(F)(F)F			0.145026	0.854974	inact.	Unreliable
DTXSID00896743	'134330-91-9	(4E)-1,1,1,2,4,5,6,7,7,7-Decafluoro-2,6-bis(trifluoromethyl)hept-4-en-3-one	O=C(/C(/F)=C(F)/C(F)(C(F)(F)F)C(F)(F)F)C(F)(C(F)(F)F)C(F)(F)F	NOT POLYMER	SingleLargestFragment		DTXSID00896364	NO			OTHERS		FALSE	O=C(C(F)=C(F)C(F)(C(F)(F)F)C(F)(F)F)C(F)(C(F)(F)F)C(F)(F)F			0.145026	0.854974	inact.	Unreliable
DTXSID80789301	'518976-18-6	(4E)-1,1,1-Trifluoro-4-(methylimino)-2-(trifluoromethyl)pentan-2-ol	C/N=C(C)/CC(O)(C(F)(F)F)C(F)(F)F	NOT POLYMER	SingleLargestFragment			NO			OTHERS		FALSE	CN=C(C)CC(O)(C(F)(F)F)C(F)(F)F			0.145026	0.854974	inact.	Reliable
DTXSID301009377	'1116-90-1	(4E)-4-Methylhexa-1,4-diene	C/C=C(C)/CC=C	NOT POLYMER	SingleLargestFragment			YES	Food_Packing		OTHERS		FALSE	CC=C(C)CC=C			0.145026	0.854974	inact.	Reliable
DTXSID60873999	'10405-85-3	(4E)-4-Nonene	CCCC\C=C\CCC	NOT POLYMER	SingleLargestFragment			YES		OEHHA_LIST	OTHERS		FALSE	CCCC=CCCCC			0.145026	0.854974	inact.	Reliable
DTXSID10872997	'14850-23-8	(4E)-4-Octene	CCC\C=C\CCC	NOT POLYMER	SingleLargestFragment			YES		OEHHA_LIST	OTHERS		FALSE	CCCC=CCCC			0.145026	0.854974	inact.	Reliable
DTXSID20761863	'105602-69-5	(4E)-6,6,7,7,8,8,9,9,9-Nonafluoro-2,2-dimethyl-4-nonen-3-one	CC(C)(C)C(=O)C=CC(F)(F)C(F)(F)C(F)(F)C(F)(F)F	NOT POLYMER	SingleLargestFragment			YES			PFAS	OTHER_PFAS	FALSE	CC(C)(C)C(=O)C=CC(F)(F)C(F)(F)C(F)(F)C(F)(F)F			0.145026	0.854974	inact.	Unreliable
DTXSID70188324	'34773-66-5	(4-Ethylphenyl)urea	CCc1ccc(cc1)NC(N)=O	NOT POLYMER	SingleLargestFragment			NO			OTHERS		FALSE	CCC1=CC=C(C=C1)NC(N)=O			0.145026	0.854974	inact.	Reliable
DTXSID90848539	'90173-61-8	(4-Fluorophenyl)(diphenyl)methyl trifluoroacetate	O=C(OC(c1ccccc1)(c1ccccc1)c1ccc(F)cc1)C(F)(F)F	NOT POLYMER	SingleLargestFragment			NO			OTHERS		FALSE	O=C(OC(C1C=CC=CC=1)(C1C=CC=CC=1)C1C=CC(F)=CC=1)C(F)(F)F			0.145026	0.854974	inact.	Reliable
DTXSID70599057	'83609-26-1	(4-Fluorophenyl)(heptadecafluorooctyl)iodanium	FC(F)(F)C(F)(F)C(F)(F)C(F)(F)C(F)(F)C(F)(F)C(F)(F)C(F)(F)[I+]c1ccc(F)cc1	NOT POLYMER	SingleLargestFragment		DTXSID50834392	NO			OTHERS		FALSE	FC(F)(F)C(F)(F)C(F)(F)C(F)(F)C(F)(F)C(F)(F)C(F)(F)C(F)(F)[I+]C1C=CC(F)=CC=1			0.145026	0.854974	inact.	Reliable
DTXSID50834392	'83609-32-9	(4-Fluorophenyl)(heptadecafluorooctyl)iodanium hydrogen sulfate	[O-]S(O)(=O)=O.FC(F)(F)C(F)(F)C(F)(F)C(F)(F)C(F)(F)C(F)(F)C(F)(F)C(F)(F)[I+]c1ccc(F)cc1	NOT POLYMER	SingleLargestFragment	O=S(=O)([O-])O		YES			PFAS	OTHER_PFAS	FALSE	FC(F)(F)C(F)(F)C(F)(F)C(F)(F)C(F)(F)C(F)(F)C(F)(F)C(F)(F)[I+]C1C=CC(F)=CC=1			0.145026	0.854974	inact.	Reliable
DTXSID00710415	'143526-19-6	(4-Fluorophenyl)[4-(1,1,2,3,3,3-hexafluoropropoxy)phenyl]methanone	O=C(c1ccc(F)cc1)c1ccc(cc1)OC(F)(F)C(F)C(F)(F)F	NOT POLYMER	SingleLargestFragment			NO			OTHERS		FALSE	O=C(C1C=CC(=CC=1)OC(F)(F)C(F)C(F)(F)F)C1C=CC(F)=CC=1			0.145026	0.854974	inact.	Reliable
DTXSID10189491	'35926-15-9	(4-Hydroxyphenyl) 3-pyridyl ketone	Oc1ccc(cc1)C(=O)c1c[n]ccc1	NOT POLYMER	SingleLargestFragment			NO			OTHERS		FALSE	OC1C=CC(=CC=1)C(=O)C1=CN=CC=C1			0.145026	0.854974	inact.	Reliable
DTXSID9071846	'68922-04-3	(4-Hydroxyphenyl)methyl isovalerate	CC(C)CC(=O)OCc1ccc(O)cc1	NOT POLYMER	SingleLargestFragment			NO			OTHERS		FALSE	CC(C)CC(=O)OCC1C=CC(O)=CC=1			0.145026	0.854974	inact.	Reliable
DTXSID70193776	'40784-95-0	(4-Isobutylphenyl)acetonitrile	CC(C)Cc1ccc(CC#N)cc1	NOT POLYMER	SingleLargestFragment			NO			OTHERS		FALSE	CC(C)CC1C=CC(CC#N)=CC=1			0.145026	0.854974	inact.	Reliable
DTXSID00233710	'847-83-6	(4-Methoxyphenyl) diphenylmethanol	COc1ccc(cc1)C(O)(c1ccccc1)c1ccccc1	NOT POLYMER	SingleLargestFragment			NO			OTHERS		FALSE	COC1C=CC(=CC=1)C(O)(C1C=CC=CC=1)C1C=CC=CC=1			0.145026	0.854974	inact.	Reliable
DTXSID30188269	'3471-32-7	(4-Methoxyphenyl)hydrazine	COc1ccc(cc1)NN	NOT POLYMER	SingleLargestFragment			NO			OTHERS		FALSE	COC1C=CC(=CC=1)NN			0.145026	0.854974	inact.	Reliable
DTXSID6044357	'105-13-5	(4-Methoxyphenyl)methanol	COc1ccc(CO)cc1	NOT POLYMER	SingleLargestFragment			YES	Food_Packing		OTHERS		FALSE	COC1C=CC(CO)=CC=1			0.145026	0.854974	inact.	Reliable
DTXSID9064423	'6624-60-8	(4-Methoxyphenyl)methyl hexanoate	COc1ccc(COC(=O)CCCCC)cc1	NOT POLYMER	SingleLargestFragment			NO			OTHERS		FALSE	COC1=CC=C(COC(=O)CCCCC)C=C1			0.145026	0.854974	inact.	Reliable
DTXSID90221363	'71172-26-4	(4-Methoxyphenyl)methyl isobutyrate	COc1ccc(COC(=O)C(C)C)cc1	NOT POLYMER	SingleLargestFragment			NO			OTHERS		FALSE	COC1=CC=C(COC(=O)C(C)C)C=C1			0.145026	0.854974	inact.	Reliable
DTXSID30157036	'13142-74-0	(4-Methyl-2-nitrophenyl)urea	Cc1cc(c(cc1)NC(N)=O)[N+]([O-])=O	NOT POLYMER	SingleLargestFragment			NO			OTHERS		FALSE	CC1=CC(=C(C=C1)NC(N)=O)[N+]([O-])=O			0.145026	0.854974	inact.	Reliable
DTXSID8047428	'67028-40-4	(4-Methylphenoxy) acetic acid ethyl ester	Cc1ccc(cc1)OCC(=O)OCC	NOT POLYMER	SingleLargestFragment			NO			OTHERS		FALSE	CC1C=CC(=CC=1)OCC(=O)OCC			0.145026	0.854974	inact.	Reliable
DTXSID0052380	'67845-46-9	(4-Methylphenoxy)acetaldehyde	Cc1ccc(cc1)OCC=O	NOT POLYMER	SingleLargestFragment			NO			OTHERS		FALSE	CC1=CC=C(C=C1)OCC=O			0.145026	0.854974	inact.	Reliable
DTXSID70240193	'940-64-7	(4-Methylphenoxy)acetic acid	Cc1ccc(cc1)OCC(O)=O	NOT POLYMER	SingleLargestFragment			NO			OTHERS		FALSE	CC1=CC=C(C=C1)OCC(O)=O			0.145026	0.854974	inact.	Reliable
DTXSID10239804	'93858-45-8	(4-Methylphenyl)methyl methacrylate	Cc1ccc(COC(=O)C(C)=C)cc1	NOT POLYMER	SingleLargestFragment			NO			OTHERS		FALSE	CC1C=CC(COC(=O)C(C)=C)=CC=1			0.145026	0.854974	inact.	Reliable
DTXSID10173971	'20142-88-5	(4-Nitrophenoxy)acetyl chloride	[O-][N+](=O)c1ccc(cc1)OCC(=O)Cl	NOT POLYMER	SingleLargestFragment			NO			OTHERS		FALSE	[O-][N+](=O)C1C=CC(=CC=1)OCC(=O)Cl			0.145026	0.854974	inact.	Reliable
DTXSID00330475	'93131-75-0	(4-propan-2-ylphenyl) 1,1,2,2,3,3,4,4,4-nonafluorobutane-1-sulfonate	CC(C)c1ccc(cc1)OS(=O)(=O)C(F)(F)C(F)(F)C(F)(F)C(F)(F)F	NOT POLYMER	SingleLargestFragment			YES			PFAS	OTHER_PFAS	FALSE	CC(C)C1C=CC(=CC=1)OS(=O)(=O)C(F)(F)C(F)(F)C(F)(F)C(F)(F)F			0.145026	0.854974	inact.	Reliable
DTXSID9049374	'92841-65-1	(4R,5S)-(-)-1,5-Dimethyl-4-phenyl-2-imidazolidinone	C[C@H]1[C@H](N=C(O)N1C)c1ccccc1	NOT POLYMER	SingleLargestFragment			NO			OTHERS		FALSE	CC1C(N=C(O)N1C)C1C=CC=CC=1			0.145026	0.854974	inact.	Reliable
DTXSID2048870	'29493-77-4	(4R,5S)-4-methyl-5-phenyl-4,5-dihydro-1,3-oxazol-2-amine	C[C@@H]1N=C(N)O[C@@H]1c1ccccc1	NOT POLYMER	SingleLargestFragment			NO			OTHERS		FALSE	CC1N=C(N)OC1C1C=CC=CC=1			0.145026	0.854974	inact.	Reliable
DTXSID60241578	'94713-22-1	(4S-(2alpha,4alpha,5beta))-2-Ethyl-2-methyl-1,3-dioxolane-4,5-bis(ylmethyl) dimethanesulphonate	CCC1(C)O[C@@H](COS(C)(=O)=O)[C@H](COS(C)(=O)=O)O1	NOT POLYMER	SingleLargestFragment			NO			OTHERS		FALSE	CCC1(C)OC(COS(C)(=O)=O)C(COS(C)(=O)=O)O1			0.145026	0.854974	inact.	Reliable
DTXSID4049242	'203866-13-1	(4S)-1-tert-Butoxycarbonyl-4-fluoro-L-proline	CC(C)(C)OC(=O)N1C[C@@H](F)C[C@H]1C(O)=O	NOT POLYMER	SingleLargestFragment			NO			OTHERS		FALSE	CC(C)(C)OC(=O)N1CC(F)CC1C(O)=O			0.145026	0.854974	inact.	Reliable
DTXSID50885627	'35628-00-3	(4S)-2-Methyl-6-methylene-2,7-octadien-4-ol	CC(C)=C[C@@H](O)CC(=C)C=C	NOT POLYMER	SingleLargestFragment			NO			OTHERS		FALSE	CC(C)=CC(O)CC(=C)C=C			0.145026	0.854974	inact.	Reliable
DTXSID80896160	'1366341-52-7	(4S)-4-Benzyl-2-(heptafluoropropyl)-4,5-dihydro-1,3-oxazole	FC(F)(F)C(F)(F)C(F)(F)C1=N[C@@H](Cc2ccccc2)CO1	NOT POLYMER	SingleLargestFragment			YES			PFAS	OTHER_PFAS	FALSE	FC(F)(F)C(F)(F)C(F)(F)C1=NC(CC2C=CC=CC=2)CO1			0.145026	0.854974	inact.	Unreliable
DTXSID30896231	'871210-22-9	(4S,5R)-4-(Propan-2-yl)-5-(3,3,4,4,5,5,6,6,7,7,8,8,8-tridecafluorooctyl)-1,3-oxazolidin-2-one	CC(C)[C@@H]1NC(=O)O[C@@H]1CCC(F)(F)C(F)(F)C(F)(F)C(F)(F)C(F)(F)C(F)(F)F	NOT POLYMER	SingleLargestFragment			YES			PFAS	OTHER_PFAS	FALSE	CC(C)C1NC(=O)OC1CCC(F)(F)C(F)(F)C(F)(F)C(F)(F)C(F)(F)C(F)(F)F			0.145026	0.854974	inact.	Reliable
DTXSID3057646	'147086-81-5	(4S,6s)-5,6-dihydro-6-methyl-4h-thieno[2,3-b]thiopyran-4-ol 7,7-dioxide	C[C@H]1C[C@H](O)c2cc[s]c2S1(=O)=O	NOT POLYMER	SingleLargestFragment			NO			OTHERS		FALSE	CC1CC(O)C2C=CSC=2S1(=O)=O			0.145026	0.854974	inact.	Reliable
DTXSID5052381	'67845-53-8	(4-tert-Butyl-2-methylphenoxy)acetaldehyde	Cc1cc(ccc1OCC=O)C(C)(C)C	NOT POLYMER	SingleLargestFragment			NO			OTHERS		FALSE	CC1C=C(C=CC=1OCC=O)C(C)(C)C			0.145026	0.854974	inact.	Reliable
DTXSID8052011	'3288-99-1	(4-tert-Butylphenyl)acetonitrile	CC(C)(C)c1ccc(CC#N)cc1	NOT POLYMER	SingleLargestFragment			NO			OTHERS		FALSE	CC(C)(C)C1C=CC(CC#N)=CC=1			0.145026	0.854974	inact.	Reliable
DTXSID70848037	'90292-32-3	(4Z)-1,1,1,2,2,3,3,4-Octafluoro-4-decene	CCCCCC=C(F)C(F)(F)C(F)(F)C(F)(F)F	NOT POLYMER	SingleLargestFragment			YES			PFAS	OTHER_PFAS	FALSE	CCCCCC=C(F)C(F)(F)C(F)(F)C(F)(F)F			0.145026	0.854974	inact.	Reliable
DTXSID10848036	'90292-33-4	(4Z)-1,1,1,2,2,3,3,4-Octafluoro-7,7-dimethyl-4-octene	CC(C)(C)CC=C(F)C(F)(F)C(F)(F)C(F)(F)F	NOT POLYMER	SingleLargestFragment			YES			PFAS	OTHER_PFAS	FALSE	CC(C)(C)CC=C(F)C(F)(F)C(F)(F)C(F)(F)F			0.145026	0.854974	inact.	Unreliable
DTXSID30848038	'90292-31-2	(4Z)-1,1,1,2,2,3,3,4-Octafluoro-7-methyl-7-nitro-4-octene	CC(C)(CC=C(F)C(F)(F)C(F)(F)C(F)(F)F)[N+]([O-])=O	NOT POLYMER	SingleLargestFragment			YES			PFAS	OTHER_PFAS	FALSE	CC(C)(CC=C(F)C(F)(F)C(F)(F)C(F)(F)F)[N+]([O-])=O			0.145026	0.854974	inact.	Reliable
DTXSID40896742	'134330-92-0	(4Z)-1,1,1,2,2,4,5,6,7,7,7-Undecafluoro-6-(trifluoromethyl)hept-4-en-3-one	O=C(/C(/F)=C(/F)C(F)(C(F)(F)F)C(F)(F)F)C(F)(F)C(F)(F)F	NOT POLYMER	SingleLargestFragment			YES			PFAS	OTHER_PFAS	FALSE	O=C(C(F)=C(F)C(F)(C(F)(F)F)C(F)(F)F)C(F)(F)C(F)(F)F			0.145026	0.854974	inact.	Unreliable
DTXSID60896744	'134330-95-3	(4Z)-1,1,1,2,4,5,6,7,7,7-Decafluoro-2,6-bis(trifluoromethyl)hept-4-en-3-one	O=C(/C(/F)=C(/F)C(F)(C(F)(F)F)C(F)(F)F)C(F)(C(F)(F)F)C(F)(F)F	NOT POLYMER	SingleLargestFragment		DTXSID00896364	NO			OTHERS		FALSE	O=C(C(F)=C(F)C(F)(C(F)(F)F)C(F)(F)F)C(F)(C(F)(F)F)C(F)(F)F			0.145026	0.854974	inact.	Unreliable
DTXSID90848039	'90292-29-8	(4Z)-2-Butyl-5,6,6,7,7,8,8,8-octafluoro-4-octenoic acid	CCCCC(CC=C(F)C(F)(F)C(F)(F)C(F)(F)F)C(O)=O	NOT POLYMER	SingleLargestFragment			YES			PFAS	OTHER_PFAS	FALSE	CCCCC(CC=C(F)C(F)(F)C(F)(F)C(F)(F)F)C(O)=O			0.145026	0.854974	inact.	Reliable
DTXSID0051730	'14595-54-1	(4Z)-Cyclopentadec-4-en-1-one	O=C1CCCCCCCCCCC=CCC1	NOT POLYMER	SingleLargestFragment			NO			OTHERS		FALSE	O=C1CCCCCCCCCCC=CCC1			0.145026	0.854974	inact.	Reliable
DTXSID2046171	'1499-55-4	(5)-Methyl L-glutamate	COC(=O)CC[C@H](N)C(O)=O	NOT POLYMER	SingleLargestFragment		DTXSID10184784	NO			OTHERS		FALSE	COC(=O)CCC(N)C(O)=O			0.145026	0.854974	inact.	Reliable
DTXSID10298799	'23068-12-4	(5,5,6,6,7,7,8,8,9,9,10,10,11,11,11-pentadecafluoroundecane-1,3-diyl)bis(phosphonic acid)	OP(O)(=O)C(CCP(O)(O)=O)CC(F)(F)C(F)(F)C(F)(F)C(F)(F)C(F)(F)C(F)(F)C(F)(F)F	NOT POLYMER	SingleLargestFragment			YES			PFAS	OTHER_PFAS	FALSE	OP(O)(=O)C(CCP(O)(O)=O)CC(F)(F)C(F)(F)C(F)(F)C(F)(F)C(F)(F)C(F)(F)C(F)(F)F			0.145026	0.854974	inact.	Reliable
DTXSID50239727	'93839-15-7	(5,6-Dichloro-2-methylbenzimidazol-1-yl)-ethyl acetate	Cc1[n]c2cc(Cl)c(Cl)cc2[n]1CCOC(C)=O	NOT POLYMER	SingleLargestFragment			NO			OTHERS		FALSE	CC1=NC2=CC(Cl)=C(Cl)C=C2N1CCOC(C)=O			0.145026	0.854974	inact.	Unreliable
DTXSID1051692	'13567-39-0	(5a,7b,8a,9a)-8,9-Epoxycedrane	CC1(C)[C@@H]2C[C@]3(C[C@@H]4O[C@]42C)[C@@H]1CC[C@H]3C	NOT POLYMER	SingleLargestFragment			NO			OTHERS		FALSE	CC1(C)C2CC3(CC4OC42C)C1CCC3C			0.145026	0.854974	inact.	Reliable
DTXSID00241577	'94713-16-3	(5alpha)-6,7-Didehydro-4,5-epoxy-3-methoxy-17-methylmorphinan-8-one	COc1ccc2C[C@@H]3[C@@H]4C(=O)C=C[C@@H]5Oc1c2[C@@]54CCN3C	NOT POLYMER	SingleLargestFragment			NO			OTHERS		FALSE	COC1C=CC2CC3C4C(=O)C=CC5OC=1C=2C54CCN3C			0.145026	0.854974	inact.	Reliable
DTXSID00218845	'6872-48-6	(5alpha)-7,8-Didehydro-4,5-epoxy-3-hydroxymorphinan-6-one	Oc1ccc2C[C@H]3NCC[C@@]45[C@@H](Oc1c42)C(=O)C=C[C@H]53	NOT POLYMER	SingleLargestFragment			NO			OTHERS		FALSE	OC1C=CC2CC3NCCC45C(OC=1C4=2)C(=O)C=CC53			0.145026	0.854974	inact.	Reliable
DTXSID30174945	'20827-47-8	(5alpha,6alpha)-3,6-Bis(acetoxy)-7,8-didehydro-4,5-epoxymorphinan-17-carbonitrile	CC(=O)Oc1ccc2C[C@@H]3[C@@H]4C=C[C@H](OC(C)=O)[C@@H]5Oc1c2[C@]45CCN3C#N	NOT POLYMER	SingleLargestFragment			NO			OTHERS		FALSE	CC(=O)OC1C=CC2CC3C4C=CC(OC(C)=O)C5OC=1C=2C45CCN3C#N			0.145026	0.854974	inact.	Reliable
DTXSID50207486	'58752-60-6	(5alpha,6alpha)-4,5-Epoxy-6-hydroxy-17-methylmorphinan-3-yl acetate	CC(=O)Oc1ccc2C[C@@H]3[C@@H]4CC[C@H](O)[C@@H]5Oc1c2[C@]45CCN3C	NOT POLYMER	SingleLargestFragment			NO			OTHERS		FALSE	CC(=O)OC1C=CC2CC3C4CCC(O)C5OC=1C=2C45CCN3C			0.145026	0.854974	inact.	Reliable
DTXSID90240716	'94134-54-0	(5-Chloro-2-hydroxy-4-methylphenyl) (4-chlorophenyl) ketone	Cc1cc(O)c(cc1Cl)C(=O)c1ccc(Cl)cc1	NOT POLYMER	SingleLargestFragment			NO			OTHERS		FALSE	CC1=CC(O)=C(C=C1Cl)C(=O)C1C=CC(Cl)=CC=1			0.145026	0.854974	inact.	Reliable
DTXSID8047894	'85-19-8	(5-Chloro-2-hydroxyphenyl)phenylmethanone	Oc1ccc(Cl)cc1C(=O)c1ccccc1	NOT POLYMER	SingleLargestFragment			NO			OTHERS		FALSE	OC1=CC=C(Cl)C=C1C(=O)C1C=CC=CC=1			0.145026	0.854974	inact.	Reliable
DTXSID60236984	'88349-88-6	(5-Chloroquinolin-8-yloxy)acetic acid	OC(=O)COc1ccc(Cl)c2ccc[n]c12	NOT POLYMER	SingleLargestFragment			NO			OTHERS		FALSE	OC(=O)COC1C=CC(Cl)=C2C=CC=NC=12			0.145026	0.854974	inact.	Reliable
DTXSID10896678	'51249-66-2	(5E)-1,1,1,2,2,3,3,4,4,7,7,8,8,9,9,10,10,11,11,12,12,12-Docosafluorododec-5-ene	FC(F)(F)C(F)(F)C(F)(F)C(F)(F)/C=C/C(F)(F)C(F)(F)C(F)(F)C(F)(F)C(F)(F)C(F)(F)F	NOT POLYMER	SingleLargestFragment			YES			PFAS	OTHER_PFAS	FALSE	FC(F)(F)C(F)(F)C(F)(F)C(F)(F)C=CC(F)(F)C(F)(F)C(F)(F)C(F)(F)C(F)(F)C(F)(F)F			0.145026	0.854974	inact.	Reliable
DTXSID20896684	'51249-69-5	(5E)-1,1,1,2,2,3,3,4,4,7,7,8,8,9,9,10,10,11,11,12,12,13,13,14,14,14-Hexacosafluorotetradec-5-ene	FC(F)(F)C(F)(F)C(F)(F)C(F)(F)/C=C/C(F)(F)C(F)(F)C(F)(F)C(F)(F)C(F)(F)C(F)(F)C(F)(F)C(F)(F)F	NOT POLYMER	SingleLargestFragment			YES			PFAS	OTHER_PFAS	FALSE	FC(F)(F)C(F)(F)C(F)(F)C(F)(F)C=CC(F)(F)C(F)(F)C(F)(F)C(F)(F)C(F)(F)C(F)(F)C(F)(F)C(F)(F)F			0.145026	0.854974	inact.	Reliable
DTXSID10895363	'109574-88-1	(5E)-1,1,1,2,2,3,3,4,4-Nonafluoro-6-iodododec-5-ene	CCCCCC/C(/I)=CC(F)(F)C(F)(F)C(F)(F)C(F)(F)F	NOT POLYMER	SingleLargestFragment			YES			PFAS	OTHER_PFAS	FALSE	CCCCCCC(I)=CC(F)(F)C(F)(F)C(F)(F)C(F)(F)F			0.145026	0.854974	inact.	Reliable
DTXSID20896664	'113999-54-5	(5E)-1,1,1,2,2,3,3,4,4-Nonafluorododec-5-ene	CCCCCC/C=C/C(F)(F)C(F)(F)C(F)(F)C(F)(F)F	NOT POLYMER	SingleLargestFragment			YES			PFAS	OTHER_PFAS	FALSE	CCCCCCC=CC(F)(F)C(F)(F)C(F)(F)C(F)(F)F			0.145026	0.854974	inact.	Reliable
DTXSID80896665	'104504-30-5	(5E)-1,1,1,2,2,3,3,4,4-Nonafluorotetradec-5-ene	CCCCCCCC/C=C/C(F)(F)C(F)(F)C(F)(F)C(F)(F)F	NOT POLYMER	SingleLargestFragment			YES			PFAS	OTHER_PFAS	FALSE	CCCCCCCCC=CC(F)(F)C(F)(F)C(F)(F)C(F)(F)F			0.145026	0.854974	inact.	Reliable
DTXSID60888265	'259854-70-1	(5E)-3-Methylcyclotetradec-5-en-1-one	CC1CC=CCCCCCCCCC(=O)C1	NOT POLYMER	SingleLargestFragment		DTXSID20888266	NO			OTHERS		FALSE	CC1CC=CCCCCCCCCC(=O)C1			0.145026	0.854974	inact.	Reliable
DTXSID601029647	'138182-18-0	(5E)-5-[(4-Chlorophenyl)methylene]-2,2-dimethyl-1-(1H-1,2,4-triazol-1-ylmethyl)cyclopentanol	CC1(C)CC\C(=C/C2=CC=C(Cl)C=C2)C1(O)CN1C=NC=N1	NOT POLYMER	SingleLargestFragment		DTXSID0032655	YES		OEHHA_LIST	OTHERS		FALSE	CC1(C)CCC(=CC2C=CC(Cl)=CC=2)C1(O)CN1C=NC=N1			0.145026	0.854974	inact.	Reliable
DTXSID70896679	'137648-89-6	(5E)-7,7,8,8,9,9,10,10,10-Nonafluoro-5-iododec-5-en-1-ol	OCCCC/C(/I)=CC(F)(F)C(F)(F)C(F)(F)C(F)(F)F	NOT POLYMER	SingleLargestFragment			YES			PFAS	OTHER_PFAS	FALSE	OCCCCC(I)=CC(F)(F)C(F)(F)C(F)(F)C(F)(F)F			0.145026	0.854974	inact.	Unreliable
DTXSID0044949	'5187-23-5	(5-Ethyl-1,3-dioxan-5-yl)methanol	CCC1(CO)COCOC1	NOT POLYMER	SingleLargestFragment			YES	Food_Packing		OTHERS		FALSE	CCC1(CO)COCOC1			0.145026	0.854974	inact.	Reliable
DTXSID5074923	'66492-51-1	(5-Ethyl-1,3-dioxan-5-yl)methyl 2-propenoate	CCC1(COC(=O)C=C)COCOC1	NOT POLYMER	SingleLargestFragment			YES	Food_Packing		OTHERS		FALSE	CCC1(COC(=O)C=C)COCOC1			0.145026	0.854974	inact.	Reliable
DTXSID00234464	'85269-34-7	(5-Ethyl-2,2-dimethyl-1,3-dioxan-5-yl)methyl acrylate	CC1(C)OCC(COC(=O)C=C)(CO1)CC	NOT POLYMER	SingleLargestFragment			NO			OTHERS		FALSE	CC1(C)OCC(COC(=O)C=C)(CO1)CC			0.145026	0.854974	inact.	Reliable
DTXSID8029363	'41203-81-0	(5-Ethyl-2-methyl-1,3,2-dioxaphosphorinan-5-yl)methyl dimethyl phosphonate P-oxide	COP(C)(=O)OCC1(COP(C)(=O)OC1)CC	NOT POLYMER	SingleLargestFragment			YES	Food_Packing		OTHERS		FALSE	COP(C)(=O)OCC1(COP(C)(=O)OC1)CC			0.145026	0.854974	inact.	Unreliable
DTXSID30166502	'15871-78-0	(5-Hydroxy-4-(hydroxymethyl)-6-methyl-3-pyridyl)methyl nicotinate	Cc1[n]cc(COC(=O)c2c[n]ccc2)c(CO)c1O	NOT POLYMER	SingleLargestFragment			NO			OTHERS		FALSE	CC1=NC=C(COC(=O)C2C=CC=NC=2)C(CO)=C1O			0.145026	0.854974	inact.	Reliable
DTXSID10705357	'78821-43-9	(5S,6R,7aR,9aS)-10-[(2S,3R,4R,5R)-3,4-Dihydroxy-5,6-dimethylheptan-2-yl]-5,6-dihydroxy-7a,9a-dimethylhexadecahydro-3H-benzo[c]indeno[5,4-e]oxepin-3-one	CC(C)[C@@H](C)[C@@H](O)[C@H](O)[C@@H](C)C1CCC2C3COC(=O)C4C[C@H](O)[C@H](O)C[C@]4(C)C3CC[C@]12C	NOT POLYMER	SingleLargestFragment			YES		OEHHA_LIST	OTHERS		FALSE	CC(C)C(C)C(O)C(O)C(C)C1CCC2C3COC(=O)C4CC(O)C(O)CC4(C)C3CCC21C			0.145026	0.854974	inact.	Unreliable
DTXSID20895314	'107831-93-6	(5Z)-1,1,1,2,2,3,3,4,4-Nonafluoro-6-iododec-5-ene	CCCC/C(/I)=C/C(F)(F)C(F)(F)C(F)(F)C(F)(F)F	NOT POLYMER	SingleLargestFragment			YES			PFAS	OTHER_PFAS	FALSE	CCCCC(I)=CC(F)(F)C(F)(F)C(F)(F)C(F)(F)F			0.145026	0.854974	inact.	Unreliable
DTXSID20888266	'259854-71-2	(5Z)-3-Methylcyclotetradec-5-en-1-one	CC1CC=CCCCCCCCCC(=O)C1	NOT POLYMER	SingleLargestFragment			NO			OTHERS		FALSE	CC1CC=CCCCCCCCCC(=O)C1			0.145026	0.854974	inact.	Reliable
DTXSID9041023	'10417-94-4	(5Z,8Z,11Z,14Z,17Z)-Eicosapentaenoic acid	CC/C=CC/C=CC/C=CC/C=CC/C=CCCCC(O)=O	NOT POLYMER	SingleLargestFragment			NO			OTHERS		FALSE	CCC=CCC=CCC=CCC=CCC=CCCCC(O)=O			0.145026	0.854974	inact.	Reliable
DTXSID3041035	'23513-14-6	(6)-Gingerol	CCCCC[C@H](O)CC(=O)CCc1ccc(O)c(c1)OC	NOT POLYMER	SingleLargestFragment			NO			OTHERS		FALSE	CCCCCC(O)CC(=O)CCC1C=C(OC)C(O)=CC=1			0.145026	0.854974	inact.	Reliable
DTXSID10431346	'28416-82-2	(6alpha,11beta,16alpha,17alpha)-6,9-Difluoro-11,17-dihydroxy-16-methyl-3-oxoandrosta-1,4-diene-17-carboxylic acid	C[C@@H]1C[C@H]2[C@@H]3C[C@H](F)C4=CC(=O)C=C[C@]4(C)[C@@]3(F)[C@@H](O)C[C@]2(C)[C@@]1(O)C(O)=O	NOT POLYMER	SingleLargestFragment			NO			OTHERS		FALSE	CC1CC2C3CC(F)C4=CC(=O)C=CC4(C)C3(F)C(O)CC2(C)C1(O)C(O)=O			0.145026	0.854974	inact.	Reliable
DTXSID60542613	'904-75-6	(6-Chloro-1,1,2,2,3,3,4,4,5,5,6,6-dodecafluorohexyl)benzene	FC(F)(Cl)C(F)(F)C(F)(F)C(F)(F)C(F)(F)C(F)(F)c1ccccc1	NOT POLYMER	SingleLargestFragment			YES			PFAS	OTHER_PFAS	FALSE	FC(F)(Cl)C(F)(F)C(F)(F)C(F)(F)C(F)(F)C(F)(F)C1C=CC=CC=1			0.145026	0.854974	inact.	Reliable
DTXSID00199387	'51386-59-5	(6-Chloro-3-nitro-2-pyridyl) (2-chlorophenyl) ketone	[O-][N+](=O)c1ccc(Cl)[n]c1C(=O)c1ccccc1Cl	NOT POLYMER	SingleLargestFragment			NO			OTHERS		FALSE	[O-][N+](=O)C1C=CC(Cl)=NC=1C(=O)C1=CC=CC=C1Cl			0.145026	0.854974	inact.	Reliable
DTXSID80895638	'1946796-71-9	(6E)-1,1,1,2,2,3,3,10,10,11,11,12,12,12-Tetradecafluoro-4,4,9,9-tetrakis(trifluoromethyl)dodec-6-ene	FC(F)(F)C(C/C=C/CC(C(F)(F)C(F)(F)C(F)(F)F)(C(F)(F)F)C(F)(F)F)(C(F)(F)C(F)(F)C(F)(F)F)C(F)(F)F	NOT POLYMER	SingleLargestFragment			YES			PFAS	OTHER_PFAS	FALSE	FC(F)(F)C(CC=CCC(C(F)(F)C(F)(F)C(F)(F)F)(C(F)(F)F)C(F)(F)F)(C(F)(F)C(F)(F)C(F)(F)F)C(F)(F)F			0.145026	0.854974	inact.	Reliable
DTXSID60895373	'350608-60-5	(6E)-8,8,9,9,10,10,11,11,12,12,13,13,13-Tridecafluorotridec-6-ene	CCCCC/C=C/C(F)(F)C(F)(F)C(F)(F)C(F)(F)C(F)(F)C(F)(F)F	NOT POLYMER	SingleLargestFragment			YES			PFAS	OTHER_PFAS	FALSE	CCCCCC=CC(F)(F)C(F)(F)C(F)(F)C(F)(F)C(F)(F)C(F)(F)F			0.145026	0.854974	inact.	Reliable
DTXSID70895465	'350608-65-0	(6E)-8,8,9,9,10,10,11,11,12,12,13,13,14,14,15,15,15-Heptadecafluoropentadec-6-ene	CCCCC/C=C/C(F)(F)C(F)(F)C(F)(F)C(F)(F)C(F)(F)C(F)(F)C(F)(F)C(F)(F)F	NOT POLYMER	SingleLargestFragment			YES			PFAS	OTHER_PFAS	FALSE	CCCCCC=CC(F)(F)C(F)(F)C(F)(F)C(F)(F)C(F)(F)C(F)(F)C(F)(F)C(F)(F)F			0.145026	0.854974	inact.	Reliable
DTXSID80184039	'2993-85-3	(6H-Perfluorohexyl)methyl acrylate	C=CC(=O)OCC(F)(F)C(F)(F)C(F)(F)C(F)(F)C(F)(F)C(F)F	NOT POLYMER	SingleLargestFragment			YES			PFAS	OTHER_PFAS	FALSE	C=CC(=O)OCC(F)(F)C(F)(F)C(F)(F)C(F)(F)C(F)(F)C(F)F			0.145026	0.854974	inact.	Reliable
DTXSID70177132	'2261-99-6	(6H-Perfluorohexyl)methyl methacrylate	CC(=C)C(=O)OCC(F)(F)C(F)(F)C(F)(F)C(F)(F)C(F)(F)C(F)F	NOT POLYMER	SingleLargestFragment			YES			PFAS	OTHER_PFAS	FALSE	CC(=C)C(=O)OCC(F)(F)C(F)(F)C(F)(F)C(F)(F)C(F)(F)C(F)F			0.145026	0.854974	inact.	Reliable
DTXSID40236700	'87932-78-3	(6R-(6alpha,7beta(R*)))-3-(Acetoxymethyl)-7-((formyloxy)phenylacetamido)-8-oxo-5-thia-1-azabicyclo(4.2.0)oct-2-ene-2-carboxylic acid	CC(=O)OCC1CS[C@@H]2[C@H](NC(=O)[C@H](OC=O)c3ccccc3)C(=O)N2C=1C(O)=O	NOT POLYMER	SingleLargestFragment			NO			OTHERS		FALSE	CC(=O)OCC1CSC2C(NC(=O)C(OC=O)C3C=CC=CC=3)C(=O)N2C=1C(O)=O			0.145026	0.854974	inact.	Reliable
DTXSID1041138	'62989-33-7	(6R)-Tetrahydrobiopterin	C[C@H](O)[C@H](O)[C@H]1CNC2NC(N)=NC(=O)C=2N1	NOT POLYMER	SingleLargestFragment		DTXSID0040620	NO			OTHERS		FALSE	CC(O)C(O)C1CNC2NC(N)=NC(=O)C2=N1			0.145026	0.854974	inact.	Unreliable
DTXSID701102234	'111298-82-9	(6R,7R)-7-Amino-3-[[[5-(carboxymethyl)-4-methyl-2-thiazolyl]thio]methyl]-8-oxo-5-thia-1-azabicyclo[4.2.0]oct-2-ene-2-carboxylic acid	CC1=C(CC(O)=O)SC(SCC2=C(N3[C@H](SC2)[C@H](N)C3=O)C(O)=O)=N1	NOT POLYMER	SingleLargestFragment			YES		OEHHA_LIST	OTHERS		FALSE	CC1N=C(SC=1CC(O)=O)SCC1CSC2C(N)C(=O)N2C=1C(O)=O			0.145026	0.854974	inact.	Reliable
DTXSID60190557	'37051-05-1	(6R-trans)-3-((Carbamoyloxy)methyl)-8-oxo-7-(2-thienylacetamido)-5-thia-1-azabicyclo(4.2.0)oct-2-ene-2-carboxylic acid	NC(=O)OCC1CS[C@@H]2[C@H](NC(=O)Cc3ccc[s]3)C(=O)N2C=1C(O)=O	NOT POLYMER	SingleLargestFragment			NO			OTHERS		FALSE	NC(=O)OCC1CSC2C(NC(=O)CC3=CC=CS3)C(=O)N2C=1C(O)=O			0.145026	0.854974	inact.	Reliable
DTXSID90205941	'57320-90-8	(6R-trans)-7-(Acetylphenoxyamino)-3-methyl-8-oxo-5-thia-1-azabicyclo(4.2.0)oct-2-ene-2-carboxylic acid	CC(=O)N(Oc1ccccc1)[C@H]1[C@H]2SCC(C)=C(C(O)=O)N2C1=O	NOT POLYMER	SingleLargestFragment			NO			OTHERS		FALSE	CC(=O)N(OC1C=CC=CC=1)C1C2SCC(C)=C(C(O)=O)N2C1=O			0.145026	0.854974	inact.	Reliable
DTXSID60210623	'61607-66-7	(6R-trans)-7-Amino-3-(((1-(2-(dimethylamino)ethyl)-1H-tetrazol-5-yl)thio)methyl)-8-oxo-5-thia-1-azabicyclo(4.2.0)oct-2-ene-2-carboxylic acid	CN(C)CC[n]1[n][n][n]c1SCC1CS[C@@H]2[C@H](N)C(=O)N2C=1C(O)=O	NOT POLYMER	SingleLargestFragment			NO			OTHERS		FALSE	CN(C)CCN1N=NN=C1SCC1CSC2C(N)C(=O)N2C=1C(O)=O			0.145026	0.854974	inact.	Reliable
DTXSID30198020	'49753-68-6	(6R-trans)-7-Amino-3-(((2-methyl-2H-tetrazol-5-yl)thio)methyl)-8-oxo-5-thia-1-azabicyclo(4.2.0)oct-2-ene-2-carboxylic acid	C[n]1[n]c([n][n]1)SCC1CS[C@@H]2[C@H](N)C(=O)N2C=1C(O)=O	NOT POLYMER	SingleLargestFragment			NO			OTHERS		FALSE	CN1N=C(N=N1)SCC1CSC2C(N)C(=O)N2C=1C(O)=O			0.145026	0.854974	inact.	Reliable
DTXSID20210169	'61270-71-1	(6R-trans)-7-Amino-8-oxo-3-(((1-(sulphomethyl)-1H-tetrazol-5-yl)thio)methyl)-5-thia-1-azabicyclo(4.2.0)oct-2-ene-2-carboxylic acid	N[C@H]1[C@H]2SCC(CSc3[n][n][n][n]3CS(O)(=O)=O)=C(C(O)=O)N2C1=O	NOT POLYMER	SingleLargestFragment			NO			OTHERS		FALSE	NC1C2SCC(CSC3=NN=NN3CS(O)(=O)=O)=C(C(O)=O)N2C1=O			0.145026	0.854974	inact.	Reliable
DTXSID80190978	'37539-03-0	(6R-trans)-7-Amino-8-oxo-3-((1H-1,2,3-triazol-4-ylthio)methyl)-5-thia-1-azabicyclo(4.2.0)oct-2-ene-2-carboxylic acid	N[C@H]1[C@H]2SCC(CSc3c[n][nH][n]3)=C(C(O)=O)N2C1=O	NOT POLYMER	SingleLargestFragment			NO			OTHERS		FALSE	NC1C2SCC(CSC3C=NNN=3)=C(C(O)=O)N2C1=O			0.145026	0.854974	inact.	Reliable
DTXSID20758056	'92610-11-2	(6Z)-1,1,1,2,2,3,3,4,4,5,5,6-Dodecafluoro-6-dodecene	CCCCCC=C(F)C(F)(F)C(F)(F)C(F)(F)C(F)(F)C(F)(F)F	NOT POLYMER	SingleLargestFragment			YES			PFAS	OTHER_PFAS	FALSE	CCCCCC=C(F)C(F)(F)C(F)(F)C(F)(F)C(F)(F)C(F)(F)F			0.145026	0.854974	inact.	Reliable
DTXSID0047587	'35854-86-5	(6Z)-Non-6-en-1-ol	CC/C=CCCCCCO	NOT POLYMER	SingleLargestFragment			NO			OTHERS		FALSE	CCC=CCCCCCO			0.145026	0.854974	inact.	Reliable
DTXSID70231581	'82137-36-8	(7-(2,2,3,3,4,4,4-heptafluorobutanoylamino)-9H-fluoren-4-yl) 2,2,3,3,4,4,4-heptafluorobutanoate	O=C(Oc1cccc2Cc3cc(ccc3-c12)NC(=O)C(F)(F)C(F)(F)C(F)(F)F)C(F)(F)C(F)(F)C(F)(F)F	NOT POLYMER	SingleLargestFragment			YES			PFAS	OTHER_PFAS	FALSE	O=C(OC1=CC=CC2CC3C=C(C=CC=3C1=2)NC(=O)C(F)(F)C(F)(F)C(F)(F)F)C(F)(F)C(F)(F)C(F)(F)F			0.145026	0.854974	inact.	Reliable
DTXSID40219018	'6897-40-1	(7,16-Dichloro-6,15-dihydroanthrazine-5,9,14,18-tetryl) tetrasulphate	OS(=O)(=O)Oc1c2c3Nc4c(Nc3c(Cl)cc2c(OS(O)(=O)=O)c2ccccc21)c1c(OS(O)(=O)=O)c2ccccc2c(OS(O)(=O)=O)c1cc4Cl	NOT POLYMER	SingleLargestFragment			NO			OTHERS		FALSE	OS(=O)(=O)OC1=C2C3NC4=C(NC=3C(Cl)=CC2=C(OS(O)(=O)=O)C2=CC=CC=C21)C1=C(OS(O)(=O)=O)C2=CC=CC=C2C(OS(O)(=O)=O)=C1C=C4Cl			0.145026	0.854974	inact.	Unreliable
DTXSID00896687	'51249-68-4	(7E)-1,1,1,2,2,3,3,4,4,5,5,6,6,9,9,10,10,11,11,12,12,13,13,14,14,15,15,16,16,16-Triacontafluorohexadec-7-ene	FC(F)(F)C(F)(F)C(F)(F)C(F)(F)C(F)(F)C(F)(F)/C=C/C(F)(F)C(F)(F)C(F)(F)C(F)(F)C(F)(F)C(F)(F)C(F)(F)C(F)(F)F	NOT POLYMER	SingleLargestFragment			YES			PFAS	OTHER_PFAS	FALSE	FC(F)(F)C(F)(F)C(F)(F)C(F)(F)C(F)(F)C(F)(F)C=CC(F)(F)C(F)(F)C(F)(F)C(F)(F)C(F)(F)C(F)(F)C(F)(F)C(F)(F)F			0.145026	0.854974	inact.	Reliable
DTXSID70895440	'152128-75-1	(7E)-1,1,1,2,2,3,3,4,4,5,5,6,6-Tridecafluorohexadec-7-ene	CCCCCCCC/C=C/C(F)(F)C(F)(F)C(F)(F)C(F)(F)C(F)(F)C(F)(F)F	NOT POLYMER	SingleLargestFragment			YES			PFAS	OTHER_PFAS	FALSE	CCCCCCCCC=CC(F)(F)C(F)(F)C(F)(F)C(F)(F)C(F)(F)C(F)(F)F			0.145026	0.854974	inact.	Reliable
DTXSID50896677	'125081-49-4	(7E)-1,1,1,2,2,3,3,4,4,5,5,6,6-Tridecafluorooctadec-7-ene	CCCCCCCCCC/C=C/C(F)(F)C(F)(F)C(F)(F)C(F)(F)C(F)(F)C(F)(F)F	NOT POLYMER	SingleLargestFragment			YES			PFAS	OTHER_PFAS	FALSE	CCCCCCCCCCC=CC(F)(F)C(F)(F)C(F)(F)C(F)(F)C(F)(F)C(F)(F)F			0.145026	0.854974	inact.	Reliable
DTXSID30896675	'84201-60-5	(7E)-9,9,10,10,11,11,12,12,13,13,14,14,15,15,16,16,16-Heptadecafluorohexadec-7-ene	CCCCCC/C=C/C(F)(F)C(F)(F)C(F)(F)C(F)(F)C(F)(F)C(F)(F)C(F)(F)C(F)(F)F	NOT POLYMER	SingleLargestFragment			YES			PFAS	OTHER_PFAS	FALSE	CCCCCCC=CC(F)(F)C(F)(F)C(F)(F)C(F)(F)C(F)(F)C(F)(F)C(F)(F)C(F)(F)F			0.145026	0.854974	inact.	Reliable
DTXSID701002678	'82428-30-6	(7-Oxabicyclo[4.1.0]heptan-3-yl)methyl 2-methylprop-2-enoate	CC(=C)C(=O)OCC1CCC2OC2C1	NOT POLYMER	SingleLargestFragment			NO			OTHERS		FALSE	CC(=C)C(=O)OCC1CCC2OC2C1			0.145026	0.854974	inact.	Reliable
DTXSID70885088	'19660-77-6	(7S,8S)-3-Carboxy-5-(carboxymethyl)-13-ethenyl-18-ethyl-7,8-dihydro-2,8,12,17-tetramethyl-21H,23H-porphine-7-propanoic acid	C[C@H]1[C@H](CCC(O)=O)c2[n]c1cc1[nH]c(cc3[n]c(cc4[nH]c(c(C(O)=O)c4C)c2CC(O)=O)C(CC)=C3C)c(C=C)c1C	NOT POLYMER	SingleLargestFragment			NO			OTHERS		FALSE	CC1C(CCC(O)=O)C2N=C1C=C1NC(=CC3=NC(=CC4NC(=C(C(O)=O)C=4C)C=2CC(O)=O)C(CC)=C3C)C(C=C)=C1C			0.145026	0.854974	inact.	Unreliable
DTXSID80184155	'30075-29-7	(8-((4-Amino-2-nitrophenyl)azo)-7-hydroxy-2-naphthyl)trimethylammonium	C[N+](C)(C)c1cc2/C(=N/Nc3ccc(N)cc3[N+]([O-])=O)/C(=O)C=Cc2cc1	NOT POLYMER	SingleLargestFragment			NO			OTHERS		FALSE	C[N+](C)(C)C1C=C2C(N=NC3=CC=C(N)C=C3[N+]([O-])=O)C(=O)C=CC2=CC=1			0.145026	0.854974	inact.	Reliable
DTXSID40896686	'35709-15-0	(8E)-1,1,1,2,2,3,3,4,4,5,5,6,6,7,7,10,10,11,11,12,12,13,13,14,14,15,15,16,16,16-Triacontafluorohexadec-8-ene	FC(F)(F)C(F)(F)C(F)(F)C(F)(F)C(F)(F)C(F)(F)C(F)(F)/C=C/C(F)(F)C(F)(F)C(F)(F)C(F)(F)C(F)(F)C(F)(F)C(F)(F)F	NOT POLYMER	SingleLargestFragment			YES			PFAS	OTHER_PFAS	FALSE	FC(F)(F)C(F)(F)C(F)(F)C(F)(F)C(F)(F)C(F)(F)C(F)(F)C=CC(F)(F)C(F)(F)C(F)(F)C(F)(F)C(F)(F)C(F)(F)C(F)(F)F			0.145026	0.854974	inact.	Reliable
DTXSID40710696	'3327-19-3	(8-Hydroxyquinolin-5-yl)methyl 2-methylprop-2-enoate	CC(=C)C(=O)OCc1ccc(O)c2[n]cccc21	NOT POLYMER	SingleLargestFragment			NO			OTHERS		FALSE	CC(=C)C(=O)OCC1C=CC(O)=C2N=CC=CC2=1			0.145026	0.854974	inact.	Reliable
DTXSID80236229	'87236-71-3	(8-Hydroxyquinolin-7-yl)methyl dibutyldithiocarbamate	CCCCN(CCCC)C(=S)SCc1ccc2ccc[n]c2c1O	NOT POLYMER	SingleLargestFragment			NO			OTHERS		FALSE	CCCCN(CCCC)C(=S)SCC1C=CC2C=CC=NC=2C=1O			0.145026	0.854974	inact.	Unreliable
DTXSID50896692	'51249-70-8	(9E)-1,1,1,2,2,3,3,4,4,5,5,6,6,7,7,8,8,11,11,12,12,13,13,14,14,15,15,16,16,17,17,18,18,18-Tetratriacontafluorooctadec-9-ene	FC(F)(F)C(F)(F)C(F)(F)C(F)(F)C(F)(F)C(F)(F)C(F)(F)C(F)(F)/C=C/C(F)(F)C(F)(F)C(F)(F)C(F)(F)C(F)(F)C(F)(F)C(F)(F)C(F)(F)F	NOT POLYMER	SingleLargestFragment			YES			PFAS	OTHER_PFAS	FALSE	FC(F)(F)C(F)(F)C(F)(F)C(F)(F)C(F)(F)C(F)(F)C(F)(F)C(F)(F)C=CC(F)(F)C(F)(F)C(F)(F)C(F)(F)C(F)(F)C(F)(F)C(F)(F)C(F)(F)F			0.145026	0.854974	inact.	Reliable
DTXSID60896683	'124921-25-1	(9E)-1,1,1,2,2,3,3,4,4,5,5,6,6,7,7,8,8-Heptadecafluoroicos-9-ene	CCCCCCCCCC/C=C/C(F)(F)C(F)(F)C(F)(F)C(F)(F)C(F)(F)C(F)(F)C(F)(F)C(F)(F)F	NOT POLYMER	SingleLargestFragment			YES			PFAS	OTHER_PFAS	FALSE	CCCCCCCCCCC=CC(F)(F)C(F)(F)C(F)(F)C(F)(F)C(F)(F)C(F)(F)C(F)(F)C(F)(F)F			0.145026	0.854974	inact.	Reliable
DTXSID80896680	'113999-61-4	(9E)-1,1,1,2,2,3,3,4,4,5,5,6,6,7,7,8,8-Heptadecafluorooctadec-9-ene	CCCCCCCC/C=C/C(F)(F)C(F)(F)C(F)(F)C(F)(F)C(F)(F)C(F)(F)C(F)(F)C(F)(F)F	NOT POLYMER	SingleLargestFragment			YES			PFAS	OTHER_PFAS	FALSE	CCCCCCCCC=CC(F)(F)C(F)(F)C(F)(F)C(F)(F)C(F)(F)C(F)(F)C(F)(F)C(F)(F)F			0.145026	0.854974	inact.	Reliable
DTXSID00896849	'54664-98-1	(9E,11E)-9,11-Tetradecadien-1-yl acetate	CC\C=C\C=C\CCCCCCCCOC(C)=O	NOT POLYMER	SingleLargestFragment			YES		OEHHA_LIST	OTHERS		FALSE	CCC=CC=CCCCCCCCCOC(C)=O			0.145026	0.854974	inact.	Reliable
DTXSID0041563	'51937-00-9	(9E,12Z)-9,12-Tetradecadien-1-ol	C/C=CC/C=C/CCCCCCCCO	NOT POLYMER	SingleLargestFragment			NO			OTHERS		FALSE	CC=CCC=CCCCCCCCCO			0.145026	0.854974	inact.	Reliable
DTXSID20893537	'3687-45-4	(9Z)-9-Octadecen-1-yl (9Z)-9-octadecenoate	CCCCCCCC/C=CCCCCCCCC(=O)OCCCCCCCC/C=CCCCCCCCC	NOT POLYMER	SingleLargestFragment			YES	Food_Packing		OTHERS		FALSE	CCCCCCCCC=CCCCCCCCC(=O)OCCCCCCCCC=CCCCCCCCC			0.145026	0.854974	inact.	Reliable
DTXSID70893143	'112-77-6	(9Z)-9-Octadecenoyl chloride	CCCCCCCC/C=CCCCCCCCC(=O)Cl	NOT POLYMER	SingleLargestFragment			YES	Food_Packing		OTHERS		FALSE	CCCCCCCCC=CCCCCCCCC(=O)Cl			0.145026	0.854974	inact.	Reliable
DTXSID60893571	'63441-26-9	(9Z)-N-(2-{2-[(8Z)-9-Heptadecen-1-yl]-4,5-dihydro-1H-imidazol-1-yl}ethyl)-9-octadecenamide	CCCCCCCC/C=CCCCCCCCC1=NCCN1CCNC(=O)CCCCCCC/C=CCCCCCCCC	NOT POLYMER	SingleLargestFragment			YES	Food_Packing		OTHERS		FALSE	CCCCCCCCC=CCCCCCCCC1=NCCN1CCNC(=O)CCCCCCCC=CCCCCCCCC			0.145026	0.854974	inact.	Reliable
DTXSID8026563	'93-83-4	(9Z)-N,N-Bis(2-hydroxyethyl)octadec-9-enamide	CCCCCCCC/C=CCCCCCCCC(=O)N(CCO)CCO	NOT POLYMER	SingleLargestFragment			YES	Food_Packing		OTHERS		FALSE	CCCCCCCCC=CCCCCCCCC(=O)N(CCO)CCO			0.145026	0.854974	inact.	Reliable
DTXSID6027137	'301-02-0	(9Z)-Octadec-9-enamide	CCCCCCCC/C=CCCCCCCCC(N)=O	NOT POLYMER	SingleLargestFragment			YES	Food_Packing		OTHERS		FALSE	CCCCCCCCC=CCCCCCCCC(N)=O			0.145026	0.854974	inact.	Reliable
DTXSID80880766	'506-44-5	(9Z,12Z,15Z)-9,12,15-Octadecatrien-1-ol	CC/C=CC/C=CC/C=CCCCCCCCCO	NOT POLYMER	SingleLargestFragment			NO			OTHERS		FALSE	CCC=CCC=CCC=CCCCCCCCCO			0.145026	0.854974	inact.	Reliable
DTXSID2052368	'67785-94-8	(9Z,9'Z)-N,N'-[Iminobis(ethane-2,1-diyliminoethane-2,1-diyl)]bisoctadec-9-enamide	CCCCCCCC/C=CCCCCCCCC(=O)NCCNCCNCCNCCNC(=O)CCCCCCC/C=CCCCCCCCC	NOT POLYMER	SingleLargestFragment			NO			OTHERS		FALSE	CCCCCCCCC=CCCCCCCCC(=O)NCCNCCNCCNCCNC(=O)CCCCCCCC=CCCCCCCCC			0.145026	0.854974	inact.	Reliable
DTXSID1066025	'16212-05-8	(Allylsulphonyl)benzene	C=CCS(=O)(=O)c1ccccc1	NOT POLYMER	SingleLargestFragment			NO			OTHERS		FALSE	C=CCS(=O)(=O)C1C=CC=CC=1			0.145026	0.854974	inact.	Reliable
DTXSID70201002	'5296-64-0	(Allylthio)benzene	C=CCSc1ccccc1	NOT POLYMER	SingleLargestFragment			NO			OTHERS		FALSE	C=CCSC1C=CC=CC=1			0.145026	0.854974	inact.	Reliable
DTXSID3042136	'14548-60-8	(Benzyloxy)methanol	OCOCc1ccccc1	NOT POLYMER	SingleLargestFragment			YES	Food_Packing		OTHERS		FALSE	OCOCC1C=CC=CC=1			0.145026	0.854974	inact.	Reliable
DTXSID10189815	'36271-19-9	(Benzylphenylamino)acetonitrile	N#CCN(Cc1ccccc1)c1ccccc1	NOT POLYMER	SingleLargestFragment			NO			OTHERS		FALSE	N#CCN(CC1C=CC=CC=1)C1C=CC=CC=1			0.145026	0.854974	inact.	Reliable
DTXSID50972046	'56602-77-8	(Bicyclo[2.2.1]heptane-2,3-diyl)dimethanamine	NCC1C(CN)C2CC1CC2	NOT POLYMER	SingleLargestFragment			YES	Food_Packing		OTHERS		FALSE	NCC1C(CN)C2CC1CC2			0.145026	0.854974	inact.	Unreliable
DTXSID50241143	'94231-95-5	(Bis(3-methylbutoxy)methyl)benzene	CC(C)CCOC(OCCC(C)C)c1ccccc1	NOT POLYMER	SingleLargestFragment			NO			OTHERS		FALSE	CC(C)CCOC(OCCC(C)C)C1C=CC=CC=1			0.145026	0.854974	inact.	Reliable
DTXSID20188192	'34619-07-3	(Bis(dimethylamino)methylene)dimethylthiourea	CN(C)C(=S)N=C(N(C)C)N(C)C	NOT POLYMER	SingleLargestFragment			NO			OTHERS		FALSE	CN(C)C(=S)N=C(N(C)C)N(C)C			0.145026	0.854974	inact.	Reliable
DTXSID90184186	'3010-04-6	(Butylamino)acetonitrile	CCCCNCC#N	NOT POLYMER	SingleLargestFragment			NO			OTHERS		FALSE	CCCCNCC#N			0.145026	0.854974	inact.	Reliable
DTXSID00174614	'20600-61-7	(Butylthio)acetic acid	CCCCSCC(O)=O	NOT POLYMER	SingleLargestFragment			NO			OTHERS		FALSE	CCCCSCC(O)=O			0.145026	0.854974	inact.	Reliable
DTXSID60543524	'105263-73-8	(Chloromethyl)(pentafluoroethyl)phosphinic chloride	O=P(Cl)(CCl)C(F)(F)C(F)(F)F	NOT POLYMER	SingleLargestFragment			NO			OTHERS		FALSE	O=P(Cl)(CCl)C(F)(F)C(F)(F)F			0.145026	0.854974	inact.	Reliable
DTXSID40207854	'5911-08-0	(Chloromethyl)cyclopropane	ClCC1CC1	NOT POLYMER	SingleLargestFragment			NO			OTHERS		FALSE	ClCC1CC1			0.145026	0.854974	inact.	Reliable
DTXSID1062093	'1983-26-2	(Chloromethyl)phosphonic dichloride	O=P(Cl)(Cl)CCl	NOT POLYMER	SingleLargestFragment			NO			OTHERS		FALSE	O=P(Cl)(Cl)CCl			0.145026	0.854974	inact.	Reliable
DTXSID6063270	'4025-77-8	(Chlorosulphonyl)acetyl chloride	O=C(Cl)CS(=O)(=O)Cl	NOT POLYMER	SingleLargestFragment			NO			OTHERS		FALSE	O=C(Cl)CS(=O)(=O)Cl			0.145026	0.854974	inact.	Reliable
DTXSID10181970	'2757-23-5	(Chlorothio)formyl chloride	O=C(Cl)SCl	NOT POLYMER	SingleLargestFragment			NO			OTHERS		FALSE	O=C(Cl)SCl			0.145026	0.854974	inact.	Reliable
DTXSID70233661	'84681-77-6	(Cyclohexylmethyl)cyclohexylamine	C(NC1CCCCC1)C1CCCCC1	NOT POLYMER	SingleLargestFragment			NO			OTHERS		FALSE	C(NC1CCCCC1)C1CCCCC1			0.145026	0.854974	inact.	Reliable
DTXSID00170999	'18071-38-0	(Dibutylamino)acetonitrile	CCCCN(CC#N)CCCC	NOT POLYMER	SingleLargestFragment			NO			OTHERS		FALSE	CCCCN(CC#N)CCCC			0.145026	0.854974	inact.	Reliable
DTXSID7060099	'498-67-9	(Dichlorofluoromethyl)benzene	FC(Cl)(Cl)c1ccccc1	NOT POLYMER	SingleLargestFragment			NO			OTHERS		FALSE	FC(Cl)(Cl)C1C=CC=CC=1			0.145026	0.854974	inact.	Reliable
DTXSID80158351	'13375-29-6	(Dicyclopropylmethyl)amine	NC(C1CC1)C1CC1	NOT POLYMER	SingleLargestFragment			NO			OTHERS		FALSE	NC(C1CC1)C1CC1			0.145026	0.854974	inact.	Unreliable
DTXSID20167280	'1620-14-0	(Diethylamino)acetone	CC(=O)CN(CC)CC	NOT POLYMER	SingleLargestFragment			NO			OTHERS		FALSE	CC(=O)CN(CC)CC			0.145026	0.854974	inact.	Reliable
DTXSID8062781	'3010-02-4	(Diethylamino)acetonitrile	CCN(CC#N)CC	NOT POLYMER	SingleLargestFragment			NO			OTHERS		FALSE	CCN(CC#N)CC			0.145026	0.854974	inact.	Reliable
DTXSID40194331	'41392-09-0	(Dimethylphosphinyl)methyl methacrylate	CC(=C)C(=O)OCP(C)(C)=O	NOT POLYMER	SingleLargestFragment			NO			OTHERS		FALSE	CC(=C)C(=O)OCP(C)(C)=O			0.145026	0.854974	inact.	Reliable
DTXSID00768577	'137731-01-2	(E)-1-(1,3,3,4,4,4-Hexafluorobut-1-en-1-yl)-2-phenyldiazene	FC(F)(F)C(F)(F)C=C(F)/N=N/c1ccccc1	NOT POLYMER	SingleLargestFragment			NO			OTHERS		FALSE	FC(F)(F)C(F)(F)C=C(F)N=NC1C=CC=CC=1			0.145026	0.854974	inact.	Reliable
DTXSID2052075	'39872-57-6	(E)-1-(2,4,4-Trimethyl-2-cyclohexen-1-yl)-2-buten-1-one	CC1=CC(C)(C)CCC1C(=O)/C=C/C	NOT POLYMER	SingleLargestFragment			NO			OTHERS		FALSE	CC1=CC(C)(C)CCC1C(=O)C=CC			0.145026	0.854974	inact.	Reliable
DTXSID70553179	'73603-85-7	(E)-1-(4-Methoxyphenyl)-N-[4-(nonafluorobutyl)phenyl]methanimine	COc1ccc(/C=N/c2ccc(cc2)C(F)(F)C(F)(F)C(F)(F)C(F)(F)F)cc1	NOT POLYMER	SingleLargestFragment			YES			PFAS	OTHER_PFAS	FALSE	COC1C=CC(C=NC2C=CC(=CC=2)C(F)(F)C(F)(F)C(F)(F)C(F)(F)F)=CC=1			0.145026	0.854974	inact.	Reliable
DTXSID30543177	'89985-39-7	(E)-1-(Pyridin-3-yl)-N-[2-(1,1,2,2-tetrafluoroethoxy)phenyl]methanimine	FC(F)C(F)(F)Oc1ccccc1/N=C/c1c[n]ccc1	NOT POLYMER	SingleLargestFragment			NO			OTHERS		FALSE	FC(F)C(F)(F)OC1=CC=CC=C1N=CC1=CN=CC=C1			0.145026	0.854974	inact.	Reliable
DTXSID7024031	'156-60-5	(E)-1,2-Dichloroethylene	Cl/C=C/Cl	NOT POLYMER	SingleLargestFragment		DTXSID8024991	YES	Food_Packing	OEHHA_LIST	OTHERS		FALSE	ClC=CCl			0.145026	0.854974	inact.	Reliable
DTXSID8024941	'821-06-7	(E)-1,4-Dibromo-2-butene	BrC/C=C/CBr	NOT POLYMER	SingleLargestFragment			NO			OTHERS		FALSE	BrCC=CCBr			0.145026	0.854974	inact.	Reliable
DTXSID0035293	'35153-18-5	(E)-11-Tetradecen-1-ol	CC/C=C/CCCCCCCCCCO	NOT POLYMER	SingleLargestFragment			NO			OTHERS		FALSE	CCC=CCCCCCCCCCCO			0.145026	0.854974	inact.	Reliable
DTXSID6021533	'126572-80-3	(E)-2-Chloro-3-(dichloromethyl)-butenedioic acid	OC(=O)/C(/C(Cl)Cl)=C(Cl)/C(O)=O	NOT POLYMER	SingleLargestFragment			NO			OTHERS		FALSE	OC(=O)C(C(Cl)Cl)=C(Cl)C(O)=O			0.145026	0.854974	inact.	Reliable
DTXSID2047062	'928-95-0	(E)-2-Hexen-1-ol	CCC/C=C/CO	NOT POLYMER	SingleLargestFragment		DTXSID3051882	NO			OTHERS		FALSE	CCCC=CCO			0.145026	0.854974	inact.	Reliable
DTXSID0047086	'18829-56-6	(E)-2-Nonenal	CCCCCC/C=C/C=O	NOT POLYMER	SingleLargestFragment			NO			OTHERS		FALSE	CCCCCCC=CC=O			0.145026	0.854974	inact.	Reliable
DTXSID5041148	'104-98-3	(E)-3-(1H-Imidazol-5-yl)prop-2-enoic acid	OC(=O)/C=C/c1c[nH]c[n]1	NOT POLYMER	SingleLargestFragment			NO			OTHERS		FALSE	OC(=O)C=CC1=CNC=N1			0.145026	0.854974	inact.	Reliable
DTXSID3052563	'81786-74-5	(E)-3,4,5,6,6-Pentamethylhept-3-en-2-one	CC(/C(/C)=C(C)/C(C)=O)C(C)(C)C	NOT POLYMER	SingleLargestFragment			NO			OTHERS		FALSE	CC(C(C)=C(C)C(C)=O)C(C)(C)C			0.145026	0.854974	inact.	Reliable
DTXSID3052064	'39067-80-6	(E)-3,7-Dimethylocta-2,6-diene-1-thiol	CC(C)=CCC/C(/C)=C/CS	NOT POLYMER	SingleLargestFragment			NO			OTHERS		FALSE	CC(C)=CCCC(C)=CCS			0.145026	0.854974	inact.	Reliable
DTXSID701025650	'20710-38-7	(E)-3-Methyl-2-hexene	CCC\C(C)=C\C	NOT POLYMER	SingleLargestFragment		DTXSID50879001	YES		OEHHA_LIST	OTHERS		FALSE	CCCC(C)=CC			0.145026	0.854974	inact.	Reliable
DTXSID80873234	'3899-36-3	(E)-3-Methyl-3-hexene	CC\C=C(/C)CC	NOT POLYMER	SingleLargestFragment			YES		OEHHA_LIST	OTHERS		FALSE	CC(CC)=CCC			0.145026	0.854974	inact.	Reliable
DTXSID00897275	'616-12-6	(E)-3-Methylpent-2-ene	CC\C(C)=C\C	NOT POLYMER	SingleLargestFragment		DTXSID10883604	YES		OEHHA_LIST	OTHERS		FALSE	CCC(C)=CC			0.145026	0.854974	inact.	Reliable
DTXSID201015935	'690-08-4	(E)-4,4-Dimethylpent-2-ene	C\C=C\C(C)(C)C	NOT POLYMER	SingleLargestFragment			YES		OEHHA_LIST	OTHERS		FALSE	CC=CC(C)(C)C			0.145026	0.854974	inact.	Reliable
DTXSID8045648	'38090-53-8	(E)-4-amino-2-butenoic acid	NC/C=C/C(O)=O	NOT POLYMER	SingleLargestFragment			NO			OTHERS		FALSE	NCC=CC(O)=O			0.145026	0.854974	inact.	Reliable
DTXSID1044308	'24680-50-0	(E)-4-Methoxycinnamaldehyde	COc1ccc(/C=C/C=O)cc1	NOT POLYMER	SingleLargestFragment			NO			OTHERS		FALSE	COC1C=CC(C=CC=O)=CC=1			0.145026	0.854974	inact.	Reliable
DTXSID701315637	'2492-43-5	(E)-4-Oxo-2-hexenal	CCC(=O)\C=C\C=O	NOT POLYMER	SingleLargestFragment			YES		OEHHA_LIST	OTHERS		FALSE	CCC(=O)C=CC=O			0.145026	0.854974	inact.	Reliable
DTXSID4035592	'72269-48-8	(E)-4-Tridecen-l-yl acetate	CCCCCCCC/C=C/CCCOC(C)=O	NOT POLYMER	SingleLargestFragment		DTXSID6035786	YES		OEHHA_LIST	OTHERS		FALSE	CCCCCCCCC=CCCCOC(C)=O			0.145026	0.854974	inact.	Reliable
DTXSID7035305	'56578-18-8	(E)-5-Decen-1-ol	CCCC/C=C/CCCCO	NOT POLYMER	SingleLargestFragment			YES		OEHHA_LIST	OTHERS		FALSE	CCCCC=CCCCCO			0.145026	0.854974	inact.	Reliable
DTXSID0035295	'38421-90-8	(E)-5-Decen-1-ol acetate	CCCC/C=C/CCCCOC(C)=O	NOT POLYMER	SingleLargestFragment			YES		OEHHA_LIST	OTHERS		FALSE	CCCCC=CCCCCOC(C)=O			0.145026	0.854974	inact.	Reliable
DTXSID4052053	'3796-70-1	(E)-6,10-Dimethylundeca-5,9-dien-2-one	CC(C)=CCC/C(/C)=C/CCC(C)=O	NOT POLYMER	SingleLargestFragment		DTXSID1021586	YES	Food_Packing		OTHERS		FALSE	CC(C)=CCCC(C)=CCCC(C)=O			0.145026	0.854974	inact.	Reliable
DTXSID6051489	'3239-35-8	(E)-6,10-Dimethylundeca-5,9-dien-2-yl acetate	CC(C)=CCC/C(/C)=C/CCC(C)OC(C)=O	NOT POLYMER	SingleLargestFragment			NO			OTHERS		FALSE	CC(C)=CCCC(C)=CCCC(C)OC(C)=O			0.145026	0.854974	inact.	Reliable
DTXSID8058619	'112-79-8	(E)-9-Octadecenoic acid	CCCCCCCC\C=C\CCCCCCCC(O)=O	NOT POLYMER	SingleLargestFragment		DTXSID1025809	YES	Food_Packing		OTHERS		FALSE	CCCCCCCCC=CCCCCCCCC(O)=O			0.145026	0.854974	inact.	Reliable
DTXSID9020087	'4180-23-8	(E)-Anethole	C/C=C/c1ccc(cc1)OC	NOT POLYMER	SingleLargestFragment			YES	Food_Packing		OTHERS		FALSE	CC=CC1=CC=C(C=C1)OC			0.145026	0.854974	inact.	Reliable
DTXSID7051890	'23726-91-2	(E)-beta-Damascone	CC1CCCC(C)(C)C=1C(=O)/C=C/C	NOT POLYMER	SingleLargestFragment		DTXSID1067885	NO			OTHERS		FALSE	CC1CCCC(C)(C)C=1C(=O)C=CC			0.145026	0.854974	inact.	Reliable
DTXSID6020351	'123-73-9	(E)-Crotonaldehyde	C\C=C\C=O	NOT POLYMER	SingleLargestFragment			YES	Food_Packing	OEHHA_LIST	OTHERS		FALSE	CC=CC=O			0.145026	0.854974	inact.	Reliable
DTXSID30880973	'107-93-7	(E)-Crotonic acid	C\C=C\C(O)=O	NOT POLYMER	SingleLargestFragment			YES	Food_Packing		OTHERS		FALSE	CC=CC(O)=O			0.145026	0.854974	inact.	Reliable
DTXSID8041080	'150824-47-8	(E)-Nitenpyram	CCN(Cc1c[n]c(Cl)cc1)/C(=C/[N+]([O-])=O)/NC	NOT POLYMER	SingleLargestFragment			NO			OTHERS		FALSE	CN=C(C[N+]([O-])=O)N(CC1C=CC(Cl)=NC=1)CC			0.145026	0.854974	inact.	Reliable
DTXSID4051829	'19093-20-0	(E)-Oct-5-en-2-one	CC/C=C/CCC(C)=O	NOT POLYMER	SingleLargestFragment			NO			OTHERS		FALSE	CCC=CCCC(C)=O			0.145026	0.854974	inact.	Reliable
DTXSID20880149	'1516-64-9	(E)-Perfluoro-2-butene	FC(F)(F)/C(/F)=C(F)/C(F)(F)F	NOT POLYMER	SingleLargestFragment		DTXSID3059890	NO			OTHERS		FALSE	FC(F)(F)C(F)=C(F)C(F)(F)F			0.145026	0.854974	inact.	Reliable
DTXSID00897492	'103229-77-2	(E)-Perfluoro-4-methylpent-2-enoyl fluoride	O=C(F)/C(/F)=C(F)/C(F)(C(F)(F)F)C(F)(F)F	NOT POLYMER	SingleLargestFragment			YES			PFAS	OTHER_PFAS	FALSE	O=C(F)C(F)=C(F)C(F)(C(F)(F)F)C(F)(F)F			0.145026	0.854974	inact.	Unreliable
DTXSID0026044	'111-02-4	(E)-Squalene	CC(C)=CCC/C(/C)=C/CC/C(/C)=C/CC/C=C(C)/CC/C=C(C)/CCC=C(C)C	NOT POLYMER	SingleLargestFragment			NO			OTHERS		FALSE	CC(C)=CCCC(C)=CCCC(C)=CCCC=C(C)CCC=C(C)CCC=C(C)C			0.145026	0.854974	inact.	Reliable
DTXSID60228324	'77698-73-8	(E,E)-1,5-Dideoxy-1,5-(hexa-2,4-dien-1-ylimino)-D-glucitol	C/C=C/C=C/CN1C[C@H](O)[C@@H](O)[C@H](O)[C@H]1CO	NOT POLYMER	SingleLargestFragment			NO			OTHERS		FALSE	CC=CC=CCN1CC(O)C(O)C(O)C1CO			0.145026	0.854974	inact.	Reliable
DTXSID6058267	'55774-32-8	(E,Z)-7,9-Dodecadienyl acetate	CC/C=C/C=CCCCCCCOC(C)=O	NOT POLYMER	SingleLargestFragment			NO			OTHERS		FALSE	CCC=CC=CCCCCCCOC(C)=O			0.145026	0.854974	inact.	Reliable
DTXSID6035285	'31654-77-0	(E,Z)-Tetradeca-9,12-dienyl acetate	C\C=C/C\C=C\CCCCCCCCOC(C)=O	NOT POLYMER	SingleLargestFragment		DTXSID60858786	YES		OEHHA_LIST	OTHERS		FALSE	CC=CCC=CCCCCCCCCOC(C)=O			0.145026	0.854974	inact.	Reliable
DTXSID60189986	'36475-52-2	(Ethane-1,2-diylbis(((phosphonomethyl)imino)ethane-2,1-diylnitrilobis(methylene)))tetrakisphosphonic acid	OP(O)(=O)CN(CP(O)(O)=O)CCN(CP(O)(O)=O)CCN(CP(O)(O)=O)CCN(CP(O)(O)=O)CP(O)(O)=O	NOT POLYMER	SingleLargestFragment			NO			OTHERS		FALSE	OP(O)(=O)CN(CP(O)(O)=O)CCN(CP(O)(O)=O)CCN(CP(O)(O)=O)CCN(CP(O)(O)=O)CP(O)(O)=O			0.145026	0.854974	inact.	Reliable
DTXSID1052248	'58567-11-6	(Ethoxymethoxy)cyclododecane	CCOCOC1CCCCCCCCCCC1	NOT POLYMER	SingleLargestFragment			NO			OTHERS		FALSE	CCOCOC1CCCCCCCCCCC1			0.145026	0.854974	inact.	Reliable
DTXSID9027603	'5766-67-6	(Ethylenedinitrilo)tetraacetonitrile	N#CCN(CC#N)CCN(CC#N)CC#N	NOT POLYMER	SingleLargestFragment			YES	Food_Packing		OTHERS		FALSE	N#CCN(CC#N)CCN(CC#N)CC#N			0.145026	0.854974	inact.	Reliable
DTXSID60211236	'622-38-8	(Ethylthio)benzene	CCSc1ccccc1	NOT POLYMER	SingleLargestFragment			NO			OTHERS		FALSE	CCSC1C=CC=CC=1			0.145026	0.854974	inact.	Reliable
DTXSID8070382	'66028-30-6	(Formylimino)di-2,1-ethanediyl acrylate	C=CC(=O)OCCN(CCOC(=O)C=C)C=O	NOT POLYMER	SingleLargestFragment			NO			OTHERS		FALSE	C=CC(=O)OCCN(CCOC(=O)C=C)C=O			0.145026	0.854974	inact.	Reliable
DTXSID10237800	'89639-87-2	(Furfurylthio)acetic acid	OC(=O)CSCc1ccco1	NOT POLYMER	SingleLargestFragment			NO			OTHERS		FALSE	OC(=O)CSCC1=CC=CO1			0.145026	0.854974	inact.	Reliable
DTXSID00375109	'77758-89-5	(Heptadecafluorooctyl)(phenyl)iodanium trifluoromethanesulfonate	[O-]S(=O)(=O)C(F)(F)F.FC(F)([I+]c1ccccc1)C(F)(F)C(F)(F)C(F)(F)C(F)(F)C(F)(F)C(F)(F)C(F)(F)F	NOT POLYMER	SingleLargestFragment	O=S(=O)([O-])C(F)(F)F		YES			PFAS	OTHER_PFAS	FALSE	FC(F)(F)C(F)(F)C(F)(F)C(F)(F)C(F)(F)C(F)(F)C(F)(F)C(F)(F)[I+]C1C=CC=CC=1			0.145026	0.854974	inact.	Reliable
DTXSID00775923	'172369-52-7	(Heptadecafluorooctyl)cycloheptane	FC(F)(F)C(F)(F)C(F)(F)C(F)(F)C(F)(F)C(F)(F)C(F)(F)C(F)(F)C1CCCCCC1	NOT POLYMER	SingleLargestFragment			YES			PFAS	OTHER_PFAS	FALSE	FC(F)(F)C(F)(F)C(F)(F)C(F)(F)C(F)(F)C(F)(F)C(F)(F)C(F)(F)C1CCCCCC1			0.145026	0.854974	inact.	Reliable
DTXSID3066215	'17587-22-3	(Heptafluorobutanoyl)pivaloylmethane	CC(C)(C)C(=O)CC(=O)C(F)(F)C(F)(F)C(F)(F)F	NOT POLYMER	SingleLargestFragment		DTXSID50638594	NO			OTHERS		FALSE	CC(C)(C)C(=O)CC(=O)C(F)(F)C(F)(F)C(F)(F)F			0.145026	0.854974	inact.	Reliable
DTXSID90844612	'919005-49-5	(Heptafluoropropoxy)acetic acid	OC(=O)COC(F)(F)C(F)(F)C(F)(F)F	NOT POLYMER	SingleLargestFragment			YES			PFAS	OTHER_PFAS	FALSE	OC(=O)COC(F)(F)C(F)(F)C(F)(F)F			0.145026	0.854974	inact.	Reliable
DTXSID70375111	'77758-79-3	(Heptafluoropropyl)(phenyl)iodanium trifluoromethanesulfonate	[O-]S(=O)(=O)C(F)(F)F.FC(F)(C(F)(F)[I+]c1ccccc1)C(F)(F)F	NOT POLYMER	SingleLargestFragment	O=S(=O)([O-])C(F)(F)F		YES			PFAS	OTHER_PFAS	FALSE	FC(F)(F)C(F)(F)C(F)(F)[I+]C1C=CC=CC=1			0.145026	0.854974	inact.	Reliable
DTXSID50895206	'378-98-3	(Heptafluoropropyl)benzene	FC(F)(F)C(F)(F)C(F)(F)c1ccccc1	NOT POLYMER	SingleLargestFragment			YES			PFAS	OTHER_PFAS	FALSE	FC(F)(F)C(F)(F)C(F)(F)C1C=CC=CC=1			0.145026	0.854974	inact.	Reliable
DTXSID60707740	'378-00-7	(Heptafluoropropyl)carbonimidoyl	FC(F)(F)C(F)(F)C(F)(F)N=C(F)F	NOT POLYMER	SingleLargestFragment			YES			PFAS	OTHER_PFAS	FALSE	FC(F)(F)C(F)(F)C(F)(F)N=C(F)F			0.145026	0.854974	inact.	Reliable
DTXSID00170050	'17597-96-5	(Hexyloxy)acetaldehyde	CCCCCCOCC=O	NOT POLYMER	SingleLargestFragment			NO			OTHERS		FALSE	CCCCCCOCC=O			0.145026	0.854974	inact.	Reliable
DTXSID4051663	'1320-51-0	(Hydroxyethyl)urea	NC(=O)NCCO	NOT POLYMER	SingleLargestFragment			YES	Food_Packing		OTHERS		FALSE	NC(=O)NCCO			0.145026	0.854974	inact.	Reliable
DTXSID5062554	'2617-47-2	(Hydroxymethyl)phosphonic acid	OCP(O)(O)=O	NOT POLYMER	SingleLargestFragment			NO			OTHERS		FALSE	OCP(O)(O)=O			0.145026	0.854974	inact.	Reliable
DTXSID9061380	'1000-83-5	(Hydroxymethyl)thiourea	N=C(S)NCO	NOT POLYMER	SingleLargestFragment			NO			OTHERS		FALSE	N=C(S)NCO			0.145026	0.854974	inact.	Reliable
DTXSID40897476	'615563-01-4	(Î±R,7Î±)-3-Hydroxy-Î±-((perfluorobutyl)propyl)-17-oxo-estra-1,3,5(10)-triene-7-decanoic acid	C[C@]12CC[C@H]3[C@H]([C@@H]1CCC2=O)[C@@H](Cc1cc(O)ccc13)CCCCCCCC[C@H](CCCC(F)(F)C(F)(F)C(F)(F)C(F)(F)F)C(O)=O	NOT POLYMER	SingleLargestFragment			YES			PFAS	OTHER_PFAS	FALSE	CC12CCC3C(C1CCC2=O)C(CC1=CC(O)=CC=C13)CCCCCCCCC(CCCC(F)(F)C(F)(F)C(F)(F)C(F)(F)F)C(O)=O			0.145026	0.854974	inact.	Reliable
DTXSID601029366	'85551-28-6	(Isononanoato-O)(neodecanoato-O)nickel	CC(C)CCCCCC(=O)O[Ni]OC(=O)CCCCCC(C)(C)C	NOT POLYMER	SingleLargestFragment		DTXSID201006075	YES		OEHHA_LIST	OTHERS		FALSE				0.145026	0.854974	inact.	Reliable
DTXSID201029340	'84852-35-7	(Isooctanoato-O)(neodecanoato-O)nickel	CC(C)CCCCC(=O)O[Ni]OC(=O)CCCCCC(C)(C)C	NOT POLYMER	SingleLargestFragment		DTXSID201006075	YES		OEHHA_LIST	OTHERS		FALSE				0.145026	0.854974	inact.	Reliable
DTXSID60184890	'3088-74-2	(Isopropylidenedicyclohexane-4,1-diyl)bis(tert-butyl) peroxide	CC(C)(C1CCC(CC1)OOC(C)(C)C)C1CCC(CC1)OOC(C)(C)C	NOT POLYMER	SingleLargestFragment			YES	Food_Packing		OTHERS		FALSE	CC(C)(C1CCC(CC1)OOC(C)(C)C)C1CCC(CC1)OOC(C)(C)C			0.145026	0.854974	inact.	Reliable
DTXSID90184262	'3019-20-3	(Isopropylthio)benzene	CC(C)Sc1ccccc1	NOT POLYMER	SingleLargestFragment			NO			OTHERS		FALSE	CC(C)SC1C=CC=CC=1			0.145026	0.854974	inact.	Reliable
DTXSID9042336	'687-47-8	(L)-(-)-Ethyl lactate	CCOC(=O)[C@H](C)O	NOT POLYMER	SingleLargestFragment		DTXSID6029127	YES	Food_Packing		OTHERS		FALSE	CCOC(=O)C(C)O			0.145026	0.854974	inact.	Reliable
DTXSID00241274	'94248-02-9	(Methylenebis(oxymethyleneoxy))bis(ethylbenzene)	CCc1ccccc1OCOCOCOc1ccccc1CC	NOT POLYMER	SingleLargestFragment			NO			OTHERS		FALSE	CCC1=CC=CC=C1OCOCOCOC1=CC=CC=C1CC			0.145026	0.854974	inact.	Reliable
DTXSID20189083	'3561-67-9	(Methylenebis(thio))bisbenzene	C(Sc1ccccc1)Sc1ccccc1	NOT POLYMER	SingleLargestFragment			NO			OTHERS		FALSE	C(SC1C=CC=CC=1)SC1C=CC=CC=1			0.145026	0.854974	inact.	Reliable
DTXSID50893747	'925246-00-0	(Methylimino)di-2,1-ethanediyl bis[4-(dimethylamino)benzoate]	CN(CCOC(=O)c1ccc(cc1)N(C)C)CCOC(=O)c1ccc(cc1)N(C)C	NOT POLYMER	SingleLargestFragment			YES	Food_Packing		OTHERS		FALSE	CN(CCOC(=O)C1C=CC(=CC=1)N(C)C)CCOC(=O)C1C=CC(=CC=1)N(C)C			0.145026	0.854974	inact.	Reliable
DTXSID00161206	'13998-76-0	(Methylimino)diethane-1,2-diyl distearate	CN(CCOC(=O)CCCCCCCCCCCCCCCCC)CCOC(=O)CCCCCCCCCCCCCCCCC	NOT POLYMER	SingleLargestFragment			NO			OTHERS		FALSE	CN(CCOC(=O)CCCCCCCCCCCCCCCCC)CCOC(=O)CCCCCCCCCCCCCCCCC			0.145026	0.854974	inact.	Reliable
DTXSID50237263	'88703-86-0	(Methylimino)diethane-2,1-diyl dipalmitate	CN(CCOC(=O)CCCCCCCCCCCCCCC)CCOC(=O)CCCCCCCCCCCCCCC	NOT POLYMER	SingleLargestFragment			NO			OTHERS		FALSE	CN(CCOC(=O)CCCCCCCCCCCCCCC)CCOC(=O)CCCCCCCCCCCCCCC			0.145026	0.854974	inact.	Reliable
DTXSID10179195	'2444-37-3	(Methylthio)acetic acid	CSCC(O)=O	NOT POLYMER	SingleLargestFragment			NO			OTHERS		FALSE	CSCC(O)=O			0.145026	0.854974	inact.	Reliable
DTXSID70221523	'7133-37-1	(Methylthio)cyclohexane	CSC1CCCCC1	NOT POLYMER	SingleLargestFragment			NO			OTHERS		FALSE	CSC1CCCCC1			0.145026	0.854974	inact.	Reliable
DTXSID3072795	'74758-91-1	(Methylthio)methyl hexanoate	CCCCCC(=O)OCSC	NOT POLYMER	SingleLargestFragment			NO			OTHERS		FALSE	CCCCCC(=O)OCSC			0.145026	0.854974	inact.	Reliable
DTXSID4047707	'67952-65-2	(Methylthio)methylpyrazine	Cc1c[n]c(c[n]1)SC	NOT POLYMER	SingleLargestFragment			NO			OTHERS		FALSE	CC1C=NC(=CN=1)SC			0.145026	0.854974	inact.	Reliable
DTXSID50164989	'1523-04-2	(Morpholin-4-yl)methyl acetate	CC(=O)OCN1CCOCC1	NOT POLYMER	SingleLargestFragment			NO			OTHERS		FALSE	CC(=O)OCN1CCOCC1			0.145026	0.854974	inact.	Reliable
DTXSID3020883	'21928-82-5	(N-6)-(Methylnitroso)adenosine	CN(N=O)c1[n]c[n]c2c1[n]c[n]2[C@@H]1O[C@H](CO)[C@@H](O)[C@H]1O	NOT POLYMER	SingleLargestFragment			NO			OTHERS		FALSE	CN(N=O)C1=NC=NC2=C1N=CN2C1OC(CO)C(O)C1O			0.145026	0.854974	inact.	Reliable
DTXSID6020858	'1867-73-8	(N-6)-Methyladenosine	CNc1[n]c[n]c2c1[n]c[n]2[C@@H]1O[C@H](CO)[C@@H](O)[C@H]1O	NOT POLYMER	SingleLargestFragment			NO			OTHERS		FALSE	CNC1=NC=NC2=C1N=CN2C1OC(CO)C(O)C1O			0.145026	0.854974	inact.	Reliable
DTXSID40896681	'424-32-8	(Nonafluorobutyl)carbonimidoyl	FC(F)(F)C(F)(F)C(F)(F)C(F)(F)N=C(F)F	NOT POLYMER	SingleLargestFragment			YES			PFAS	OTHER_PFAS	FALSE	FC(F)(F)C(F)(F)C(F)(F)C(F)(F)N=C(F)F			0.145026	0.854974	inact.	Reliable
DTXSID90851386	'502768-31-2	(Nonafluorobutyl)propanedioyl dichloride	O=C(Cl)C(C(=O)Cl)C(F)(F)C(F)(F)C(F)(F)C(F)(F)F	NOT POLYMER	SingleLargestFragment			YES			PFAS	OTHER_PFAS	FALSE	O=C(Cl)C(C(=O)Cl)C(F)(F)C(F)(F)C(F)(F)C(F)(F)F			0.145026	0.854974	inact.	Reliable
DTXSID90233663	'84681-88-9	(Nonyloxy)acetaldehyde	CCCCCCCCCOCC=O	NOT POLYMER	SingleLargestFragment			NO			OTHERS		FALSE	CCCCCCCCCOCC=O			0.145026	0.854974	inact.	Reliable
DTXSID90240115	'93982-11-7	(Nonylphenyl) hydrogen succinate	CCCCCCCCCc1ccccc1OC(=O)CCC(O)=O	NOT POLYMER	SingleLargestFragment			NO			OTHERS		FALSE	CCCCCCCCCC1=CC=CC=C1OC(=O)CCC(O)=O			0.145026	0.854974	inact.	Reliable
DTXSID40182773	'2856-63-5	(o-Chlorophenyl)acetonitrile	N#CCc1ccccc1Cl	NOT POLYMER	SingleLargestFragment			NO			OTHERS		FALSE	N#CCC1=CC=CC=C1Cl			0.145026	0.854974	inact.	Reliable
DTXSID80863630	'57526-50-8	(Octahydro-1H-4,7-methanoinden-5-yl)methanol	OCC1CC2CC1C1CCCC21	NOT POLYMER	SingleLargestFragment			YES	Food_Packing		OTHERS		FALSE	OCC1CC2CC1C1CCCC21			0.145026	0.854974	inact.	Reliable
DTXSID40870441	'100-72-1	(Oxan-2-yl)methanol	OCC1CCCCO1	NOT POLYMER	SingleLargestFragment			NO			OTHERS		FALSE	OCC1CCCCO1			0.145026	0.854974	inact.	Reliable
DTXSID60172090	'1878-81-5	(p-Acetylphenoxy)acetic acid	CC(=O)c1ccc(cc1)OCC(O)=O	NOT POLYMER	SingleLargestFragment			NO			OTHERS		FALSE	CC(=O)C1C=CC(=CC=1)OCC(O)=O			0.145026	0.854974	inact.	Reliable
DTXSID00177246	'22711-23-5	(p-Chlorophenyl)phenylethanedione	O=C(c1ccccc1)C(=O)c1ccc(Cl)cc1	NOT POLYMER	SingleLargestFragment			NO			OTHERS		FALSE	O=C(C1C=CC=CC=1)C(=O)C1C=CC(Cl)=CC=1			0.145026	0.854974	inact.	Reliable
DTXSID9052719	'59447-55-1	(Pentabromophenyl)methyl acrylate	C=CC(=O)OCc1c(Br)c(Br)c(Br)c(Br)c1Br	NOT POLYMER	SingleLargestFragment			NO			OTHERS		FALSE	C=CC(=O)OCC1C(Br)=C(Br)C(Br)=C(Br)C=1Br			0.145026	0.854974	inact.	Reliable
DTXSID30549356	'1548-88-5	(Pentadecafluoroheptyl)benzene	FC(F)(F)C(F)(F)C(F)(F)C(F)(F)C(F)(F)C(F)(F)C(F)(F)c1ccccc1	NOT POLYMER	SingleLargestFragment			YES			PFAS	OTHER_PFAS	FALSE	FC(F)(F)C(F)(F)C(F)(F)C(F)(F)C(F)(F)C(F)(F)C(F)(F)C1C=CC=CC=1			0.145026	0.854974	inact.	Reliable
DTXSID80467657	'20157-74-8	(Pentafluoroethyl)(diphenyl)phosphane	FC(F)(F)C(F)(F)P(c1ccccc1)c1ccccc1	NOT POLYMER	SingleLargestFragment			NO			OTHERS		FALSE	FC(F)(F)C(F)(F)P(C1C=CC=CC=1)C1C=CC=CC=1			0.145026	0.854974	inact.	Reliable
DTXSID10461582	'309-11-5	(PENTAFLUOROETHYL)BENZENE	FC(F)(F)C(F)(F)c1ccccc1	NOT POLYMER	SingleLargestFragment			NO			OTHERS		FALSE	FC(F)(F)C(F)(F)C1C=CC=CC=1			0.145026	0.854974	inact.	Reliable
DTXSID50568347	'428-71-7	(Pentafluoroethyl)carbonimidoyl	FC(F)(F)C(F)(F)N=C(F)F	NOT POLYMER	SingleLargestFragment			NO			OTHERS		FALSE	FC(F)(F)C(F)(F)N=C(F)F			0.145026	0.854974	inact.	Unreliable
DTXSID50374187	'17426-84-5	(Pentafluoroethyl)phosphonous dichloride	FC(F)(F)C(F)(F)P(Cl)Cl	NOT POLYMER	SingleLargestFragment			NO			OTHERS		FALSE	FC(F)(F)C(F)(F)P(Cl)Cl			0.145026	0.854974	inact.	Reliable
DTXSID40880969	'74256-15-8	(Perfluoro-11-methyldodecyl)ethyl methacrylate	CC(=C)C(=O)OCCC(F)(F)C(F)(F)C(F)(F)C(F)(F)C(F)(F)C(F)(F)C(F)(F)C(F)(F)C(F)(F)C(F)(F)C(F)(C(F)(F)F)C(F)(F)F	NOT POLYMER	SingleLargestFragment			YES			PFAS	OTHER_PFAS	FALSE	CC(=C)C(=O)OCCC(F)(F)C(F)(F)C(F)(F)C(F)(F)C(F)(F)C(F)(F)C(F)(F)C(F)(F)C(F)(F)C(F)(F)C(F)(C(F)(F)F)C(F)(F)F			0.145026	0.854974	inact.	Reliable
DTXSID70881065	'93857-42-2	(Perfluoro-13-methyltetradecyl)ethyl dihydrogen phosphate	OP(O)(=O)OCCC(F)(F)C(F)(F)C(F)(F)C(F)(F)C(F)(F)C(F)(F)C(F)(F)C(F)(F)C(F)(F)C(F)(F)C(F)(F)C(F)(F)C(F)(C(F)(F)F)C(F)(F)F	NOT POLYMER	SingleLargestFragment			YES			PFAS	OTHER_PFAS	FALSE	OP(O)(=O)OCCC(F)(F)C(F)(F)C(F)(F)C(F)(F)C(F)(F)C(F)(F)C(F)(F)C(F)(F)C(F)(F)C(F)(F)C(F)(F)C(F)(F)C(F)(C(F)(F)F)C(F)(F)F			0.145026	0.854974	inact.	Reliable
DTXSID10240839	'94158-63-1	(Perfluoro-15-methylhexadecyl)ethyl acrylate	C=CC(=O)OCCC(F)(F)C(F)(F)C(F)(F)C(F)(F)C(F)(F)C(F)(F)C(F)(F)C(F)(F)C(F)(F)C(F)(F)C(F)(F)C(F)(F)C(F)(F)C(F)(F)C(F)(C(F)(F)F)C(F)(F)F	NOT POLYMER	SingleLargestFragment			YES			PFAS	OTHER_PFAS	FALSE	C=CC(=O)OCCC(F)(F)C(F)(F)C(F)(F)C(F)(F)C(F)(F)C(F)(F)C(F)(F)C(F)(F)C(F)(F)C(F)(F)C(F)(F)C(F)(F)C(F)(F)C(F)(F)C(F)(C(F)(F)F)C(F)(F)F			0.145026	0.854974	inact.	Reliable
DTXSID30241126	'94231-59-1	(Perfluoro-15-methylhexadecyl)ethyl dihydrogen phosphate	OP(O)(=O)OCCC(F)(F)C(F)(F)C(F)(F)C(F)(F)C(F)(F)C(F)(F)C(F)(F)C(F)(F)C(F)(F)C(F)(F)C(F)(F)C(F)(F)C(F)(F)C(F)(F)C(F)(C(F)(F)F)C(F)(F)F	NOT POLYMER	SingleLargestFragment			YES			PFAS	OTHER_PFAS	FALSE	OP(O)(=O)OCCC(F)(F)C(F)(F)C(F)(F)C(F)(F)C(F)(F)C(F)(F)C(F)(F)C(F)(F)C(F)(F)C(F)(F)C(F)(F)C(F)(F)C(F)(F)C(F)(F)C(F)(C(F)(F)F)C(F)(F)F			0.145026	0.854974	inact.	Reliable
DTXSID80240841	'94158-65-3	(Perfluoro-15-methylhexadecyl)ethyl methacrylate	CC(=C)C(=O)OCCC(F)(F)C(F)(F)C(F)(F)C(F)(F)C(F)(F)C(F)(F)C(F)(F)C(F)(F)C(F)(F)C(F)(F)C(F)(F)C(F)(F)C(F)(F)C(F)(F)C(F)(C(F)(F)F)C(F)(F)F	NOT POLYMER	SingleLargestFragment			YES			PFAS	OTHER_PFAS	FALSE	CC(=C)C(=O)OCCC(F)(F)C(F)(F)C(F)(F)C(F)(F)C(F)(F)C(F)(F)C(F)(F)C(F)(F)C(F)(F)C(F)(F)C(F)(F)C(F)(F)C(F)(F)C(F)(F)C(F)(C(F)(F)F)C(F)(F)F			0.145026	0.854974	inact.	Reliable
DTXSID70379715	'355-84-0	(Perfluoro-1-butyl)butane-1,3-dione	CC(=O)CC(=O)C(F)(F)C(F)(F)C(F)(F)C(F)(F)F	NOT POLYMER	SingleLargestFragment			YES			PFAS	OTHER_PFAS	FALSE	CC(=O)CC(=O)C(F)(F)C(F)(F)C(F)(F)C(F)(F)F			0.145026	0.854974	inact.	Reliable
DTXSID60379880	'16083-76-4	(Perfluoro-3-methylbutyl)-2-hydroxypropyl acrylate	C=CC(=O)OCC(O)CC(F)(F)C(F)(F)C(F)(C(F)(F)F)C(F)(F)F	NOT POLYMER	SingleLargestFragment			YES			PFAS	OTHER_PFAS	FALSE	C=CC(=O)OCC(O)CC(F)(F)C(F)(F)C(F)(C(F)(F)F)C(F)(F)F			0.145026	0.854974	inact.	Reliable
DTXSID60379901	'50836-66-3	(Perfluoro-5-methylhexyl)ethyl 2-methylprop-2-enoate	CC(=C)C(=O)OCCC(F)(F)C(F)(F)C(F)(F)C(F)(F)C(F)(C(F)(F)F)C(F)(F)F	NOT POLYMER	SingleLargestFragment			YES			PFAS	OTHER_PFAS	FALSE	CC(=C)C(=O)OCCC(F)(F)C(F)(F)C(F)(F)C(F)(F)C(F)(C(F)(F)F)C(F)(F)F			0.145026	0.854974	inact.	Reliable
DTXSID10379911	'88752-37-8	(Perfluoro-7-methyloctyl)-2-hydroxypropyl 2-methylprop-2-enoate	CC(=C)C(=O)OCC(O)CC(F)(F)C(F)(F)C(F)(F)C(F)(F)C(F)(F)C(F)(F)C(F)(C(F)(F)F)C(F)(F)F	NOT POLYMER	SingleLargestFragment			YES			PFAS	OTHER_PFAS	FALSE	CC(=C)C(=O)OCC(O)CC(F)(F)C(F)(F)C(F)(F)C(F)(F)C(F)(F)C(F)(F)C(F)(C(F)(F)F)C(F)(F)F			0.145026	0.854974	inact.	Reliable
DTXSID20880462	'54009-73-3	(Perfluoro-7-methyloctyl)-2-hydroxypropyl dihydrogen phosphate	OC(CC(F)(F)C(F)(F)C(F)(F)C(F)(F)C(F)(F)C(F)(F)C(F)(C(F)(F)F)C(F)(F)F)COP(O)(O)=O	NOT POLYMER	SingleLargestFragment			YES			PFAS	OTHER_PFAS	FALSE	OC(CC(F)(F)C(F)(F)C(F)(F)C(F)(F)C(F)(F)C(F)(F)C(F)(C(F)(F)F)C(F)(F)F)COP(O)(O)=O			0.145026	0.854974	inact.	Reliable
DTXSID50200997	'52956-81-7	(Perfluoro-9-methyldecyl)ethyl acrylate	C=CC(=O)OCCC(F)(F)C(F)(F)C(F)(F)C(F)(F)C(F)(F)C(F)(F)C(F)(F)C(F)(F)C(F)(C(F)(F)F)C(F)(F)F	NOT POLYMER	SingleLargestFragment			YES			PFAS	OTHER_PFAS	FALSE	C=CC(=O)OCCC(F)(F)C(F)(F)C(F)(F)C(F)(F)C(F)(F)C(F)(F)C(F)(F)C(F)(F)C(F)(C(F)(F)F)C(F)(F)F			0.145026	0.854974	inact.	Reliable
DTXSID00240984	'94200-56-3	(Perfluoro-9-methyldecyl)ethyl dihydrogen phosphate	OP(O)(=O)OCCC(F)(F)C(F)(F)C(F)(F)C(F)(F)C(F)(F)C(F)(F)C(F)(F)C(F)(F)C(F)(C(F)(F)F)C(F)(F)F	NOT POLYMER	SingleLargestFragment			YES			PFAS	OTHER_PFAS	FALSE	OP(O)(=O)OCCC(F)(F)C(F)(F)C(F)(F)C(F)(F)C(F)(F)C(F)(F)C(F)(F)C(F)(F)C(F)(C(F)(F)F)C(F)(F)F			0.145026	0.854974	inact.	Reliable
DTXSID80880968	'74256-14-7	(Perfluoro-9-methyldecyl)ethyl methacrylate	CC(=C)C(=O)OCCC(F)(F)C(F)(F)C(F)(F)C(F)(F)C(F)(F)C(F)(F)C(F)(F)C(F)(F)C(F)(C(F)(F)F)C(F)(F)F	NOT POLYMER	SingleLargestFragment			YES			PFAS	OTHER_PFAS	FALSE	CC(=C)C(=O)OCCC(F)(F)C(F)(F)C(F)(F)C(F)(F)C(F)(F)C(F)(F)C(F)(F)C(F)(F)C(F)(C(F)(F)F)C(F)(F)F			0.145026	0.854974	inact.	Reliable
DTXSID30897006	'1228786-78-4	(Perfluorobutyl)-4-bromophenylmethanol	OC(c1ccc(Br)cc1)C(F)(F)C(F)(F)C(F)(F)C(F)(F)F	NOT POLYMER	SingleLargestFragment			YES			PFAS	OTHER_PFAS	FALSE	OC(C1C=CC(Br)=CC=1)C(F)(F)C(F)(F)C(F)(F)C(F)(F)F			0.145026	0.854974	inact.	Reliable
DTXSID50896955	'26446-59-3	(Perfluorobutyl)tetrahydrofuran	FC(F)(F)C(F)(F)C(F)(F)C(F)(F)C1CCCO1	NOT POLYMER	SingleLargestFragment		DTXSID90276353	NO			OTHERS		FALSE	FC(F)(F)C(F)(F)C(F)(F)C(F)(F)C1CCCO1			0.145026	0.854974	inact.	Unreliable
DTXSID7060332	'559-94-4	(Perfluorobutyryl)-2-thenoylmethane	O=C(CC(=O)C(F)(F)C(F)(F)C(F)(F)F)c1ccc[s]1	NOT POLYMER	SingleLargestFragment			YES			PFAS	OTHER_PFAS	FALSE	O=C(CC(=O)C(F)(F)C(F)(F)C(F)(F)F)C1=CC=CS1			0.145026	0.854974	inact.	Reliable
DTXSID30182964	'28788-68-3	(Perfluorocyclohexyl)methanol	OCC1(F)C(F)(F)C(F)(F)C(F)(F)C(F)(F)C1(F)F	NOT POLYMER	SingleLargestFragment			YES			PFAS	OTHER_PFAS	FALSE	OCC1(F)C(F)(F)C(F)(F)C(F)(F)C(F)(F)C1(F)F			0.145026	0.854974	inact.	Unreliable
DTXSID00379783	'25965-83-7	(Perfluorocyclohexyl)methyl methacrylate	CC(=C)C(=O)OCC1(F)C(F)(F)C(F)(F)C(F)(F)C(F)(F)C1(F)F	NOT POLYMER	SingleLargestFragment			YES			PFAS	OTHER_PFAS	FALSE	CC(=C)C(=O)OCC1(F)C(F)(F)C(F)(F)C(F)(F)C(F)(F)C1(F)F			0.145026	0.854974	inact.	Reliable
DTXSID40379782	'40677-94-9	(Perfluorocyclohexyl)methyl prop-2-enoate	C=CC(=O)OCC1(F)C(F)(F)C(F)(F)C(F)(F)C(F)(F)C1(F)F	NOT POLYMER	SingleLargestFragment			YES			PFAS	OTHER_PFAS	FALSE	C=CC(=O)OCC1(F)C(F)(F)C(F)(F)C(F)(F)C(F)(F)C1(F)F			0.145026	0.854974	inact.	Reliable
DTXSID30893306	'97388-28-8	(Perfluorocyclopentyl)phenyldiazene	FC1(N=Nc2ccccc2)C(F)(F)C(F)(F)C(F)(F)C1(F)F	NOT POLYMER	SingleLargestFragment			YES			PFAS	OTHER_PFAS	FALSE	FC1(N=NC2C=CC=CC=2)C(F)(F)C(F)(F)C(F)(F)C1(F)F			0.145026	0.854974	inact.	Reliable
DTXSID3071727	'68758-57-6	(Perfluorododecyl)ethylsulfonyl chloride	O=S(=O)(Cl)CCC(F)(F)C(F)(F)C(F)(F)C(F)(F)C(F)(F)C(F)(F)C(F)(F)C(F)(F)C(F)(F)C(F)(F)C(F)(F)C(F)(F)F	NOT POLYMER	SingleLargestFragment			YES		OEHHA_LIST	PFAS	COMMERICIAL_IMPORTANT	FALSE	O=S(=O)(Cl)CCC(F)(F)C(F)(F)C(F)(F)C(F)(F)C(F)(F)C(F)(F)C(F)(F)C(F)(F)C(F)(F)C(F)(F)C(F)(F)C(F)(F)F			0.145026	0.854974	inact.	Reliable
DTXSID5059870	'354-69-8	(Perfluoroethyl)methyl iodide	FC(F)(F)C(F)(F)CI	NOT POLYMER	SingleLargestFragment			YES			PFAS	OTHER_PFAS	FALSE	FC(F)(F)C(F)(F)CI			0.145026	0.854974	inact.	Reliable
DTXSID90382069	'82822-26-2	(Perfluoroheptanoyl)acetone	CC(=O)CC(=O)C(F)(F)C(F)(F)C(F)(F)C(F)(F)C(F)(F)C(F)(F)F	NOT POLYMER	SingleLargestFragment			YES			PFAS	OTHER_PFAS	FALSE	CC(=O)CC(=O)C(F)(F)C(F)(F)C(F)(F)C(F)(F)C(F)(F)C(F)(F)F			0.145026	0.854974	inact.	Reliable
DTXSID20625517	'45291-33-6	(Perfluoroheptyl)ethanoic acid	OC(=O)CC(F)(F)C(F)(F)C(F)(F)C(F)(F)C(F)(F)C(F)(F)C(F)(F)F	NOT POLYMER	SingleLargestFragment			YES			PFAS	OTHER_PFAS	FALSE	OC(=O)CC(F)(F)C(F)(F)C(F)(F)C(F)(F)C(F)(F)C(F)(F)C(F)(F)F			0.145026	0.854974	inact.	Reliable
DTXSID2069361	'59778-97-1	(Perfluorohexadecyl)ethyl 2-methyl-2-propenoate	CC(=C)C(=O)OCCC(F)(F)C(F)(F)C(F)(F)C(F)(F)C(F)(F)C(F)(F)C(F)(F)C(F)(F)C(F)(F)C(F)(F)C(F)(F)C(F)(F)C(F)(F)C(F)(F)C(F)(F)C(F)(F)F	NOT POLYMER	SingleLargestFragment			YES			PFAS	OTHER_PFAS	FALSE	CC(=C)C(=O)OCCC(F)(F)C(F)(F)C(F)(F)C(F)(F)C(F)(F)C(F)(F)C(F)(F)C(F)(F)C(F)(F)C(F)(F)C(F)(F)C(F)(F)C(F)(F)C(F)(F)C(F)(F)C(F)(F)F			0.145026	0.854974	inact.	Reliable
DTXSID8070253	'65150-94-9	(Perfluorohexadecyl)ethyl iodide	FC(F)(F)C(F)(F)C(F)(F)C(F)(F)C(F)(F)C(F)(F)C(F)(F)C(F)(F)C(F)(F)C(F)(F)C(F)(F)C(F)(F)C(F)(F)C(F)(F)C(F)(F)C(F)(F)CCI	NOT POLYMER	SingleLargestFragment			YES			PFAS	OTHER_PFAS	FALSE	FC(F)(F)C(F)(F)C(F)(F)C(F)(F)C(F)(F)C(F)(F)C(F)(F)C(F)(F)C(F)(F)C(F)(F)C(F)(F)C(F)(F)C(F)(F)C(F)(F)C(F)(F)C(F)(F)CCI			0.145026	0.854974	inact.	Reliable
DTXSID10895707	'216389-85-4	(Perfluorohexyl)-1-propyl prop-2-enoate	C=CC(=O)OCCCC(F)(F)C(F)(F)C(F)(F)C(F)(F)C(F)(F)C(F)(F)F	NOT POLYMER	SingleLargestFragment			YES			PFAS	OTHER_PFAS	FALSE	C=CC(=O)OCCCC(F)(F)C(F)(F)C(F)(F)C(F)(F)C(F)(F)C(F)(F)F			0.145026	0.854974	inact.	Reliable
DTXSID8067076	'25291-17-2	(Perfluorohexyl)ethylene	C=CC(F)(F)C(F)(F)C(F)(F)C(F)(F)C(F)(F)C(F)(F)F	NOT POLYMER	SingleLargestFragment			YES		OEHHA_LIST	PFAS	COMMERICIAL_IMPORTANT	FALSE	C=CC(F)(F)C(F)(F)C(F)(F)C(F)(F)C(F)(F)C(F)(F)F			0.145026	0.854974	inact.	Reliable
DTXSID60197405	'48076-44-4	(Perfluorohexyl)methyl methacrylate	CC(=C)C(=O)OCC(F)(F)C(F)(F)C(F)(F)C(F)(F)C(F)(F)C(F)(F)F	NOT POLYMER	SingleLargestFragment			YES			PFAS	OTHER_PFAS	FALSE	CC(=C)C(=O)OCC(F)(F)C(F)(F)C(F)(F)C(F)(F)C(F)(F)C(F)(F)F			0.145026	0.854974	inact.	Reliable
DTXSID90880979	'77117-48-7	(Perfluoro-n-octyl)ethane	CCC(F)(F)C(F)(F)C(F)(F)C(F)(F)C(F)(F)C(F)(F)C(F)(F)C(F)(F)F	NOT POLYMER	SingleLargestFragment			YES			PFAS	OTHER_PFAS	FALSE	CCC(F)(F)C(F)(F)C(F)(F)C(F)(F)C(F)(F)C(F)(F)C(F)(F)C(F)(F)F			0.145026	0.854974	inact.	Reliable
DTXSID7070218	'65104-64-5	(Perfluorooctadecyl)ethyl 2-propenoate	C=CC(=O)OCCC(F)(F)C(F)(F)C(F)(F)C(F)(F)C(F)(F)C(F)(F)C(F)(F)C(F)(F)C(F)(F)C(F)(F)C(F)(F)C(F)(F)C(F)(F)C(F)(F)C(F)(F)C(F)(F)C(F)(F)C(F)(F)F	NOT POLYMER	SingleLargestFragment			YES			PFAS	OTHER_PFAS	FALSE	C=CC(=O)OCCC(F)(F)C(F)(F)C(F)(F)C(F)(F)C(F)(F)C(F)(F)C(F)(F)C(F)(F)C(F)(F)C(F)(F)C(F)(F)C(F)(F)C(F)(F)C(F)(F)C(F)(F)C(F)(F)C(F)(F)C(F)(F)F			0.145026	0.854974	inact.	Reliable
DTXSID10895747	'1652-60-4	(Perfluorooctyl)-1-propyl prop-2-enoate	C=CC(=O)OCCCC(F)(F)C(F)(F)C(F)(F)C(F)(F)C(F)(F)C(F)(F)C(F)(F)C(F)(F)F	NOT POLYMER	SingleLargestFragment			YES			PFAS	OTHER_PFAS	FALSE	C=CC(=O)OCCCC(F)(F)C(F)(F)C(F)(F)C(F)(F)C(F)(F)C(F)(F)C(F)(F)C(F)(F)F			0.145026	0.854974	inact.	Reliable
DTXSID70881141	'94158-69-7	(Perfluorooctyl)-2-hydroxypropyl dihydrogen phosphate	OP(O)(=O)OCC(O)CC(F)(F)C(F)(F)C(F)(F)C(F)(F)C(F)(F)C(F)(F)C(F)(F)C(F)(F)F	NOT POLYMER	SingleLargestFragment			YES			PFAS	OTHER_PFAS	FALSE	OP(O)(=O)OCC(O)CC(F)(F)C(F)(F)C(F)(F)C(F)(F)C(F)(F)C(F)(F)C(F)(F)C(F)(F)F			0.145026	0.854974	inact.	Reliable
DTXSID00881013	'86130-60-1	(Perfluorooctyl)ethyl hydrogen fumarate	OC(=O)/C=C/C(=O)OCCC(F)(F)C(F)(F)C(F)(F)C(F)(F)C(F)(F)C(F)(F)C(F)(F)C(F)(F)F	NOT POLYMER	SingleLargestFragment			YES			PFAS	OTHER_PFAS	FALSE	OC(=O)C=CC(=O)OCCC(F)(F)C(F)(F)C(F)(F)C(F)(F)C(F)(F)C(F)(F)C(F)(F)C(F)(F)F			0.145026	0.854974	inact.	Reliable
DTXSID90446276	'89373-67-1	(Perfluorooctyl)propanoyl chloride	O=C(Cl)CCC(F)(F)C(F)(F)C(F)(F)C(F)(F)C(F)(F)C(F)(F)C(F)(F)C(F)(F)F	NOT POLYMER	SingleLargestFragment			YES			PFAS	OTHER_PFAS	FALSE	O=C(Cl)CCC(F)(F)C(F)(F)C(F)(F)C(F)(F)C(F)(F)C(F)(F)C(F)(F)C(F)(F)F			0.145026	0.854974	inact.	Reliable
DTXSID80382073	'150225-00-6	(Perfluorooctyl)propyl acetate	CC(=O)OCCCC(F)(F)C(F)(F)C(F)(F)C(F)(F)C(F)(F)C(F)(F)C(F)(F)C(F)(F)F	NOT POLYMER	SingleLargestFragment			YES			PFAS	OTHER_PFAS	FALSE	CC(=O)OCCCC(F)(F)C(F)(F)C(F)(F)C(F)(F)C(F)(F)C(F)(F)C(F)(F)C(F)(F)F			0.145026	0.854974	inact.	Reliable
DTXSID60897014	'19108-36-2	(Perfluoropropyl)(perfluorophenyl)methanol	OC(c1c(F)c(F)c(F)c(F)c1F)C(F)(F)C(F)(F)C(F)(F)F	NOT POLYMER	SingleLargestFragment			YES			PFAS	OTHER_PFAS	FALSE	OC(C1C(F)=C(F)C(F)=C(F)C=1F)C(F)(F)C(F)(F)C(F)(F)F			0.145026	0.854974	inact.	Unreliable
DTXSID30897041	'57912-15-9	(Perfluoropropyl)-2-(2-phenylhydrazinylidene)ethanal phenylhydrazone	FC(F)(F)C(F)(F)C(F)(F)/C(/C=N/Nc1ccccc1)=N/Nc1ccccc1	NOT POLYMER	SingleLargestFragment			YES			PFAS	OTHER_PFAS	FALSE	FC(F)(F)C(F)(F)C(F)(F)C(CN=NC1C=CC=CC=1)=NNC1C=CC=CC=1			0.145026	0.854974	inact.	Reliable
DTXSID80897016	'92737-03-6	(Perfluoropropyl)chloromethyl-2,4-difluorophenylmethanol	OC(CCl)(c1ccc(F)cc1F)C(F)(F)C(F)(F)C(F)(F)F	NOT POLYMER	SingleLargestFragment			YES			PFAS	OTHER_PFAS	FALSE	OC(CCl)(C1C=CC(F)=CC=1F)C(F)(F)C(F)(F)C(F)(F)F			0.145026	0.854974	inact.	Reliable
DTXSID70447706	'423-32-5	(Perfluoropropyl)difluoroamine	FC(F)(F)C(F)(F)C(F)(F)N(F)F	NOT POLYMER	SingleLargestFragment			YES			PFAS	OTHER_PFAS	FALSE	FC(F)(F)C(F)(F)C(F)(F)N(F)F			0.145026	0.854974	inact.	Reliable
DTXSID30896958	'785-93-3	(Perfluoropropyl)phenylmethanol	OC(c1ccccc1)C(F)(F)C(F)(F)C(F)(F)F	NOT POLYMER	SingleLargestFragment		DTXSID60896966	NO			OTHERS		FALSE	OC(C1C=CC=CC=1)C(F)(F)C(F)(F)C(F)(F)F			0.145026	0.854974	inact.	Reliable
DTXSID30209468	'60656-87-3	(Phenylmethoxy)acetaldehyde	O=CCOCc1ccccc1	NOT POLYMER	SingleLargestFragment			NO			OTHERS		FALSE	O=CCOCC1C=CC=CC=1			0.145026	0.854974	inact.	Reliable
DTXSID8044597	'162881-26-7	(Phenylphosphoryl)bis[(2,4,6-trimethylphenyl)methanone]	Cc1cc(C)c(C(=O)P(=O)(c2ccccc2)C(=O)c2c(C)cc(C)cc2C)c(C)c1	NOT POLYMER	SingleLargestFragment			YES	Food_Packing		OTHERS		FALSE	CC1=CC(C)=C(C(=O)P(=O)(C2C=CC=CC=2)C(=O)C2C(C)=CC(C)=CC=2C)C(C)=C1			0.145026	0.854974	inact.	Reliable
DTXSID4074431	'103-04-8	(Phenylthio)acetic acid	OC(=O)CSc1ccccc1	NOT POLYMER	SingleLargestFragment			NO			OTHERS		FALSE	OC(=O)CSC1C=CC=CC=1			0.145026	0.854974	inact.	Reliable
DTXSID40190454	'3696-22-8	(p-Nitrophenyl)thiourea	NC(=S)Nc1ccc(cc1)[N+]([O-])=O	NOT POLYMER	SingleLargestFragment			NO			OTHERS		FALSE	NC(=S)NC1C=CC(=CC=1)[N+]([O-])=O			0.145026	0.854974	inact.	Reliable
DTXSID50159653	'13610-02-1	(Prop-2-ynyloxy)benzene	C#CCOc1ccccc1	NOT POLYMER	SingleLargestFragment			NO			OTHERS		FALSE	C#CCOC1C=CC=CC=1			0.145026	0.854974	inact.	Reliable
DTXSID30239548	'937-61-1	(Propoxymethyl)benzene	CCCOCc1ccccc1	NOT POLYMER	SingleLargestFragment			NO			OTHERS		FALSE	CCCOCC1C=CC=CC=1			0.145026	0.854974	inact.	Reliable
DTXSID20201895	'5366-49-4	(p-Tolylsulphonyl)acetone	CC(=O)CS(=O)(=O)c1ccc(C)cc1	NOT POLYMER	SingleLargestFragment			NO			OTHERS		FALSE	CC(=O)CS(=O)(=O)C1C=CC(C)=CC=1			0.145026	0.854974	inact.	Reliable
DTXSID20720713	'61547-45-3	(Pyridin-3-yl)[4-(1,2,2,2-tetrafluoroethoxy)phenyl]methanone	O=C(c1c[n]ccc1)c1ccc(cc1)OC(F)C(F)(F)F	NOT POLYMER	SingleLargestFragment			NO			OTHERS		FALSE	O=C(C1=CN=CC=C1)C1C=CC(=CC=1)OC(F)C(F)(F)F			0.145026	0.854974	inact.	Reliable
DTXSID20237311	'88768-45-0	(Pyrimidin-2-ylthio)acetic acid	OC(=O)CSc1[n]ccc[n]1	NOT POLYMER	SingleLargestFragment			NO			OTHERS		FALSE	OC(=O)CSC1N=CC=CN=1			0.145026	0.854974	inact.	Reliable
DTXSID50197712	'492-79-5	(R-(R*,R*))-2-(2,2-Dichloroacetamido)-3-hydroxy-3-(p-nitrophenyl)ethyl benzoate	CCOC(=O)C1C=CC[C@](O)(C=1NC(=O)C(Cl)Cl)c1ccc(cc1)[N+]([O-])=O	NOT POLYMER	SingleLargestFragment			NO			OTHERS		FALSE	CCOC(=O)C1C=CCC(O)(C2=CC=C(C=C2)[N+]([O-])=O)C1=NC(=O)C(Cl)Cl			0.145026	0.854974	inact.	Reliable
DTXSID10199434	'51458-28-7	(R(R*,R*))-2-Amino-1-(p-(methylsulphonyl)phenyl)propane-1,3-diol	CS(=O)(=O)c1ccc(cc1)[C@@H](O)[C@H](N)CO	NOT POLYMER	SingleLargestFragment			NO			OTHERS		FALSE	CS(=O)(=O)C1C=CC(=CC=1)C(O)C(N)CO			0.145026	0.854974	inact.	Reliable
DTXSID00223176	'72880-75-2	(R-(R*,S*))-3-(3-Cyclohexyl-3-hydroxypropyl)-2,5-dioxoimidazolidine-4-heptanoic acid	OC(=O)CCCCCC[C@H]1C(=O)NC(=O)N1CC[C@@H](O)C1CCCCC1	NOT POLYMER	SingleLargestFragment			NO			OTHERS		FALSE	OC(=O)CCCCCCC1C(=O)NC(=O)N1CCC(O)C1CCCCC1			0.145026	0.854974	inact.	Unreliable
DTXSID00239772	'93841-52-2	(R)-(((Allyloxy)carbonyl)amino)(3-chloro-4-hydroxyphenyl)acetic acid	C=CCOC(=O)N[C@H](c1ccc(O)c(Cl)c1)C(O)=O	NOT POLYMER	SingleLargestFragment			NO			OTHERS		FALSE	C=CCOC(=O)NC(C1C=CC(O)=C(Cl)C=1)C(O)=O			0.145026	0.854974	inact.	Unreliable
DTXSID60233832	'84792-41-6	(R)-((Allyloxy)carbonylamino)(4-hydroxyphenyl)acetic acid	C=CCOC(=O)N[C@H](c1ccc(O)cc1)C(O)=O	NOT POLYMER	SingleLargestFragment			NO			OTHERS		FALSE	C=CCOC(=O)NC(C1C=CC(O)=CC=1)C(O)=O			0.145026	0.854974	inact.	Reliable
DTXSID10369958	'52950-18-2	(R)-(-)-2-Chloromandelic acid	OC(=O)[C@H](O)c1ccccc1Cl	NOT POLYMER	SingleLargestFragment			NO			OTHERS		FALSE	OC(=O)C(O)C1=CC=CC=C1Cl			0.145026	0.854974	inact.	Reliable
DTXSID70168762	'16982-00-6	(R)-(+)-p-(1,2,2-Trimethylcyclopentyl)toluene	CC1(C)CCC[C@@]1(C)c1ccc(C)cc1	NOT POLYMER	SingleLargestFragment			NO			OTHERS		FALSE	CC1(C)CCCC1(C)C1C=CC(C)=CC=1			0.145026	0.854974	inact.	Reliable
DTXSID20191202	'37755-50-3	(R)-1-Carboxy-3-methylbutyl 5-oxo-L-prolinate	CC(C)C[C@@H](OC(=O)[C@@H]1CCC(=O)N1)C(O)=O	NOT POLYMER	SingleLargestFragment			NO			OTHERS		FALSE	CC(C)CC(OC(=O)C1CCC(=O)N1)C(O)=O			0.145026	0.854974	inact.	Reliable
DTXSID10196620	'45791-36-4	(R)-4-Bromo-alpha-methylbenzylamine	C[C@@H](N)c1ccc(Br)cc1	NOT POLYMER	SingleLargestFragment			NO			OTHERS		FALSE	CC(N)C1C=CC(Br)=CC=1			0.145026	0.854974	inact.	Reliable
DTXSID80179344	'24593-49-5	(R)-4-Methoxyphenylglycine	COc1ccc(cc1)[C@@H](N)C(O)=O	NOT POLYMER	SingleLargestFragment			NO			OTHERS		FALSE	COC1C=CC(=CC=1)C(N)C(O)=O			0.145026	0.854974	inact.	Reliable
DTXSID20184290	'30199-26-9	(R)-5-(1,5-Dimethyl-4-hexenyl)-o-cresol	CC(C)=CCC[C@@H](C)c1ccc(C)c(O)c1	NOT POLYMER	SingleLargestFragment			NO			OTHERS		FALSE	CC(C)=CCCC(C)C1C=CC(C)=C(O)C=1			0.145026	0.854974	inact.	Reliable
DTXSID20223714	'73494-49-2	(R)-alpha-Methylbenzenebutanol	C[C@@H](O)CCCc1ccccc1	NOT POLYMER	SingleLargestFragment			NO			OTHERS		FALSE	CC(O)CCCC1C=CC=CC=1			0.145026	0.854974	inact.	Reliable
DTXSID80183385	'29125-25-5	(R)-Azidophenylacetic acid	[N-]=[N+]=N[C@@H](C(O)=O)c1ccccc1	NOT POLYMER	SingleLargestFragment			NO			OTHERS		FALSE	[N-]=[N+]=NC(C(O)=O)C1C=CC=CC=1			0.145026	0.854974	inact.	Reliable
DTXSID10205180	'56613-80-0	(R)-beta-Aminophenethyl alcohol	N[C@@H](CO)c1ccccc1	NOT POLYMER	SingleLargestFragment			NO			OTHERS		FALSE	NC(CO)C1C=CC=CC=1			0.145026	0.854974	inact.	Reliable
DTXSID8048993	'69648-38-0	(R)-Butaprost	CCCC1(CCC1)[C@H](O)C/C=C/[C@@H]1[C@@H](CCCCCCC(=O)OC)C(=O)C[C@H]1O	NOT POLYMER	SingleLargestFragment			NO			OTHERS		FALSE	CCCC1(CCC1)C(O)CC=CC1C(CCCCCCC(=O)OC)C(=O)CC1O			0.145026	0.854974	inact.	Reliable
DTXSID40904710	'57044-25-4	(R)-Glycidol	OC[C@@H]1CO1	NOT POLYMER	SingleLargestFragment		DTXSID4020666	YES		OEHHA_LIST	OTHERS		FALSE	OCC1CO1			0.145026	0.854974	inact.	Reliable
DTXSID8021305	'37076-68-9	(R)-Tegafur	O=C1NC(=O)C(F)=CN1[C@H]1CCCO1	NOT POLYMER	SingleLargestFragment			NO			OTHERS		FALSE	O=C1NC(=O)C(F)=CN1C1CCCO1			0.145026	0.854974	inact.	Reliable
DTXSID80859119	'5543-58-8	(R)-Warfarin	CC(=O)C[C@H](C1C(O)C2=C(OC1=O)C=CC=C2)C1=CC=CC=C1	NOT POLYMER	SingleLargestFragment			YES		OEHHA_LIST	OTHERS		FALSE	CC(=O)CC(C1C(O)C2C=CC=CC=2OC1=O)C1C=CC=CC=1			0.145026	0.854974	inact.	Reliable
DTXSID00190096	'36624-58-5	(R*,R*)-(1)-2-Amino-1-(p-(methylthio)phenyl)propane-1,3-diol	CSc1ccc(cc1)[C@@H](O)[C@H](N)CO	NOT POLYMER	SingleLargestFragment			NO			OTHERS		FALSE	CSC1C=CC(=CC=1)C(O)C(N)CO			0.145026	0.854974	inact.	Reliable
DTXSID60200867	'5285-85-8	(R*,R*)-(1)-2-Nitro-1-phenylpropane-1,3-diol	[O-][N+](=O)[C@@H](CO)[C@@H](O)c1ccccc1	NOT POLYMER	SingleLargestFragment			NO			OTHERS		FALSE	[O-][N+](=O)C(CO)C(O)C1C=CC=CC=1			0.145026	0.854974	inact.	Reliable
DTXSID10881367	'54572-17-7	(R*,S*)-1,1,2,3,4,4-Hexafluoro-1,2,3,4-tetrakis(heptafluoropropoxy)butane	FC(F)(F)C(F)(F)C(F)(F)OC(F)(F)[C@@](F)(OC(F)(F)C(F)(F)C(F)(F)F)[C@@](F)(OC(F)(F)C(F)(F)C(F)(F)F)C(F)(F)OC(F)(F)C(F)(F)C(F)(F)F	NOT POLYMER	SingleLargestFragment		DTXSID60881317	NO			OTHERS		FALSE	FC(F)(F)C(F)(F)C(F)(F)OC(F)(F)C(F)(OC(F)(F)C(F)(F)C(F)(F)F)C(F)(OC(F)(F)C(F)(F)C(F)(F)F)C(F)(F)OC(F)(F)C(F)(F)C(F)(F)F			0.145026	0.854974	inact.	Unreliable
DTXSID6040749	'221368-54-3	(R,R)-cis-Diethyltetrahydro-2,8-chrysenediol	CC[C@@H]1Cc2cc(O)ccc2C2[C@@H](Cc3cc(O)ccc3C=21)CC	NOT POLYMER	SingleLargestFragment			NO			OTHERS		FALSE	CCC1CC2=CC(O)=CC=C2C2C(CC3C=C(O)C=CC=3C=21)CC			0.145026	0.854974	inact.	Reliable
DTXSID3020621	'67614-33-9	(R,R)-Fenvalerate	CC(C)[C@@H](C(=O)O[C@@H](C#N)c1cc(ccc1)Oc1ccccc1)c1ccc(Cl)cc1	NOT POLYMER	SingleLargestFragment		DTXSID4032667	NO			OTHERS		FALSE	CC(C)C(C1=CC=C(Cl)C=C1)C(=O)OC(C#N)C1C=C(C=CC=1)OC1C=CC=CC=1			0.145026	0.854974	inact.	Reliable
DTXSID101015837	'822-50-4	(rel)-trans-1,2-Dimethylcyclopentane	C[C@@H]1CCC[C@H]1C	NOT POLYMER	SingleLargestFragment		DTXSID80873330	YES		OEHHA_LIST	OTHERS		FALSE	CC1CCCC1C			0.145026	0.854974	inact.	Reliable
DTXSID80195201	'42399-48-4	(S-(R*,R*))-3-((o-Aminophenyl)thio)-3-(p-methoxyphenyl)lactic acid	COc1ccc(cc1)[C@H](Sc1ccccc1N)[C@@H](O)C(O)=O	NOT POLYMER	SingleLargestFragment			NO			OTHERS		FALSE	COC1C=CC(=CC=1)C(SC1=CC=CC=C1N)C(O)C(O)=O			0.145026	0.854974	inact.	Reliable
DTXSID1042609	'140187-23-1	(S)-(-)-5-Fluorowillardine	N[C@@H](CN1C=C(F)C(=O)NC1=O)C(O)=O	NOT POLYMER	SingleLargestFragment			NO			OTHERS		FALSE	NC(CN1C=C(F)C(=O)NC1=O)C(O)=O			0.145026	0.854974	inact.	Reliable
DTXSID0050427	'71031-15-7	(S)-(-)-Cathinone	C[C@H](N)C(=O)c1ccccc1	NOT POLYMER	SingleLargestFragment			NO			OTHERS		FALSE	CC(N)C(=O)C1C=CC=CC=1			0.145026	0.854974	inact.	Reliable
DTXSID2044476	'5949-05-3	(S)-(-)-Citronellal	C[C@@H](CCC=C(C)C)CC=O	NOT POLYMER	SingleLargestFragment		DTXSID3041790	NO			OTHERS		FALSE	CC(CCC=C(C)C)CC=O			0.145026	0.854974	inact.	Reliable
DTXSID50893863	'86087-23-2	(S)-(+)-3-Hydroxytetrahydrofuran	O[C@@H]1COCC1	NOT POLYMER	SingleLargestFragment			NO			OTHERS		FALSE	OC1COCC1			0.145026	0.854974	inact.	Reliable
DTXSID60896966	'59153-45-6	(S)-(Perfluoropropyl)phenylmethanol	O[C@@H](c1ccccc1)C(F)(F)C(F)(F)C(F)(F)F	NOT POLYMER	SingleLargestFragment			YES			PFAS	OTHER_PFAS	FALSE	OC(C1C=CC=CC=1)C(F)(F)C(F)(F)C(F)(F)F			0.145026	0.854974	inact.	Reliable
DTXSID00235012	'85711-93-9	(S)-1-(4-Bromobenzoyl)-N,N-dimethyl-5-oxopyrrolidine-2-carboxamide	CN(C)C(=O)[C@@H]1CCC(=O)N1C(=O)c1ccc(Br)cc1	NOT POLYMER	SingleLargestFragment			NO			OTHERS		FALSE	CN(C)C(=O)C1CCC(=O)N1C(=O)C1C=CC(Br)=CC=1			0.145026	0.854974	inact.	Unreliable
DTXSID90234736	'85551-25-3	(S)-1-(4-Chlorobenzoyl)-N,N-dimethyl-5-oxopyrrolidine-2-carboxamide	CN(C)C(=O)[C@@H]1CCC(=O)N1C(=O)c1ccc(Cl)cc1	NOT POLYMER	SingleLargestFragment			NO			OTHERS		FALSE	CN(C)C(=O)C1CCC(=O)N1C(=O)C1C=CC(Cl)=CC=1			0.145026	0.854974	inact.	Reliable
DTXSID70234456	'85248-87-9	(S)-1-Benzoyl-N,N-dibutyl-5-oxopyrrolidine-2-carboxamide	CCCCN(CCCC)C(=O)[C@@H]1CCC(=O)N1C(=O)c1ccccc1	NOT POLYMER	SingleLargestFragment			NO			OTHERS		FALSE	CCCCN(CCCC)C(=O)C1CCC(=O)N1C(=O)C1C=CC=CC=1			0.145026	0.854974	inact.	Reliable
DTXSID40235056	'85760-92-5	(S)-1-Benzoyl-N,N-diethyl-5-oxopyrrolidine-2-carboxamide	CCN(CC)C(=O)[C@@H]1CCC(=O)N1C(=O)c1ccccc1	NOT POLYMER	SingleLargestFragment			NO			OTHERS		FALSE	CCN(CC)C(=O)C1CCC(=O)N1C(=O)C1C=CC=CC=1			0.145026	0.854974	inact.	Reliable
DTXSID10234016	'84963-03-1	(S)-2,3-Dihydro-6-methoxy-2-phenyl-4-benzopyrone	COc1cc2c(cc1)O[C@@H](CC2=O)c1ccccc1	NOT POLYMER	SingleLargestFragment			NO			OTHERS		FALSE	COC1C=CC2OC(CC(=O)C=2C=1)C1C=CC=CC=1			0.145026	0.854974	inact.	Reliable
DTXSID00233477	'84488-77-7	(S)-2-Hydrazino-3-(4-hydroxy-3-methoxyphenyl)-2-methylpropionic acid	C[C@@](Cc1ccc(O)c(c1)OC)(NN)C(O)=O	NOT POLYMER	SingleLargestFragment			NO			OTHERS		FALSE	COC1C=C(CC(C)(NN)C(O)=O)C=CC=1O			0.145026	0.854974	inact.	Reliable
DTXSID10885628	'35628-05-8	(S)2-Methyl-6-methylenoct-7-en-4-ol	CC(C)C[C@@H](O)CC(=C)C=C	NOT POLYMER	SingleLargestFragment			NO			OTHERS		FALSE	CC(C)CC(O)CC(=C)C=C			0.145026	0.854974	inact.	Reliable
DTXSID90203689	'55195-31-8	(S)-2-Methylbutyl octanoate	CCCCCCCC(=O)OC[C@@H](C)CC	NOT POLYMER	SingleLargestFragment			NO			OTHERS		FALSE	CCCCCCCC(=O)OCC(C)CC			0.145026	0.854974	inact.	Reliable
DTXSID90204292	'55740-80-2	(S)-3-(Isopropyl)pyridine	CC(C)c1c[n]ccc1	NOT POLYMER	SingleLargestFragment			NO			OTHERS		FALSE	CC(C)C1=CN=CC=C1			0.145026	0.854974	inact.	Reliable
DTXSID60428483	'7331-52-4	(S)-3-Hydroxy-gamma-butyrolactone	O[C@@H]1COC(=O)C1	NOT POLYMER	SingleLargestFragment			NO			OTHERS		FALSE	OC1COC(=O)C1			0.145026	0.854974	inact.	Reliable
DTXSID70208096	'59349-71-2	(S)-3-Phenylpiperidine	C1NCCC[C@H]1c1ccccc1	NOT POLYMER	SingleLargestFragment			NO			OTHERS		FALSE	C1NCCCC1C1C=CC=CC=1			0.145026	0.854974	inact.	Reliable
DTXSID00234368	'85187-29-7	(S)-4-((5-Oxo-2-pyrrolidinyl)carbonyl)morpholine	O=C1CC[C@H](N1)C(=O)N1CCOCC1	NOT POLYMER	SingleLargestFragment			NO			OTHERS		FALSE	O=C1CCC(N1)C(=O)N1CCOCC1			0.145026	0.854974	inact.	Reliable
DTXSID00239873	'93904-58-6	(S)-4-Methylhex-5-enal	C[C@@H](CCC=O)C=C	NOT POLYMER	SingleLargestFragment			NO			OTHERS		FALSE	CC(CCC=O)C=C			0.145026	0.854974	inact.	Reliable
DTXSID70176781	'2224-52-4	(S)-4-Methyloxazolidine-2,5-dione	C[C@@H]1NC(=O)OC1=O	NOT POLYMER	SingleLargestFragment			NO			OTHERS		FALSE	CC1NC(=O)OC1=O			0.145026	0.854974	inact.	Reliable
DTXSID70234370	'85187-31-1	(S)-5-Oxo-N,N-dipentylpyrrolidine-2-carboxamide	CCCCCN(CCCCC)C(=O)[C@@H]1CCC(=O)N1	NOT POLYMER	SingleLargestFragment			NO			OTHERS		FALSE	CCCCCN(CCCCC)C(=O)C1CCC(=O)N1			0.145026	0.854974	inact.	Reliable
DTXSID80235055	'85760-91-4	(S)-5-Oxo-N,N-dipropylpyrrolidine-2-carboxamide	CCCN(CCC)C(=O)[C@@H]1CCC(=O)N1	NOT POLYMER	SingleLargestFragment			NO			OTHERS		FALSE	CCCN(CCC)C(=O)C1CCC(=O)N1			0.145026	0.854974	inact.	Reliable
DTXSID70196404	'4515-23-5	(S)-Benzyl (tetrahydro-2,5-dioxo-3-furyl)carbamate	O=C1C[C@H](NC(=O)OCc2ccccc2)C(=O)O1	NOT POLYMER	SingleLargestFragment			NO			OTHERS		FALSE	O=C1CC(NC(=O)OCC2C=CC=CC=2)C(=O)O1			0.145026	0.854974	inact.	Reliable
DTXSID6047078	'5989-54-8	(S)-Limonene	CC(=C)[C@H]1CCC(C)=CC1	NOT POLYMER	SingleLargestFragment		DTXSID2029612	YES	Food_Packing		OTHERS		FALSE	CC(=C)C1CCC(C)=CC1			0.145026	0.854974	inact.	Reliable
DTXSID2042567	'150145-89-4	(S)-MCPG	C[C@](N)(c1ccc(cc1)C(O)=O)C(O)=O	NOT POLYMER	SingleLargestFragment			NO			OTHERS		FALSE	CC(N)(C1C=CC(=CC=1)C(O)=O)C(O)=O			0.145026	0.854974	inact.	Reliable
DTXSID7046126	'70989-04-7	(S)-Mephenytoin	CC[C@]1(NC(=O)N(C)C1=O)c1ccccc1	NOT POLYMER	SingleLargestFragment			NO			OTHERS		FALSE	CCC1(NC(=O)N(C)C1=O)C1C=CC=CC=1			0.145026	0.854974	inact.	Reliable
DTXSID50234737	'85551-26-4	(S)-N,N-Dibutyl-5-oxopyrrolidine-2-carboxamide	CCCCN(CCCC)C(=O)[C@@H]1CCC(=O)N1	NOT POLYMER	SingleLargestFragment			NO			OTHERS		FALSE	CCCCN(CCCC)C(=O)C1CCC(=O)N1			0.145026	0.854974	inact.	Reliable
DTXSID20235054	'85760-88-9	(S)-N,N-Diethyl-5-oxopyrrolidine-2-carboxamide	CCN(CC)C(=O)[C@@H]1CCC(=O)N1	NOT POLYMER	SingleLargestFragment			NO			OTHERS		FALSE	CCN(CC)C(=O)C1CCC(=O)N1			0.145026	0.854974	inact.	Reliable
DTXSID60234369	'85187-30-0	(S)-N,N-Dihexyl-5-oxopyrrolidine-2-carboxamide	CCCCCCN(CCCCCC)C(=O)[C@@H]1CCC(=O)N1	NOT POLYMER	SingleLargestFragment			NO			OTHERS		FALSE	CCCCCCN(CCCCCC)C(=O)C1CCC(=O)N1			0.145026	0.854974	inact.	Reliable
DTXSID40176152	'21752-36-3	(S)-o-(((1-Phenylethyl)amino)carbonyl)benzoic acid	C[C@H](NC(=O)c1ccccc1C(O)=O)c1ccccc1	NOT POLYMER	SingleLargestFragment			NO			OTHERS		FALSE	CC(NC(=O)C1=CC=CC=C1C(O)=O)C1C=CC=CC=1			0.145026	0.854974	inact.	Reliable
DTXSID50896975	'1303994-31-1	(S)-Perfluorobutanesulfinamide	N[S@@](=O)C(F)(F)C(F)(F)C(F)(F)C(F)(F)F	NOT POLYMER	SingleLargestFragment			YES			PFAS	OTHER_PFAS	FALSE	NS(=O)C(F)(F)C(F)(F)C(F)(F)C(F)(F)F			0.145026	0.854974	inact.	Reliable
DTXSID40232747	'83846-88-2	(S)-Phenyl(((2,2,2-trichloroethoxy)carbonyl)amino)acetic acid	OC(=O)[C@@H](NC(=O)OCC(Cl)(Cl)Cl)c1ccccc1	NOT POLYMER	SingleLargestFragment			NO			OTHERS		FALSE	OC(=O)C(NC(=O)OCC(Cl)(Cl)Cl)C1C=CC=CC=1			0.145026	0.854974	inact.	Reliable
DTXSID4023674	'26839-75-8	(S)-Timolol	CC(C)(C)NC[C@H](O)COc1[n][s][n]c1N1CCOCC1	NOT POLYMER	SingleLargestFragment		DTXSID3047504	NO			OTHERS		FALSE	CC(C)(C)NCC(O)COC1=NSN=C1N1CCOCC1			0.145026	0.854974	inact.	Reliable
DTXSID50873382	'5543-57-7	(S)-Warfarin	CC(=O)C[C@@H](C1=CC=CC=C1)C1=C(O)C2=CC=CC=C2OC1=O	NOT POLYMER	SingleLargestFragment		DTXSID5023742	YES		OEHHA_LIST	OTHERS		FALSE	CC(=O)CC(C1C(=O)OC2C=CC=CC=2C1=O)C1C=CC=CC=1			0.145026	0.854974	inact.	Reliable
DTXSID20208167	'59447-51-7	(Tetrabromo-1,4-phenylene)bismethylene diacrylate	C=CC(=O)OCc1c(Br)c(Br)c(COC(=O)C=C)c(Br)c1Br	NOT POLYMER	SingleLargestFragment			NO			OTHERS		FALSE	C=CC(=O)OCC1=C(Br)C(Br)=C(COC(=O)C=C)C(Br)=C1Br			0.145026	0.854974	inact.	Reliable
DTXSID60207316	'58599-62-5	(Tetrachloro-1,3-phenylene)bis(methylene) bismethacrylate	CC(=C)C(=O)OCc1c(Cl)c(Cl)c(Cl)c(COC(=O)C(C)=C)c1Cl	NOT POLYMER	SingleLargestFragment			NO			OTHERS		FALSE	CC(=C)C(=O)OCC1=C(Cl)C(Cl)=C(Cl)C(COC(=O)C(C)=C)=C1Cl			0.145026	0.854974	inact.	Reliable
DTXSID10190385	'36904-99-1	(Tetrachloro-1,3-phenylene)bismethylene diacrylate	C=CC(=O)OCc1c(Cl)c(Cl)c(Cl)c(COC(=O)C=C)c1Cl	NOT POLYMER	SingleLargestFragment			NO			OTHERS		FALSE	C=CC(=O)OCC1=C(Cl)C(Cl)=C(Cl)C(COC(=O)C=C)=C1Cl			0.145026	0.854974	inact.	Reliable
DTXSID20207317	'58599-63-6	(Tetrachloro-1,4-phenylene)bis(methylene) bismethacrylate	CC(=C)C(=O)OCc1c(Cl)c(Cl)c(COC(=O)C(C)=C)c(Cl)c1Cl	NOT POLYMER	SingleLargestFragment			NO			OTHERS		FALSE	CC(=C)C(=O)OCC1=C(Cl)C(Cl)=C(COC(=O)C(C)=C)C(Cl)=C1Cl			0.145026	0.854974	inact.	Reliable
DTXSID00207315	'58599-60-3	(Tetrachloro-1,4-phenylene)bismethylene diacrylate	C=CC(=O)OCc1c(Cl)c(Cl)c(COC(=O)C=C)c(Cl)c1Cl	NOT POLYMER	SingleLargestFragment			NO			OTHERS		FALSE	C=CC(=O)OCC1=C(Cl)C(Cl)=C(COC(=O)C=C)C(Cl)=C1Cl			0.145026	0.854974	inact.	Reliable
DTXSID40826089	'879479-80-8	(Thiophen-3-yl)methyl heptafluorobutanoate	O=C(OCc1cc[s]c1)C(F)(F)C(F)(F)C(F)(F)F	NOT POLYMER	SingleLargestFragment			YES			PFAS	OTHER_PFAS	FALSE	O=C(OCC1C=CSC=1)C(F)(F)C(F)(F)C(F)(F)F			0.145026	0.854974	inact.	Unreliable
DTXSID70454758	'96624-52-1	(trans,trans)-4-Butyl-4'-propyl-1,1'-bicyclohexyl	CCCC1CCC(CC1)C1CCC(CCCC)CC1	NOT POLYMER	SingleLargestFragment			NO			OTHERS		FALSE	CCCC1CCC(CC1)C1CCC(CCCC)CC1			0.145026	0.854974	inact.	Reliable
DTXSID10208651	'5994-41-2	(Trichloromethyl)phosphonic acid	OP(O)(=O)C(Cl)(Cl)Cl	NOT POLYMER	SingleLargestFragment			NO			OTHERS		FALSE	OP(O)(=O)C(Cl)(Cl)Cl			0.145026	0.854974	inact.	Reliable
DTXSID60220267	'700-60-7	(Trichlorovinyl)benzene	ClC(Cl)=C(Cl)c1ccccc1	NOT POLYMER	SingleLargestFragment			NO			OTHERS		FALSE	ClC(Cl)=C(Cl)C1C=CC=CC=1			0.145026	0.854974	inact.	Reliable
DTXSID20512034	'65440-93-9	(Tridecafluorohexyl)benzene	FC(F)(F)C(F)(F)C(F)(F)C(F)(F)C(F)(F)C(F)(F)c1ccccc1	NOT POLYMER	SingleLargestFragment			YES			PFAS	OTHER_PFAS	FALSE	FC(F)(F)C(F)(F)C(F)(F)C(F)(F)C(F)(F)C(F)(F)C1C=CC=CC=1			0.145026	0.854974	inact.	Reliable
DTXSID4060028	'456-55-3	(Trifluoromethoxy)benzene	FC(F)(F)Oc1ccccc1	NOT POLYMER	SingleLargestFragment			NO			OTHERS		FALSE	FC(F)(F)OC1C=CC=CC=1			0.145026	0.854974	inact.	Reliable
DTXSID10181692	'27236-84-6	(Triphenylbuta-1,3-dienyl)benzene	C=C(C(=C(c1ccccc1)c1ccccc1)c1ccccc1)c1ccccc1	NOT POLYMER	SingleLargestFragment			NO			OTHERS		FALSE	C=C(C(=C(C1C=CC=CC=1)C1C=CC=CC=1)C1C=CC=CC=1)C1C=CC=CC=1			0.145026	0.854974	inact.	Reliable
DTXSID60175622	'2136-75-6	(Triphenylphosphoranylidene)acetaldehyde	O=CC=P(c1ccccc1)(c1ccccc1)c1ccccc1	NOT POLYMER	SingleLargestFragment			NO			OTHERS		FALSE	O=CC=P(C1C=CC=CC=1)(C1C=CC=CC=1)C1C=CC=CC=1			0.145026	0.854974	inact.	Reliable
DTXSID60168099	'16640-68-9	(Triphenylphosphoranylidene)acetonitrile	N#CC=P(c1ccccc1)(c1ccccc1)c1ccccc1	NOT POLYMER	SingleLargestFragment			NO			OTHERS		FALSE	N#CC=P(C1C=CC=CC=1)(C1C=CC=CC=1)C1C=CC=CC=1			0.145026	0.854974	inact.	Reliable
DTXSID50897548	'125768-41-4	(Z)-(Perfluorodecyl)ethyl 9-octadecenoate	CCCCCCCC/C=CCCCCCCCC(=O)OCCC(F)(F)C(F)(F)C(F)(F)C(F)(F)C(F)(F)C(F)(F)C(F)(F)C(F)(F)C(F)(F)C(F)(F)F	NOT POLYMER	SingleLargestFragment			YES			PFAS	OTHER_PFAS	FALSE	CCCCCCCCC=CCCCCCCCC(=O)OCCC(F)(F)C(F)(F)C(F)(F)C(F)(F)C(F)(F)C(F)(F)C(F)(F)C(F)(F)C(F)(F)C(F)(F)F			0.145026	0.854974	inact.	Reliable
DTXSID20897555	'220237-47-8	(Z)-(Perfluorohexyl)ethyl 9-octadecenoate	CCCCCCCC/C=CCCCCCCCC(=O)OCCC(F)(F)C(F)(F)C(F)(F)C(F)(F)C(F)(F)C(F)(F)F	NOT POLYMER	SingleLargestFragment			YES			PFAS	OTHER_PFAS	FALSE	CCCCCCCCC=CCCCCCCCC(=O)OCCC(F)(F)C(F)(F)C(F)(F)C(F)(F)C(F)(F)C(F)(F)F			0.145026	0.854974	inact.	Reliable
DTXSID80897556	'167289-73-8	(Z)-(Perfluorooctyl)ethyl 9-octadecenoate	CCCCCCCC/C=CCCCCCCCC(=O)OCCC(F)(F)C(F)(F)C(F)(F)C(F)(F)C(F)(F)C(F)(F)C(F)(F)C(F)(F)F	NOT POLYMER	SingleLargestFragment			YES			PFAS	OTHER_PFAS	FALSE	CCCCCCCCC=CCCCCCCCC(=O)OCCC(F)(F)C(F)(F)C(F)(F)C(F)(F)C(F)(F)C(F)(F)C(F)(F)C(F)(F)F			0.145026	0.854974	inact.	Reliable
DTXSID2051891	'23726-94-5	(Z)-1-(2,6,6-Trimethyl-2-cyclohexen-1-yl)-2-buten-1-one	CC1=CCCC(C)(C)C1C(=O)/C=CC	NOT POLYMER	SingleLargestFragment		DTXSID0052097	NO			OTHERS		FALSE	CC1=CCCC(C)(C)C1C(=O)C=CC			0.145026	0.854974	inact.	Reliable
DTXSID00883476	'692-49-9	(Z)-1,1,1,4,4,4-Hexafluoro-2-butene	FC(F)(F)/C=CC(F)(F)F	NOT POLYMER	SingleLargestFragment			YES	Food_Packing		OTHERS		FALSE	FC(F)(F)C=CC(F)(F)F			0.145026	0.854974	inact.	Reliable
DTXSID2024030	'156-59-2	(Z)-1,2-Dichloroethylene	Cl/C=CCl	NOT POLYMER	SingleLargestFragment		DTXSID8024991	YES	Food_Packing	OEHHA_LIST	OTHERS		FALSE	ClC=CCl			0.145026	0.854974	inact.	Reliable
DTXSID80858743	'2207-01-4	(Z)-1,2-Dimethylcyclohexane	C[C@H]1CCCC[C@H]1C	NOT POLYMER	SingleLargestFragment		DTXSID50858730	YES		OEHHA_LIST	OTHERS		FALSE	CC1CCCCC1C			0.145026	0.854974	inact.	Reliable
DTXSID90862952	'1192-18-3	(Z)-1,2-Dimethylcyclopentane	C[C@H]1CCC[C@H]1C	NOT POLYMER	SingleLargestFragment		DTXSID80873330	YES		OEHHA_LIST	OTHERS		FALSE	CC1CCCC1C			0.145026	0.854974	inact.	Reliable
DTXSID30858738	'638-04-0	(Z)-1,3-Dimethylcyclohexane	C[C@H]1CCC[C@@H](C)C1	NOT POLYMER	SingleLargestFragment		DTXSID10858731	YES		OEHHA_LIST	OTHERS		FALSE	CC1CC(C)CCC1			0.145026	0.854974	inact.	Reliable
DTXSID1032303	'53939-28-9	(Z)-11-Hexadecenal	CCCC/C=CCCCCCCCCCC=O	NOT POLYMER	SingleLargestFragment			YES		OEHHA_LIST	OTHERS		FALSE	CCCCC=CCCCCCCCCCC=O			0.145026	0.854974	inact.	Reliable
DTXSID6035730	'34010-21-4	(Z)-11-Hexadecenyl acetate	CCCC/C=CCCCCCCCCCCOC(C)=O	NOT POLYMER	SingleLargestFragment			YES		OEHHA_LIST	OTHERS		FALSE	CCCCC=CCCCCCCCCCCOC(C)=O			0.145026	0.854974	inact.	Reliable
DTXSID2035774	'58594-45-9	(Z)-13-Octadecenal	CCCC/C=CCCCCCCCCCCCC=O	NOT POLYMER	SingleLargestFragment			NO			OTHERS		FALSE	CCCCC=CCCCCCCCCCCCC=O			0.145026	0.854974	inact.	Reliable
DTXSID7035777	'60037-58-3	(Z)-13-Octadecenyl acetate	CCCC/C=CCCCCCCCCCCCCOC(C)=O	NOT POLYMER	SingleLargestFragment			NO			OTHERS		FALSE	CCCCC=CCCCCCCCCCCCCOC(C)=O			0.145026	0.854974	inact.	Reliable
DTXSID20880740	'60609-53-2	(Z)-14-Methylhexadec-8-enal	CCC(C)CCCC/C=CCCCCCCC=O	NOT POLYMER	SingleLargestFragment			NO			OTHERS		FALSE	CCC(C)CCCCC=CCCCCCCC=O			0.145026	0.854974	inact.	Reliable
DTXSID90873265	'930-89-2	(Z)-1-Ethyl-2-methylcyclopentane	CC[C@@H]1CCC[C@@H]1C	NOT POLYMER	SingleLargestFragment		DTXSID20870803	YES		OEHHA_LIST	OTHERS		FALSE	CC1CCCC1CC			0.145026	0.854974	inact.	Reliable
DTXSID00873231	'19489-10-2	(Z)-1-Ethyl-3-methylcyclohexane	CC[C@@H]1CCCC[C@@H]1C	NOT POLYMER	SingleLargestFragment		DTXSID00863258	YES		OEHHA_LIST	OTHERS		FALSE	CC1CCCCC1CC			0.145026	0.854974	inact.	Reliable
DTXSID00896844	'6485-55-8	(Z)-2,6-Dimethylmorpholine	C[C@H]1CNC[C@@H](C)O1	NOT POLYMER	SingleLargestFragment		DTXSID6022002	YES	Food_Packing		OTHERS		FALSE	CC1CNCC(C)O1			0.145026	0.854974	inact.	Reliable
DTXSID1041398	'66104-67-4	(Z)-2-Butenedioic acid 1-[2-[2-[2-(dodecyloxy)ethoxy]ethoxy]ethyl] ester	CCCCCCCCCCCCOCCOCCOCCOC(=O)/C=CC(O)=O	NOT POLYMER	SingleLargestFragment			YES	Food_Packing		OTHERS		FALSE	CCCCCCCCCCCCOCCOCCOCCOC(=O)C=CC(O)=O			0.145026	0.854974	inact.	Reliable
DTXSID4052055	'37973-52-7	(Z)-2-Phenylpropenyl acetate	C/C(=C/OC(C)=O)/c1ccccc1	NOT POLYMER	SingleLargestFragment			NO			OTHERS		FALSE	CC(=COC(C)=O)C1C=CC=CC=1			0.145026	0.854974	inact.	Reliable
DTXSID6027896	'26351-32-6	(Z)-3-(9-Octadecenylamino)propiononitrile	CCCCCCCC/C=CCCCCCCCCNCCC#N	NOT POLYMER	SingleLargestFragment			NO			OTHERS		FALSE	CCCCCCCCC=CCCCCCCCCNCCC#N			0.145026	0.854974	inact.	Reliable
DTXSID3052018	'3338-55-4	(Z)-3,7-Dimethylocta-1,3,6,-triene	CC(C)=CC/C=C(/C)C=C	NOT POLYMER	SingleLargestFragment		DTXSID70274135	NO			OTHERS		FALSE	CC(C)=CCC=C(C)C=C			0.145026	0.854974	inact.	Reliable
DTXSID801020796	'7642-10-6	(Z)-3-Heptene	CCC\C=C/CC	NOT POLYMER	SingleLargestFragment			YES		OEHHA_LIST	OTHERS		FALSE	CCCC=CCC			0.145026	0.854974	inact.	Reliable
DTXSID6022137	'928-96-1	(Z)-3-Hexen-1-ol	CC/C=CCCO	NOT POLYMER	SingleLargestFragment			YES	Food_Packing		OTHERS		FALSE	CCC=CCCO			0.145026	0.854974	inact.	Reliable
DTXSID30873320	'38274-72-5	(Z)-4-Ethyl-5-octyl-2,2-bis(trifluoromethyl)-1,3-dioxolane	CC[C@@H]1OC(O[C@@H]1CCCCCCCC)(C(F)(F)F)C(F)(F)F	NOT POLYMER	SingleLargestFragment			NO			OTHERS		FALSE	CCC1OC(OC1CCCCCCCC)(C(F)(F)F)C(F)(F)F			0.145026	0.854974	inact.	Reliable
DTXSID6035786	'65954-19-0	(Z)-4-Tridecen-1-yl acetate	CCCCCCCC\C=C/CCCOC(C)=O	NOT POLYMER	SingleLargestFragment			YES		OEHHA_LIST	OTHERS		FALSE	CCCCCCCCC=CCCCOC(C)=O			0.145026	0.854974	inact.	Reliable
DTXSID1052454	'70851-61-5	(Z)-5-Hex-3-enyldihydro-5-methylfuran-2(3H)-one	CC/C=CCCC1(C)CCC(=O)O1	NOT POLYMER	SingleLargestFragment			NO			OTHERS		FALSE	CCC=CCCC1(C)CCC(=O)O1			0.145026	0.854974	inact.	Reliable
DTXSID9047700	'64275-73-6	(Z)-5-Octen-1-ol	CC/C=CCCCCO	NOT POLYMER	SingleLargestFragment			NO			OTHERS		FALSE	CCC=CCCCCO			0.145026	0.854974	inact.	Reliable
DTXSID3034292	'16974-12-2	(Z)-6-Dodecen-1-ol acetate	CCCCC/C=CCCCCCOC(C)=O	NOT POLYMER	SingleLargestFragment			NO			OTHERS		FALSE	CCCCCC=CCCCCCOC(C)=O			0.145026	0.854974	inact.	Reliable
DTXSID0041193	'56797-40-1	(Z)-7-Hexadecenal	CCCCCCCC/C=CCCCCCC=O	NOT POLYMER	SingleLargestFragment			NO			OTHERS		FALSE	CCCCCCCCC=CCCCCCC=O			0.145026	0.854974	inact.	Reliable
DTXSID5041194	'56219-04-6	(Z)-9-Hexadecenal	CCCCCC/C=CCCCCCCCC=O	NOT POLYMER	SingleLargestFragment			YES		OEHHA_LIST	OTHERS		FALSE	CCCCCCC=CCCCCCCCC=O			0.145026	0.854974	inact.	Reliable
DTXSID3026934	'112-91-4	(Z)-9-Octadecenenitrile	CCCCCCCC/C=CCCCCCCCC#N	NOT POLYMER	SingleLargestFragment			NO			OTHERS		FALSE	CCCCCCCCC=CCCCCCCCC#N			0.145026	0.854974	inact.	Reliable
DTXSID8026933	'112-90-3	(Z)-9-Octadecenylamine	CCCCCCCC/C=CCCCCCCCCN	NOT POLYMER	SingleLargestFragment			YES	Food_Packing		OTHERS		FALSE	CCCCCCCCC=CCCCCCCCCN			0.145026	0.854974	inact.	Reliable
DTXSID0041195	'56218-79-2	(Z)-9-Tetradecen-1-ol formate	CCCC/C=CCCCCCCCCOC=O	NOT POLYMER	SingleLargestFragment			NO			OTHERS		FALSE	CCCCC=CCCCCCCCCOC=O			0.145026	0.854974	inact.	Reliable
DTXSID5041196	'53939-27-8	(Z)-9-Tetradecenal	CCCC/C=CCCCCCCCC=O	NOT POLYMER	SingleLargestFragment			NO			OTHERS		FALSE	CCCCC=CCCCCCCCC=O			0.145026	0.854974	inact.	Reliable
DTXSID1032305	'10061-01-5	(Z)-Dichloropropene	ClC\C=C/Cl	NOT POLYMER	SingleLargestFragment		DTXSID2042480	YES		OEHHA_LIST	OTHERS		FALSE	ClC=CCCl			0.145026	0.854974	inact.	Reliable
DTXSID4052394	'68141-15-1	(Z)-Dodec-3-en-1-al	CCCCCCCC/C=CCC=O	NOT POLYMER	SingleLargestFragment			NO			OTHERS		FALSE	CCCCCCCCC=CCC=O			0.145026	0.854974	inact.	Reliable
DTXSID5052177	'53398-85-9	(Z)-Hex-3-enyl 2-methylbutyrate	CC(CC)C(=O)OCC/C=CCC	NOT POLYMER	SingleLargestFragment		DTXSID50860656	NO			OTHERS		FALSE	CC(CC)C(=O)OCCC=CCC			0.145026	0.854974	inact.	Reliable
DTXSID6051772	'16491-36-4	(Z)-Hex-3-enyl butyrate	CC/C=CCCOC(=O)CCC	NOT POLYMER	SingleLargestFragment			NO			OTHERS		FALSE	CCC=CCCOC(=O)CCC			0.145026	0.854974	inact.	Reliable
DTXSID0041191	'56683-54-6	(Z)-Hexadec-11-en-1-ol	CCCC/C=CCCCCCCCCCCO	NOT POLYMER	SingleLargestFragment			NO			OTHERS		FALSE	CCCCC=CCCCCCCCCCCO			0.145026	0.854974	inact.	Reliable
DTXSID70880932	'10378-01-5	(Z)-Hexadec-9-en-1-ol	CCCCCC/C=CCCCCCCCCO	NOT POLYMER	SingleLargestFragment			YES	Food_Packing		OTHERS		FALSE	CCCCCCC=CCCCCCCCCO			0.145026	0.854974	inact.	Reliable
DTXSID0041197	'373-49-9	(Z)-Hexadec-9-enoic acid	CCCCCC/C=CCCCCCCCC(O)=O	NOT POLYMER	SingleLargestFragment		DTXSID5041564	YES	Food_Packing		OTHERS		FALSE	CCCCCCC=CCCCCCCCC(O)=O			0.145026	0.854974	inact.	Reliable
DTXSID7042481	'338-45-4	(Z)-Mevinphos	C/C(=C/C(=O)OC)/OP(=O)(OC)OC	NOT POLYMER	SingleLargestFragment		DTXSID2032683	NO			OTHERS		FALSE	CC(=CC(=O)OC)OP(=O)(OC)OC			0.145026	0.854974	inact.	Reliable
DTXSID0042165	'919-44-8	(Z)-Monocrotophos	C/C(=C/C(=O)NC)/OP(=O)(OC)OC	NOT POLYMER	SingleLargestFragment		DTXSID9034816	NO			OTHERS		FALSE	CC(=CC(=O)NC)OP(=O)(OC)OC			0.145026	0.854974	inact.	Reliable
DTXSID1045669	'58493-49-5	(Z)-N-[(4-Hydroxy-3-methoxyphenyl)methyl]octadec-9-enamide	CCCCCCCC/C=CCCCCCCCC(=O)NCc1ccc(O)c(c1)OC	NOT POLYMER	SingleLargestFragment			NO			OTHERS		FALSE	CCCCCCCCC=CCCCCCCCC(=O)NCC1C=CC(O)=C(C=1)OC			0.145026	0.854974	inact.	Reliable
DTXSID601014222	'7642-04-8	(Z)-Oct-2-ene	CCCCC\C=C/C	NOT POLYMER	SingleLargestFragment		DTXSID30872994	YES		OEHHA_LIST	OTHERS		FALSE	CC=CCCCCC			0.145026	0.854974	inact.	Reliable
DTXSID60881195	'94313-84-5	(Z)-Octadec-9-enyl (5-(((2-(((perfluorooctyl)sulphonyl)methylamino)ethoxy)carbonyl)amino)-o-tolyl)carbamate	Cc1ccc(cc1NC(=O)OCCCCCCCC/C=CCCCCCCCC)NC(=O)OCCN(C)S(=O)(=O)C(F)(F)C(F)(F)C(F)(F)C(F)(F)C(F)(F)C(F)(F)C(F)(F)C(F)(F)F	NOT POLYMER	SingleLargestFragment			YES		OEHHA_LIST	PFAS	OTHER_PFAS	FALSE	CC1=CC=C(C=C1NC(=O)OCCCCCCCCC=CCCCCCCCC)NC(=O)OCCN(C)S(=O)(=O)C(F)(F)C(F)(F)C(F)(F)C(F)(F)C(F)(F)C(F)(F)C(F)(F)C(F)(F)F			0.145026	0.854974	inact.	Reliable
DTXSID6035312	'71317-73-2	(Z,Z)-11,13-Hexadecadienal	CC/C=CC=C/CCCCCCCCCC=O	NOT POLYMER	SingleLargestFragment			YES		OEHHA_LIST	OTHERS		FALSE	CCC=CC=CCCCCCCCCCC=O			0.145026	0.854974	inact.	Reliable
DTXSID5029764	'56000-16-9	(Z,Z)-4-(Heptadec-8-enylidene)-3-(hexadec-7-enyl)oxetan-2-one	CCCCCCCC/C=CCCCCCC/C=C1OC(=O)C1CCCCCC/C=CCCCCCCCC	NOT POLYMER	SingleLargestFragment			YES	Food_Packing		OTHERS		FALSE	CCCCCCCCC=CCCCCCCC=C1OC(=O)C1CCCCCCC=CCCCCCCCC			0.145026	0.854974	inact.	Reliable
DTXSID50881240	'506-43-4	(Z,Z)-9,12-Octadecadien-1-ol	CCCCC/C=CC/C=CCCCCCCCCO	NOT POLYMER	SingleLargestFragment			YES	Food_Packing		OTHERS		FALSE	CCCCCC=CCC=CCCCCCCCCO			0.145026	0.854974	inact.	Reliable
DTXSID1062750	'2977-69-7	.alpha.-(Dimethylamino)-6-methoxy-4-nitro-o-cresol	CN(C)Cc1cc(cc(OC)c1O)[N+]([O-])=O	NOT POLYMER	SingleLargestFragment			NO			OTHERS		FALSE	COC1C=C(C=C(CN(C)C)C=1O)[N+]([O-])=O			0.145026	0.854974	inact.	Reliable
DTXSID1064798	'7774-60-9	.alpha.,.alpha.-Dimethylbenzyl isobutyrate	CC(C)(OC(=O)C(C)C)c1ccccc1	NOT POLYMER	SingleLargestFragment			YES	Food_Packing		OTHERS		FALSE	CC(C)C(=O)OC(C)(C)C1C=CC=CC=1			0.145026	0.854974	inact.	Reliable
DTXSID5066958	'24142-77-6	.alpha.,.alpha.-Dimethylbenzyl propyl ether	CCCOC(C)(C)c1ccccc1	NOT POLYMER	SingleLargestFragment			NO			OTHERS		FALSE	CCCOC(C)(C)C1C=CC=CC=1			0.145026	0.854974	inact.	Reliable
DTXSID1060003	'447-14-3	.alpha.,.beta.,.beta.-Trifluorostyrene	FC(F)=C(F)c1ccccc1	NOT POLYMER	SingleLargestFragment			NO			OTHERS		FALSE	FC(F)=C(F)C1C=CC=CC=1			0.145026	0.854974	inact.	Reliable
DTXSID3061687	'1424-79-9	.alpha.,2,3,6-Tetrachlorotoluene	ClCc1c(Cl)c(Cl)ccc1Cl	NOT POLYMER	SingleLargestFragment			NO			OTHERS		FALSE	ClCC1C(Cl)=C(Cl)C=CC=1Cl			0.145026	0.854974	inact.	Reliable
DTXSID8069806	'63278-33-1	.alpha.-[(Cyanomethoxy)imino]benzeneacetonitrile	N#CC(=NOCC#N)c1ccccc1	NOT POLYMER	SingleLargestFragment			NO			OTHERS		FALSE	N#CC(=NOCC#N)C1C=CC=CC=1			0.145026	0.854974	inact.	Reliable
DTXSID80885054	'18549-40-1	.alpha.-D-Glucofuranose, 1,2-O-(1-methylethylidene)-	CC1(C)O[C@H]2O[C@H]([C@H](O)CO)[C@H](O)[C@H]2O1	NOT POLYMER	SingleLargestFragment			NO			OTHERS		FALSE	CC1(C)OC2OC(C(O)CO)C(O)C2O1			0.145026	0.854974	inact.	Unreliable
DTXSID90889321	'59-56-3	.alpha.-D-Glucopyranose, 1-(dihydrogen phosphate)	OC[C@H]1O[C@H](OP(O)(O)=O)[C@H](O)[C@@H](O)[C@@H]1O	NOT POLYMER	SingleLargestFragment			NO			OTHERS		FALSE	OCC1OC(OP(O)(O)=O)C(O)C(O)C1O			0.145026	0.854974	inact.	Reliable
DTXSID70885023	'18304-13-7	.alpha.-D-Glucopyranoside, 1,3,4,6-tetrakis-O-(2-cyanoethyl)-.beta.-D-fructofuranosyl 2,3,4,6-tetrakis-O-(2-cyanoethyl)-	N#CCCO[C@@H]1[C@@H](OCCC#N)[C@H](OCCC#N)[C@@H](COCCC#N)O[C@@H]1O[C@]1(COCCC#N)O[C@H](COCCC#N)[C@@H](OCCC#N)[C@@H]1OCCC#N	NOT POLYMER	SingleLargestFragment			NO			OTHERS		FALSE	N#CCCOC1C(OCCC#N)C(OCCC#N)C(COCCC#N)OC1OC1(COCCC#N)OC(COCCC#N)C(OCCC#N)C1OCCC#N			0.145026	0.854974	inact.	Unreliable
DTXSID0066664	'20920-83-6	.alpha.-Ethoxy-o-cresol	CCOCc1ccccc1O	NOT POLYMER	SingleLargestFragment			NO			OTHERS		FALSE	CCOCC1C=CC=CC=1O			0.145026	0.854974	inact.	Reliable
DTXSID9062851	'3121-70-8	.alpha.-Naphthyl butyrate	CCCC(=O)Oc1cccc2ccccc21	NOT POLYMER	SingleLargestFragment			NO			OTHERS		FALSE	CCCC(=O)OC1=CC=CC2=CC=CC=C21			0.145026	0.854974	inact.	Reliable
DTXSID2074536	'1477-49-2	.alpha.-oxo-Indole-3-acetic acid	OC(=O)C(=O)c1c[nH]c2ccccc21	NOT POLYMER	SingleLargestFragment			NO			OTHERS		FALSE	OC(=O)C(=O)C1=CNC2=CC=CC=C21			0.145026	0.854974	inact.	Reliable
DTXSID5073082	'119530-69-7	.beta.-Alanine, N-(2,2,6,6-tetramethyl-4-piperidinyl)-, dodecyl ester	CCCCCCCCCCCCOC(=O)CCNC1CC(C)(C)NC(C)(C)C1	NOT POLYMER	SingleLargestFragment			NO			OTHERS		FALSE	CCCCCCCCCCCCOC(=O)CCNC1CC(C)(C)NC(C)(C)C1			0.145026	0.854974	inact.	Reliable
DTXSID0073083	'119530-70-0	.beta.-Alanine, N-(2,2,6,6-tetramethyl-4-piperidinyl)-, tetradecyl ester	CCCCCCCCCCCCCCOC(=O)CCNC1CC(C)(C)NC(C)(C)C1	NOT POLYMER	SingleLargestFragment			NO			OTHERS		FALSE	CCCCCCCCCCCCCCOC(=O)CCNC1CC(C)(C)NC(C)(C)C1			0.145026	0.854974	inact.	Reliable
DTXSID9059200	'99-69-4	.beta.-Alanine, N-(2-carboxyethyl)-N-nitro-	[O-][N+](=O)N(CCC(O)=O)CCC(O)=O	NOT POLYMER	SingleLargestFragment			NO			OTHERS		FALSE	[O-][N+](=O)N(CCC(O)=O)CCC(O)=O			0.145026	0.854974	inact.	Reliable
DTXSID5067340	'27767-98-2	.beta.-Alanine, N-(2-cyanoethyl)-N-[4-[(2-cyano-4-nitrophenyl)azo]phenyl]-, methyl ester	COC(=O)CCN(CCC#N)c1ccc(cc1)N=Nc1ccc(cc1C#N)[N+]([O-])=O	NOT POLYMER	SingleLargestFragment			NO			OTHERS		FALSE	COC(=O)CCN(CCC#N)C1C=CC(=CC=1)N=NC1C=CC(=CC=1C#N)[N+]([O-])=O			0.145026	0.854974	inact.	Reliable
DTXSID5070781	'67892-95-9	.beta.-Alanine, N-(2-cyanoethyl)-N-phenyl-, methyl ester	COC(=O)CCN(CCC#N)c1ccccc1	NOT POLYMER	SingleLargestFragment			NO			OTHERS		FALSE	COC(=O)CCN(CCC#N)C1C=CC=CC=1			0.145026	0.854974	inact.	Reliable
DTXSID9071131	'68133-25-5	.beta.-Alanine, N-(2-methoxy-5-nitrophenyl)-, 2-methoxyethyl ester	COCCOC(=O)CCNc1cc(ccc1OC)[N+]([O-])=O	NOT POLYMER	SingleLargestFragment			NO			OTHERS		FALSE	COCCOC(=O)CCNC1C=C(C=CC=1OC)[N+]([O-])=O			0.145026	0.854974	inact.	Reliable
DTXSID5072226	'71042-70-1	.beta.-Alanine, N-(3-butoxy-3-oxopropyl)-N-(3-chloropropyl)-, butyl ester	CCCCOC(=O)CCN(CCCCl)CCC(=O)OCCCC	NOT POLYMER	SingleLargestFragment			NO			OTHERS		FALSE	CCCCOC(=O)CCN(CCCCl)CCC(=O)OCCCC			0.145026	0.854974	inact.	Reliable
DTXSID0072227	'71042-71-2	.beta.-Alanine, N-(3-butoxy-3-oxopropyl)-N-(3-hydroxypropyl)-, butyl ester	CCCCOC(=O)CCN(CCCO)CCC(=O)OCCCC	NOT POLYMER	SingleLargestFragment			NO			OTHERS		FALSE	CCCCOC(=O)CCN(CCCO)CCC(=O)OCCCC			0.145026	0.854974	inact.	Reliable
DTXSID2068892	'53935-67-4	.beta.-Alanine, N-(3-chloropropyl)-N-(3-ethoxy-3-oxopropyl)-, ethyl ester	CCOC(=O)CCN(CCCCl)CCC(=O)OCC	NOT POLYMER	SingleLargestFragment			NO			OTHERS		FALSE	CCOC(=O)CCN(CCCCl)CCC(=O)OCC			0.145026	0.854974	inact.	Reliable
DTXSID7068891	'53935-66-3	.beta.-Alanine, N-(3-ethoxy-3-oxopropyl)-N-(3-hydroxypropyl)-, ethyl ester	CCOC(=O)CCN(CCCO)CCC(=O)OCC	NOT POLYMER	SingleLargestFragment			NO			OTHERS		FALSE	CCOC(=O)CCN(CCCO)CCC(=O)OCC			0.145026	0.854974	inact.	Reliable
DTXSID4068878	'53733-94-1	.beta.-Alanine, N-(3-methoxy-3-oxopropyl)-N-phenyl-, methyl ester	COC(=O)CCN(CCC(=O)OC)c1ccccc1	NOT POLYMER	SingleLargestFragment			NO			OTHERS		FALSE	COC(=O)CCN(CCC(=O)OC)C1C=CC=CC=1			0.145026	0.854974	inact.	Reliable
DTXSID40887170	'68133-26-6	.beta.-Alanine, N-(5-amino-2-methoxyphenyl)-, 2-methoxyethyl ester	COCCOC(=O)CCNc1cc(N)ccc1OC	NOT POLYMER	SingleLargestFragment			NO			OTHERS		FALSE	COCCOC(=O)CCNC1=CC(N)=CC=C1OC			0.145026	0.854974	inact.	Reliable
DTXSID2072413	'71720-87-1	.beta.-Alanine, N-(9,10-dihydro-4-hydroxy-9,10-dioxo-1-anthracenyl)-, methyl ester	COC(=O)CCNc1ccc(O)c2c1C(=O)c1ccccc1C2=O	NOT POLYMER	SingleLargestFragment			NO			OTHERS		FALSE	COC(=O)CCNC1=CC=C(O)C2=C1C(=O)C1=CC=CC=C1C2=O			0.145026	0.854974	inact.	Reliable
DTXSID8071564	'68479-79-8	.beta.-Alanine, N,N'-(9,10-dihydro-4,8-dihydroxy-9,10-dioxo-1,5-anthracenediyl)bis-, bis(2-methoxyethyl) ester	COCCOC(=O)CCNc1ccc(O)c2c1C(=O)c1c(c(ccc1O)NCCC(=O)OCCOC)C2=O	NOT POLYMER	SingleLargestFragment			NO			OTHERS		FALSE	COCCOC(=O)CCNC1=CC=C(O)C2=C1C(=O)C1C(=C(C=CC=1O)NCCC(=O)OCCOC)C2=O			0.145026	0.854974	inact.	Reliable
DTXSID8068626	'51248-73-8	.beta.-Alanine, N-[3-(acetylamino)-4-[(2-chloro-4-nitrophenyl)azo]phenyl]-N-(2-cyanoethyl)-, 2-methoxyethyl ester	CC(=O)Nc1cc(ccc1N=Nc1ccc(cc1Cl)[N+]([O-])=O)N(CCC(=O)OCCOC)CCC#N	NOT POLYMER	SingleLargestFragment			NO			OTHERS		FALSE	CC(=O)NC1C=C(C=CC=1N=NC1C=CC(=CC=1Cl)[N+]([O-])=O)N(CCC(=O)OCCOC)CCC#N			0.145026	0.854974	inact.	Reliable
DTXSID1071165	'68134-40-7	.beta.-Alanine, N-[3-(acetylamino)-4-[(2-chloro-4-nitrophenyl)azo]phenyl]-N-(3-ethoxy-3-oxopropyl)-, ethyl ester	CC(=O)Nc1cc(ccc1N=Nc1ccc(cc1Cl)[N+]([O-])=O)N(CCC(=O)OCC)CCC(=O)OCC	NOT POLYMER	SingleLargestFragment			NO			OTHERS		FALSE	CC(=O)NC1C=C(C=CC=1N=NC1C=CC(=CC=1Cl)[N+]([O-])=O)N(CCC(=O)OCC)CCC(=O)OCC			0.145026	0.854974	inact.	Reliable
DTXSID8072580	'72595-17-6	.beta.-Alanine, N-[3-(acetylamino)-4-[(2-cyano-4-nitrophenyl)azo]phenyl]-N-ethyl-, methyl ester	CC(=O)Nc1cc(ccc1N=Nc1ccc(cc1C#N)[N+]([O-])=O)N(CCC(=O)OC)CC	NOT POLYMER	SingleLargestFragment			NO			OTHERS		FALSE	CC(=O)NC1C=C(C=CC=1N=NC1C=CC(=CC=1C#N)[N+]([O-])=O)N(CCC(=O)OC)CC			0.145026	0.854974	inact.	Reliable
DTXSID3072371	'71519-99-8	.beta.-Alanine, N-[3-(acetylamino)phenyl]-N-(2-carboxyethyl)-	CC(=O)Nc1cc(ccc1)N(CCC(O)=O)CCC(O)=O	NOT POLYMER	SingleLargestFragment			NO			OTHERS		FALSE	CC(=O)NC1=CC(=CC=C1)N(CCC(O)=O)CCC(O)=O			0.145026	0.854974	inact.	Reliable
DTXSID2069442	'61038-96-8	.beta.-Alanine, N-[3-(acetylamino)phenyl]-N-(3-methoxy-3-oxopropyl)-, methyl ester	CC(=O)Nc1cc(ccc1)N(CCC(=O)OC)CCC(=O)OC	NOT POLYMER	SingleLargestFragment			NO			OTHERS		FALSE	CC(=O)NC1C=C(C=CC=1)N(CCC(=O)OC)CCC(=O)OC			0.145026	0.854974	inact.	Reliable
DTXSID8072871	'81611-35-0	.beta.-Alanine, N-[3-(isooctyloxy)propyl]-	CC(C)CCCCCOCCCNCCC(O)=O	NOT POLYMER	SingleLargestFragment			NO			OTHERS		FALSE	CC(C)CCCCCOCCCNCCC(O)=O			0.145026	0.854974	inact.	Reliable
DTXSID70887729	'70776-25-9	.beta.-Alanine, N-[3-[[3-(tridecyloxy)propyl]amino]propyl]-, 2-ethylhexyl ester	CCCCCCCCCCCCCOCCCNCCCNCCC(=O)OCC(CCCC)CC	NOT POLYMER	SingleLargestFragment			NO			OTHERS		FALSE	CCCCCCCCCCCCCOCCCNCCCNCCC(=O)OCC(CCCC)CC			0.145026	0.854974	inact.	Reliable
DTXSID70885467	'30165-79-8	.beta.-Alanine, N-[4-(2,2-dicyanoethenyl)-3-methylphenyl]-N-(2-phenylethyl)-, methyl ester	Cc1cc(ccc1C=C(C#N)C#N)N(CCc1ccccc1)CCC(=O)OC	NOT POLYMER	SingleLargestFragment			NO			OTHERS		FALSE	CC1=CC(=CC=C1C=C(C#N)C#N)N(CCC(=O)OC)CCC1C=CC=CC=1			0.145026	0.854974	inact.	Reliable
DTXSID7070973	'68003-43-0	.beta.-Alanine, N-[4-(cyclohexylamino)-9,10-dihydro-9,10-dioxo-1-anthracenyl]-	OC(=O)CCNc1ccc(NC2CCCCC2)c2c1C(=O)c1ccccc1C2=O	NOT POLYMER	SingleLargestFragment			NO			OTHERS		FALSE	OC(=O)CCNC1C=CC(NC2CCCCC2)=C2C=1C(=O)C1C=CC=CC=1C2=O			0.145026	0.854974	inact.	Reliable
DTXSID1071951	'68992-00-7	.beta.-Alanine, N-[4-[(2,4-dinitrophenyl)azo]-2-methoxy-5-[(1-oxopropyl)amino]phenyl]-N-(3-methoxy-3-oxopropyl)-, methyl ester	CCC(=O)Nc1cc(c(cc1N=Nc1ccc(cc1[N+]([O-])=O)[N+]([O-])=O)OC)N(CCC(=O)OC)CCC(=O)OC	NOT POLYMER	SingleLargestFragment			NO			OTHERS		FALSE	CCC(=O)NC1C=C(C(=CC=1N=NC1C=CC(=CC=1[N+]([O-])=O)[N+]([O-])=O)OC)N(CCC(=O)OC)CCC(=O)OC			0.145026	0.854974	inact.	Unreliable
DTXSID30889062	'170222-39-6	.beta.-Alanine, N-[4-[2-(2-cyano-4-nitrophenyl)diazenyl]phenyl]-N-methyl-, 2-(1,3-dihydro-1,3-dioxo-2H-isoindol-2-yl)ethyl ester	CN(CCC(=O)OCCN1C(=O)c2ccccc2C1=O)c1ccc(cc1)N=Nc1ccc(cc1C#N)[N+]([O-])=O	NOT POLYMER	SingleLargestFragment			NO			OTHERS		FALSE	CN(CCC(=O)OCCN1C(=O)C2C=CC=CC=2C1=O)C1C=CC(=CC=1)N=NC1=CC=C(C=C1C#N)[N+]([O-])=O			0.145026	0.854974	inact.	Reliable
DTXSID70889102	'193486-83-8	.beta.-Alanine, N-[4-[2-[2,5-dichloro-4-(fluorosulfonyl)phenyl]diazenyl]-3-methylphenyl]-N-ethyl-, 2-[(2-chloroacetyl)oxy]ethyl ester	Cc1cc(ccc1N=Nc1cc(Cl)c(cc1Cl)S(=O)(=O)F)N(CCC(=O)OCCOC(=O)CCl)CC	NOT POLYMER	SingleLargestFragment			NO			OTHERS		FALSE	CC1=CC(=CC=C1N=NC1=CC(Cl)=C(C=C1Cl)S(=O)(=O)F)N(CCC(=O)OCCOC(=O)CCl)CC			0.145026	0.854974	inact.	Unreliable
DTXSID6067969	'36339-04-5	.beta.-Alanine, N-[5-(acetylamino)-2-methoxyphenyl]-, 2-methoxyethyl ester	CC(=O)Nc1ccc(OC)c(c1)NCCC(=O)OCCOC	NOT POLYMER	SingleLargestFragment			NO			OTHERS		FALSE	CC(=O)NC1=CC=C(OC)C(=C1)NCCC(=O)OCCOC			0.145026	0.854974	inact.	Reliable
DTXSID0068814	'52868-49-2	.beta.-Alanine, N-[5-(acetylamino)-2-methoxyphenyl]-, ethyl ester	CC(=O)Nc1cc(NCCC(=O)OCC)c(cc1)OC	NOT POLYMER	SingleLargestFragment			NO			OTHERS		FALSE	CC(=O)NC1C=C(NCCC(=O)OCC)C(=CC=1)OC			0.145026	0.854974	inact.	Reliable
DTXSID7070189	'65086-93-3	.beta.-Alanine, N-[5-(acetylamino)-2-methoxyphenyl]-, methyl ester	CC(=O)Nc1cc(NCCC(=O)OC)c(cc1)OC	NOT POLYMER	SingleLargestFragment			NO			OTHERS		FALSE	CC(=O)NC1C=C(NCCC(=O)OC)C(=CC=1)OC			0.145026	0.854974	inact.	Reliable
DTXSID4071053	'68083-29-4	.beta.-Alanine, N-[5-(acetylamino)-2-methoxyphenyl]-N-(2-hydroxyethyl)-, ethyl ester	CC(=O)Nc1cc(c(cc1)OC)N(CCO)CCC(=O)OCC	NOT POLYMER	SingleLargestFragment			NO			OTHERS		FALSE	CC(=O)NC1=CC(=C(C=C1)OC)N(CCO)CCC(=O)OCC			0.145026	0.854974	inact.	Reliable
DTXSID9070167	'65059-88-3	.beta.-Alanine, N-[5-(acetylamino)-2-methoxyphenyl]-N-[2-(acetyloxy)ethyl]-, methyl ester	COc1ccc(cc1N(CCC(=O)OC)CCOC(C)=O)NC(C)=O	NOT POLYMER	SingleLargestFragment			NO			OTHERS		FALSE	COC1C=CC(=CC=1N(CCC(=O)OC)CCOC(C)=O)NC(C)=O			0.145026	0.854974	inact.	Reliable
DTXSID9068370	'42228-65-9	.beta.-Alanine, N-[5-(acetylamino)-2-methoxyphenyl]-N-ethyl-, 2-methoxyethyl ester	CC(=O)Nc1cc(c(cc1)OC)N(CCC(=O)OCCOC)CC	NOT POLYMER	SingleLargestFragment			NO			OTHERS		FALSE	CC(=O)NC1=CC(=C(C=C1)OC)N(CCC(=O)OCCOC)CC			0.145026	0.854974	inact.	Reliable
DTXSID6069539	'62072-81-5	.beta.-Alanine, N-[5-(acetylamino)-4-[(2,4-dinitrophenyl)azo]-2-methoxyphenyl]-N-(3-methoxy-3-oxopropyl)-, methyl ester	CC(=O)Nc1cc(c(cc1N=Nc1ccc(cc1[N+]([O-])=O)[N+]([O-])=O)OC)N(CCC(=O)OC)CCC(=O)OC	NOT POLYMER	SingleLargestFragment			NO			OTHERS		FALSE	CC(=O)NC1C=C(C(=CC=1N=NC1C=CC(=CC=1[N+]([O-])=O)[N+]([O-])=O)OC)N(CCC(=O)OC)CCC(=O)OC			0.145026	0.854974	inact.	Reliable
DTXSID9064398	'6522-67-4	.beta.-Alanine, N-[5-(acetylamino)-4-[(2-bromo-4,6-dinitrophenyl)azo]-2-methoxyphenyl]-, 2-methoxyethyl ester	CC(=O)Nc1cc(NCCC(=O)OCCOC)c(cc1N=Nc1c(Br)cc(cc1[N+]([O-])=O)[N+]([O-])=O)OC	NOT POLYMER	SingleLargestFragment			NO			OTHERS		FALSE	CC(=O)NC1C=C(NCCC(=O)OCCOC)C(=CC=1N=NC1=C(Br)C=C(C=C1[N+]([O-])=O)[N+]([O-])=O)OC			0.145026	0.854974	inact.	Unreliable
DTXSID1070850	'67923-49-3	.beta.-Alanine, N-[5-(acetylamino)-4-[(2-bromo-4,6-dinitrophenyl)azo]-2-methoxyphenyl]-N-(2-hydroxyethyl)-, ethyl ester	CC(=O)Nc1cc(c(cc1N=Nc1c(Br)cc(cc1[N+]([O-])=O)[N+]([O-])=O)OC)N(CCO)CCC(=O)OCC	NOT POLYMER	SingleLargestFragment			NO			OTHERS		FALSE	CC(=O)NC1C=C(C(=CC=1N=NC1=C(Br)C=C(C=C1[N+]([O-])=O)[N+]([O-])=O)OC)N(CCO)CCC(=O)OCC			0.145026	0.854974	inact.	Reliable
DTXSID9070797	'67905-16-2	.beta.-Alanine, N-[5-(acetylamino)-4-[(2-bromo-4,6-dinitrophenyl)azo]-2-methoxyphenyl]-N-[2-(acetyloxy)ethyl]-, methyl ester	COc1cc(N=Nc2c(Br)cc(cc2[N+]([O-])=O)[N+]([O-])=O)c(cc1N(CCC(=O)OC)CCOC(C)=O)NC(C)=O	NOT POLYMER	SingleLargestFragment			NO			OTHERS		FALSE	COC1C=C(N=NC2=C(Br)C=C(C=C2[N+]([O-])=O)[N+]([O-])=O)C(=CC=1N(CCC(=O)OC)CCOC(C)=O)NC(C)=O			0.145026	0.854974	inact.	Unreliable
DTXSID7068423	'42861-47-2	.beta.-Alanine, N-[5-(acetylamino)-4-[(2-bromo-4,6-dinitrophenyl)azo]-2-methoxyphenyl]-N-ethyl-, 2-methoxyethyl ester	CC(=O)Nc1cc(c(cc1N=Nc1c(Br)cc(cc1[N+]([O-])=O)[N+]([O-])=O)OC)N(CCC(=O)OCCOC)CC	NOT POLYMER	SingleLargestFragment			NO			OTHERS		FALSE	CC(=O)NC1=CC(=C(C=C1N=NC1=C(Br)C=C(C=C1[N+]([O-])=O)[N+]([O-])=O)OC)N(CCC(=O)OCCOC)CC			0.145026	0.854974	inact.	Unreliable
DTXSID4061709	'1462-54-0	.beta.-Alanine, N-dodecyl-	CCCCCCCCCCCCNCCC(O)=O	NOT POLYMER	SingleLargestFragment		DTXSID2070213	NO			OTHERS		FALSE	CCCCCCCCCCCCNCCC(O)=O			0.145026	0.854974	inact.	Reliable
DTXSID3066716	'21608-06-0	.beta.-Alanine, N-ethyl-N-phenyl-, methyl ester	CCN(CCC(=O)OC)c1ccccc1	NOT POLYMER	SingleLargestFragment			NO			OTHERS		FALSE	CCN(CCC(=O)OC)C1C=CC=CC=1			0.145026	0.854974	inact.	Reliable
DTXSID2065832	'14960-08-8	.beta.-Alanine, N-tetradecyl-	CCCCCCCCCCCCCCNCCC(O)=O	NOT POLYMER	SingleLargestFragment		DTXSID1064114	NO			OTHERS		FALSE	CCCCCCCCCCCCCCNCCC(O)=O			0.145026	0.854974	inact.	Reliable
DTXSID20883337	'155-30-6	.beta.-D-Galactopyranoside, methyl 1-thio-	CS[C@@H]1O[C@H](CO)[C@H](O)[C@H](O)[C@H]1O	NOT POLYMER	SingleLargestFragment			NO			OTHERS		FALSE	CSC1OC(CO)C(O)C(O)C1O			0.145026	0.854974	inact.	Reliable
DTXSID40883854	'2492-87-7	.beta.-D-Glucopyranoside, 4-nitrophenyl	[O-][N+](=O)c1ccc(cc1)O[C@@H]1O[C@H](CO)[C@@H](O)[C@H](O)[C@H]1O	NOT POLYMER	SingleLargestFragment			NO			OTHERS		FALSE	[O-][N+](=O)C1C=CC(=CC=1)OC1OC(CO)C(O)C(O)C1O			0.145026	0.854974	inact.	Reliable
DTXSID40883677	'1464-44-4	.beta.-D-Glucopyranoside, phenyl	OC[C@H]1O[C@@H](Oc2ccccc2)[C@H](O)[C@@H](O)[C@@H]1O	NOT POLYMER	SingleLargestFragment			NO			OTHERS		FALSE	OCC1OC(OC2C=CC=CC=2)C(O)C(O)C1O			0.145026	0.854974	inact.	Reliable
DTXSID20884420	'7772-94-3	.beta.-D-Mannopyranose, 2-(acetylamino)-2-deoxy-	CC(=O)N[C@H]1[C@@H](O)[C@H](O)[C@@H](CO)O[C@H]1O	NOT POLYMER	SingleLargestFragment			NO			OTHERS		FALSE	CC(=O)NC1C(O)C(O)C(CO)OC1O			0.145026	0.854974	inact.	Reliable
DTXSID40884346	'6974-32-9	.beta.-D-Ribofuranose, 1-acetate 2,3,5-tribenzoate	CC(=O)O[C@@H]1O[C@H](COC(=O)c2ccccc2)[C@@H](OC(=O)c2ccccc2)[C@H]1OC(=O)c1ccccc1	NOT POLYMER	SingleLargestFragment			NO			OTHERS		FALSE	CC(=O)OC1OC(COC(=O)C2C=CC=CC=2)C(OC(=O)C2C=CC=CC=2)C1OC(=O)C1C=CC=CC=1			0.145026	0.854974	inact.	Reliable
DTXSID30883469	'612-05-5	.beta.-D-Xylopyranoside, methyl	CO[C@@H]1OC[C@@H](O)[C@H](O)[C@H]1O	NOT POLYMER	SingleLargestFragment			NO			OTHERS		FALSE	COC1OCC(O)C(O)C1O			0.145026	0.854974	inact.	Reliable
DTXSID8063595	'4747-15-3	.beta.-Methoxystyrene	COC=Cc1ccccc1	NOT POLYMER	SingleLargestFragment			NO			OTHERS		FALSE	COC=CC1C=CC=CC=1			0.145026	0.854974	inact.	Reliable
DTXSID20724594	'892154-46-0	[({[(5,5,6,6,7,7,8,8,8-Nonafluoro-2-methyloctan-2-yl)oxy]carbonyl}oxy)imino](phenyl)acetonitrile	CC(C)(CCC(F)(F)C(F)(F)C(F)(F)C(F)(F)F)OC(=O)ON=C(C#N)c1ccccc1	NOT POLYMER	SingleLargestFragment			YES			PFAS	OTHER_PFAS	FALSE	CC(C)(CCC(F)(F)C(F)(F)C(F)(F)C(F)(F)F)OC(=O)ON=C(C#N)C1=CC=CC=C1			0.145026	0.854974	inact.	Reliable
DTXSID20806400	'62656-65-9	[(1,1,1,2,3,3,3-Heptafluoropropan-2-yl)oxy]acetonitrile	N#CCOC(F)(C(F)(F)F)C(F)(F)F	NOT POLYMER	SingleLargestFragment			NO			OTHERS		FALSE	N#CCOC(F)(C(F)(F)F)C(F)(F)F			0.145026	0.854974	inact.	Reliable
DTXSID10519335	'89238-61-9	[(1,1,1,3,3,3-Hexafluoropropan-2-yl)oxy](iodo)trimethyl-lambda~5~-phosphane	CP(C)(C)(I)OC(C(F)(F)F)C(F)(F)F	NOT POLYMER	SingleLargestFragment			NO			OTHERS		FALSE	CP(C)(C)(I)OC(C(F)(F)F)C(F)(F)F			0.145026	0.854974	inact.	Unreliable
DTXSID50765157	'113557-85-0	[(1,1,1,3,3,3-Hexafluoropropan-2-yl)oxy]cyclododecane	FC(F)(F)C(OC1CCCCCCCCCCC1)C(F)(F)F	NOT POLYMER	SingleLargestFragment			NO			OTHERS		FALSE	FC(F)(F)C(OC1CCCCCCCCCCC1)C(F)(F)F			0.145026	0.854974	inact.	Unreliable
DTXSID80313488	'63369-94-8	[(1,1,2,2,3,3,4,4,4-Nonafluorobutane-1-sulfonyl)ethynyl]benzene	O=S(=O)(C#Cc1ccccc1)C(F)(F)C(F)(F)C(F)(F)C(F)(F)F	NOT POLYMER	SingleLargestFragment			YES			PFAS	OTHER_PFAS	FALSE	O=S(=O)(C#CC1C=CC=CC=1)C(F)(F)C(F)(F)C(F)(F)C(F)(F)F			0.145026	0.854974	inact.	Reliable
DTXSID70896013	'879081-10-4	[(1,1,2,2,3,3,4,4,4-Nonafluorobutane-1-sulfonyl)methyl]benzene	O=S(=O)(Cc1ccccc1)C(F)(F)C(F)(F)C(F)(F)C(F)(F)F	NOT POLYMER	SingleLargestFragment			YES			PFAS	OTHER_PFAS	FALSE	O=S(=O)(CC1C=CC=CC=1)C(F)(F)C(F)(F)C(F)(F)C(F)(F)F			0.145026	0.854974	inact.	Reliable
DTXSID00552711	'115611-57-9	[(1,1,2,2-Tetrafluoroethoxy)methyl]benzene	FC(F)C(F)(F)OCc1ccccc1	NOT POLYMER	SingleLargestFragment			NO			OTHERS		FALSE	FC(F)C(F)(F)OCC1C=CC=CC=1			0.145026	0.854974	inact.	Reliable
DTXSID00985126	'665-35-0	[(1,1,2,2-Tetrafluoroethyl)sulfanyl]acetic acid	OC(=O)CSC(F)(F)C(F)F	NOT POLYMER	SingleLargestFragment			NO			OTHERS		FALSE	OC(=O)CSC(F)(F)C(F)F			0.145026	0.854974	inact.	Reliable
DTXSID60509685	'403-58-7	[(1,1,2,2-Tetrafluoroethyl)sulfanyl]benzene	FC(F)C(F)(F)Sc1ccccc1	NOT POLYMER	SingleLargestFragment			NO			OTHERS		FALSE	FC(F)C(F)(F)SC1C=CC=CC=1			0.145026	0.854974	inact.	Reliable
DTXSID20705782	'55937-49-0	[(1,2,3,3,4,4,5,5,6,6,6-Undecafluorohex-1-en-1-yl)oxy]benzene	FC(F)(F)C(F)(F)C(F)(F)C(F)(F)C(F)=C(F)Oc1ccccc1	NOT POLYMER	SingleLargestFragment			YES			PFAS	OTHER_PFAS	FALSE	FC(F)(F)C(F)(F)C(F)(F)C(F)(F)C(F)=C(F)OC1C=CC=CC=1			0.145026	0.854974	inact.	Reliable
DTXSID60793926	'65079-22-3	[(1,2,3,3,4,4,5,5,6,6,6-Undecafluorohex-1-en-1-yl)sulfanyl]benzene	FC(F)(F)C(F)(F)C(F)(F)C(F)(F)C(F)=C(F)Sc1ccccc1	NOT POLYMER	SingleLargestFragment			YES			PFAS	OTHER_PFAS	FALSE	FC(F)(F)C(F)(F)C(F)(F)C(F)(F)C(F)=C(F)SC1C=CC=CC=1			0.145026	0.854974	inact.	Unreliable
DTXSID00793925	'65079-24-5	[(1,2,3,3,4,4,5,5,6,6,7,7,8,8,9,9,9-Heptadecafluoronon-1-en-1-yl)sulfanyl]benzene	FC(F)(F)C(F)(F)C(F)(F)C(F)(F)C(F)(F)C(F)(F)C(F)(F)C(F)=C(F)Sc1ccccc1	NOT POLYMER	SingleLargestFragment			YES			PFAS	OTHER_PFAS	FALSE	FC(F)(F)C(F)(F)C(F)(F)C(F)(F)C(F)(F)C(F)(F)C(F)(F)C(F)=C(F)SC1C=CC=CC=1			0.145026	0.854974	inact.	Reliable
DTXSID10896613	'903523-21-7	[(1-Chloro-1,1,2,3,3,3-hexafluoropropan-2-yl)oxy](difluoro)acetic acid	OC(=O)C(F)(F)OC(F)(C(F)(F)Cl)C(F)(F)F	NOT POLYMER	SingleLargestFragment			YES			PFAS	OTHER_PFAS	FALSE	OC(=O)C(F)(F)OC(F)(C(F)(F)Cl)C(F)(F)F			0.145026	0.854974	inact.	Reliable
DTXSID3044756	'4501-58-0	[(1R)-2,2,3-Trimethylcyclopent-3-en-1-yl]acetaldehyde	CC1=CC[C@H](CC=O)C1(C)C	NOT POLYMER	SingleLargestFragment			NO			OTHERS		FALSE	CC1=CCC(CC=O)C1(C)C			0.145026	0.854974	inact.	Reliable
DTXSID10833689	'854992-57-7	[(1Z)-1,2-Difluoro-2-(1,1,2,2,3,3,3-heptafluoropropoxy)ethenyl]benzene	FC(F)(F)C(F)(F)C(F)(F)OC(F)=C(F)c1ccccc1	NOT POLYMER	SingleLargestFragment			YES			PFAS	OTHER_PFAS	FALSE	FC(F)(F)C(F)(F)C(F)(F)OC(F)=C(F)C1C=CC=CC=1			0.145026	0.854974	inact.	Reliable
DTXSID80896685	'95452-53-2	[(1Z)-3,3,4,4,5,5,6,6,6-Nonafluorohex-1-en-1-yl]benzene	FC(F)(F)C(F)(F)C(F)(F)C(F)(F)/C=Cc1ccccc1	NOT POLYMER	SingleLargestFragment			YES			PFAS	OTHER_PFAS	FALSE	FC(F)(F)C(F)(F)C(F)(F)C(F)(F)C=CC1C=CC=CC=1			0.145026	0.854974	inact.	Reliable
DTXSID40895573	'97041-10-6	[(1Z)-4,4,5,5,6,6,7,7,7-Nonafluorohept-1-en-1-yl]benzene	FC(F)(F)C(F)(F)C(F)(F)C(F)(F)C/C=Cc1ccccc1	NOT POLYMER	SingleLargestFragment			YES			PFAS	OTHER_PFAS	FALSE	FC(F)(F)C(F)(F)C(F)(F)C(F)(F)CC=CC1C=CC=CC=1			0.145026	0.854974	inact.	Reliable
DTXSID50572121	'201943-30-8	[(2,2,3,3,4,4,5,5-Octafluoropentane-1-sulfonyl)methyl]benzene	O=S(=O)(CC(F)(F)C(F)(F)C(F)(F)C(F)F)Cc1ccccc1	NOT POLYMER	SingleLargestFragment			YES			PFAS	OTHER_PFAS	FALSE	O=S(=O)(CC(F)(F)C(F)(F)C(F)(F)C(F)F)CC1C=CC=CC=1			0.145026	0.854974	inact.	Reliable
DTXSID90572120	'233761-83-6	[(2,2,3,3-Tetrafluoropropane-1-sulfonyl)methyl]benzene	O=S(=O)(Cc1ccccc1)CC(F)(F)C(F)F	NOT POLYMER	SingleLargestFragment			NO			OTHERS		FALSE	O=S(=O)(CC1C=CC=CC=1)CC(F)(F)C(F)F			0.145026	0.854974	inact.	Reliable
DTXSID5063819	'5382-89-8	[(2-Propanylideneamino)oxy]acetic acid	CC(C)=NOCC(O)=O	NOT POLYMER	SingleLargestFragment		DTXSID1069900	NO			OTHERS		FALSE	CC(C)=NOCC(O)=O			0.145026	0.854974	inact.	Reliable
DTXSID40764391	'112586-73-9	[(3,3,4,4,4-Pentafluorobut-1-yn-1-yl)oxy]benzene	FC(F)(F)C(F)(F)C#COc1ccccc1	NOT POLYMER	SingleLargestFragment			NO			OTHERS		FALSE	FC(F)(F)C(F)(F)C#COC1C=CC=CC=1			0.145026	0.854974	inact.	Reliable
DTXSID7052492	'7492-67-3	[(3,7-Dimethyl-6-octenyl)oxy]acetaldehyde	CC(CCC=C(C)C)CCOCC=O	NOT POLYMER	SingleLargestFragment			YES	Food_Packing		OTHERS		FALSE	CC(CCC=C(C)C)CCOCC=O			0.145026	0.854974	inact.	Reliable
DTXSID40866400	'54079-60-6	[(4-{[2-(2-Cyclohexylphenoxy)ethyl](ethyl)amino}-2-methylphenyl)methylidene]propanedinitrile	CCN(CCOC1=CC=CC=C1C1CCCCC1)C1=CC=C(C=C(C#N)C#N)C(C)=C1	NOT POLYMER	SingleLargestFragment			YES		OEHHA_LIST	OTHERS		FALSE	CC1=CC(=CC=C1C=C(C#N)C#N)N(CCOC1=CC=CC=C1C1CCCCC1)CC			0.145026	0.854974	inact.	Reliable
DTXSID20295976	'16695-22-0	[(4-Methylbenzene-1-sulfonyl)azanediyl]di(ethane-2,1-diyl) bis(4-methylbenzene-1-sulfonate)	Cc1ccc(cc1)S(=O)(=O)N(CCOS(=O)(=O)c1ccc(C)cc1)CCOS(=O)(=O)c1ccc(C)cc1	NOT POLYMER	SingleLargestFragment			NO			OTHERS		FALSE	CC1C=CC(=CC=1)S(=O)(=O)N(CCOS(=O)(=O)C1C=CC(C)=CC=1)CCOS(=O)(=O)C1C=CC(C)=CC=1			0.145026	0.854974	inact.	Reliable
DTXSID30512404	'77759-04-7	[(Heptadecafluorooctyl)sulfanyl]acetic acid	OC(=O)CSC(F)(F)C(F)(F)C(F)(F)C(F)(F)C(F)(F)C(F)(F)C(F)(F)C(F)(F)F	NOT POLYMER	SingleLargestFragment			YES			PFAS	OTHER_PFAS	FALSE	OC(=O)CSC(F)(F)C(F)(F)C(F)(F)C(F)(F)C(F)(F)C(F)(F)C(F)(F)C(F)(F)F			0.145026	0.854974	inact.	Reliable
DTXSID10528482	'89883-19-2	[(Heptadecafluorooctyl)sulfanyl]benzene	FC(F)(F)C(F)(F)C(F)(F)C(F)(F)C(F)(F)C(F)(F)C(F)(F)C(F)(F)Sc1ccccc1	NOT POLYMER	SingleLargestFragment			YES			PFAS	OTHER_PFAS	FALSE	FC(F)(F)C(F)(F)C(F)(F)C(F)(F)C(F)(F)C(F)(F)C(F)(F)C(F)(F)SC1C=CC=CC=1			0.145026	0.854974	inact.	Reliable
DTXSID40392097	'204057-69-2	[(Heptafluoropropyl)sulfanyl]acetic acid	OC(=O)CSC(F)(F)C(F)(F)C(F)(F)F	NOT POLYMER	SingleLargestFragment			YES			PFAS	OTHER_PFAS	FALSE	OC(=O)CSC(F)(F)C(F)(F)C(F)(F)F			0.145026	0.854974	inact.	Reliable
DTXSID501003094	'83045-03-8	[(Hexane-1,6-diyl)bis(oxy)-2-hydroxypropane-3,1-diyl] diprop-2-enoate	C=CC(=O)OCC(O)COCCCCCCOCC(O)COC(=O)C=C	NOT POLYMER	SingleLargestFragment			YES	Food_Packing		OTHERS		FALSE	C=CC(=O)OCC(O)COCCCCCCOCC(O)COC(=O)C=C			0.145026	0.854974	inact.	Reliable
DTXSID00895736	'1606997-42-5	[(Nonafluorobutyl)disulfanyl]benzene	FC(F)(F)C(F)(F)C(F)(F)C(F)(F)SSc1ccccc1	NOT POLYMER	SingleLargestFragment			YES			PFAS	OTHER_PFAS	FALSE	FC(F)(F)C(F)(F)C(F)(F)C(F)(F)SSC1C=CC=CC=1			0.145026	0.854974	inact.	Reliable
DTXSID20503947	'65538-00-3	[(Pentafluoroethyl)sulfanyl]benzene	FC(F)(F)C(F)(F)Sc1ccccc1	NOT POLYMER	SingleLargestFragment			NO			OTHERS		FALSE	FC(F)(F)C(F)(F)SC1C=CC=CC=1			0.145026	0.854974	inact.	Reliable
DTXSID50528481	'69127-72-6	[(Tridecafluorohexyl)sulfanyl]benzene	FC(F)(F)C(F)(F)C(F)(F)C(F)(F)C(F)(F)C(F)(F)Sc1ccccc1	NOT POLYMER	SingleLargestFragment			YES			PFAS	OTHER_PFAS	FALSE	FC(F)(F)C(F)(F)C(F)(F)C(F)(F)C(F)(F)C(F)(F)SC1C=CC=CC=1			0.145026	0.854974	inact.	Reliable
DTXSID9029358	'34690-00-1	[[(Phosphonomethyl)imino]bis[6,1-hexanediylnitrilobis(methylene)]]tetrakis-phosphonic acid	OP(O)(=O)CN(CCCCCCN(CP(O)(O)=O)CP(O)(O)=O)CCCCCCN(CP(O)(O)=O)CP(O)(O)=O	NOT POLYMER	SingleLargestFragment			NO			OTHERS		FALSE	OP(O)(=O)CN(CCCCCCN(CP(O)(O)=O)CP(O)(O)=O)CCCCCCN(CP(O)(O)=O)CP(O)(O)=O			0.145026	0.854974	inact.	Reliable
DTXSID70896038	'1606997-41-4	[1-(1,1,2,2,3,3,4,4,4-Nonafluorobutane-1-sulfinyl)ethenyl]benzene	C=C(c1ccccc1)S(=O)C(F)(F)C(F)(F)C(F)(F)C(F)(F)F	NOT POLYMER	SingleLargestFragment			YES			PFAS	OTHER_PFAS	FALSE	C=C(C1C=CC=CC=1)S(=O)C(F)(F)C(F)(F)C(F)(F)C(F)(F)F			0.145026	0.854974	inact.	Reliable
DTXSID301015695	'NOCAS_1015695	[1-(3-chloro-1,1,2,2,3,3-hexafluoropropoxy)-1,2,2,2-tetrafluoroethoxy](difluoro)acetic acid	OC(=O)C(F)(F)OC(F)(OC(F)(F)C(F)(F)C(F)(F)Cl)C(F)(F)F	NOT POLYMER	SingleLargestFragment			NO			OTHERS		FALSE	OC(=O)C(F)(F)OC(F)(OC(F)(F)C(F)(F)C(F)(F)Cl)C(F)(F)F			0.145026	0.854974	inact.	Reliable
DTXSID40780475	'267901-01-9	[1-(Difluoromethoxy)-1,2,2,2-tetrafluoroethoxy](difluoro)acetic acid	OC(=O)C(F)(F)OC(F)(OC(F)F)C(F)(F)F	NOT POLYMER	SingleLargestFragment			NO			OTHERS		FALSE	OC(=O)C(F)(F)OC(F)(OC(F)F)C(F)(F)F			0.145026	0.854974	inact.	Unreliable
DTXSID10844614	'919005-40-6	[1,1,2,2-Tetrafluoro-2-(trifluoromethoxy)ethoxy]acetic acid	OC(=O)COC(F)(F)C(F)(F)OC(F)(F)F	NOT POLYMER	SingleLargestFragment			NO			OTHERS		FALSE	OC(=O)COC(F)(F)C(F)(F)OC(F)(F)F			0.145026	0.854974	inact.	Reliable
DTXSID8069981	'63671-76-1	[1,1':3',1''-Terphenyl]-2'-ol, 5'-(octadecyloxy)-	CCCCCCCCCCCCCCCCCCOc1cc(c(O)c(c1)-c1ccccc1)-c1ccccc1	NOT POLYMER	SingleLargestFragment			NO			OTHERS		FALSE	CCCCCCCCCCCCCCCCCCOC1=CC(=C(O)C(=C1)C1C=CC=CC=1)C1C=CC=CC=1			0.145026	0.854974	inact.	Reliable
DTXSID5063865	'5422-91-3	[1,1':4',1''-Terphenyl]-2',5'-diol	Oc1cc(-c2ccccc2)c(O)cc1-c1ccccc1	NOT POLYMER	SingleLargestFragment			NO			OTHERS		FALSE	OC1C=C(C2C=CC=CC=2)C(O)=CC=1C1C=CC=CC=1			0.145026	0.854974	inact.	Reliable
DTXSID2068923	'54211-46-0	[1,1':4',1''-Terphenyl]-4-carbonitrile, 4''-pentyl-	CCCCCc1ccc(cc1)-c1ccc(cc1)-c1ccc(cc1)C#N	NOT POLYMER	SingleLargestFragment			NO			OTHERS		FALSE	CCCCCC1C=CC(=CC=1)C1C=CC(=CC=1)C1C=CC(=CC=1)C#N			0.145026	0.854974	inact.	Reliable
DTXSID1058840	'81-26-5	[1,1'-Bianthracene]-9,9',10,10'-tetrone, 2,2'-dimethyl-	Cc1ccc2c(c1-c1c3c(ccc1C)C(=O)c1ccccc1C3=O)C(=O)c1ccccc1C2=O	NOT POLYMER	SingleLargestFragment			NO			OTHERS		FALSE	CC1=CC=C2C(=C1C1=C3C(=CC=C1C)C(=O)C1=CC=CC=C1C3=O)C(=O)C1=CC=CC=C1C2=O			0.145026	0.854974	inact.	Reliable
DTXSID60887056	'67952-52-7	[1,1'-Bicyclohexyl]-2-carboxylic acid, 4',5-dihydroxy-2',3-dimethyl-5',6-bis[(1-oxo-2-propen-1-yl)oxy]-, methyl ester	COC(=O)C1C(C(OC(=O)C=C)C(O)CC1C)C1CC(OC(=O)C=C)C(O)CC1C	NOT POLYMER	SingleLargestFragment			NO			OTHERS		FALSE	COC(=O)C1C(C(OC(=O)C=C)C(O)CC1C)C1CC(OC(=O)C=C)C(O)CC1C			0.145026	0.854974	inact.	Unreliable
DTXSID1070307	'65355-37-5	[1,1'-Bicyclohexyl]-4-carbonitrile, 4'-heptyl-, (trans,trans)-	CCCCCCCC1CCC(CC1)C1CCC(CC1)C#N	NOT POLYMER	SingleLargestFragment			NO			OTHERS		FALSE	CCCCCCCC1CCC(CC1)C1CCC(CC1)C#N			0.145026	0.854974	inact.	Reliable
DTXSID6070306	'65355-36-4	[1,1'-Bicyclohexyl]-4-carbonitrile, 4'-pentyl-, (trans,trans)-	CCCCCC1CCC(CC1)C1CCC(CC1)C#N	NOT POLYMER	SingleLargestFragment			NO			OTHERS		FALSE	CCCCCC1CCC(CC1)C1CCC(CC1)C#N			0.145026	0.854974	inact.	Unreliable
DTXSID1070305	'65355-35-3	[1,1'-Bicyclohexyl]-4-carbonitrile, 4'-propyl-, (trans,trans)-	CCCC1CCC(CC1)C1CCC(CC1)C#N	NOT POLYMER	SingleLargestFragment			NO			OTHERS		FALSE	CCCC1CCC(CC1)C1CCC(CC1)C#N			0.145026	0.854974	inact.	Reliable
DTXSID70871103	'4884-25-7	[1,1'-Bicyclopentyl]-2-ol	OC1CCCC1C1CCCC1	NOT POLYMER	SingleLargestFragment			NO			OTHERS		FALSE	OC1CCCC1C1CCCC1			0.145026	0.854974	inact.	Reliable
DTXSID70863467	'4884-24-6	[1,1'-Bicyclopentyl]-2-one	O=C1CCCC1C1CCCC1	NOT POLYMER	SingleLargestFragment			NO			OTHERS		FALSE	O=C1CCCC1C1CCCC1			0.145026	0.854974	inact.	Reliable
DTXSID9060526	'602-09-5	[1,1'-Binaphthalene]-2,2'-diol	Oc1ccc2ccccc2c1-c1c2ccccc2ccc1O	NOT POLYMER	SingleLargestFragment			NO			OTHERS		FALSE	OC1=CC=C2C=CC=CC2=C1C1=C2C=CC=CC2=CC=C1O			0.145026	0.854974	inact.	Reliable
DTXSID8067525	'29878-91-9	[1,1'-Binaphthalene]-8,8'-dicarboxylic acid	OC(=O)c1cccc2cccc(c21)-c1cccc2cccc(c21)C(O)=O	NOT POLYMER	SingleLargestFragment			NO			OTHERS		FALSE	OC(=O)C1C=CC=C2C=CC=C(C2=1)C1=CC=CC2=CC=CC(=C21)C(O)=O			0.145026	0.854974	inact.	Reliable
DTXSID6063438	'4371-31-7	[1,1'-Biphenyl]-2,2',4,4'-tetrol	Oc1cc(O)c(cc1)-c1ccc(O)cc1O	NOT POLYMER	SingleLargestFragment			NO			OTHERS		FALSE	OC1=CC(O)=C(C=C1)C1C=CC(O)=CC=1O			0.145026	0.854974	inact.	Reliable
DTXSID0060064	'482-05-3	[1,1'-Biphenyl]-2,2'-dicarboxylic acid	OC(=O)c1ccccc1-c1ccccc1C(O)=O	NOT POLYMER	SingleLargestFragment			NO			OTHERS		FALSE	OC(=O)C1=CC=CC=C1C1=CC=CC=C1C(O)=O			0.145026	0.854974	inact.	Reliable
DTXSID50888552	'78952-69-9	[1,1'-Biphenyl]-2,2'-disulfonic acid, 4,4'-bis[2-[1-[[(2,4-dimethylphenyl)amino]carbonyl]-2-oxopropyl]diazenyl]-	CC(=O)C(N=Nc1cc(c(cc1)-c1ccc(cc1S(O)(=O)=O)N=NC(C(=O)Nc1ccc(C)cc1C)C(C)=O)S(O)(=O)=O)C(=O)Nc1ccc(C)cc1C	NOT POLYMER	SingleLargestFragment			YES	Food_Packing		OTHERS		FALSE	CC(=O)C(N=NC1C=C(C(=CC=1)C1=CC=C(C=C1S(O)(=O)=O)N=NC(C(=O)NC1=CC=C(C)C=C1C)C(C)=O)S(O)(=O)=O)C(=O)NC1=CC=C(C)C=C1C			0.145026	0.854974	inact.	Reliable
DTXSID8058900	'83-83-0	[1,1'-Biphenyl]-2,2'-disulfonic acid, 4,4'-diamino-5,5'-dimethyl-	Cc1cc(c(cc1N)S(O)(=O)=O)-c1cc(C)c(N)cc1S(O)(=O)=O	NOT POLYMER	SingleLargestFragment			NO			OTHERS		FALSE	CC1=CC(=C(C=C1N)S(O)(=O)=O)C1C=C(C)C(N)=CC=1S(O)(=O)=O			0.145026	0.854974	inact.	Reliable
DTXSID0063236	'3934-76-7	[1,1'-Biphenyl]-2,3,4-triol	Oc1ccc(-c2ccccc2)c(O)c1O	NOT POLYMER	SingleLargestFragment			NO			OTHERS		FALSE	OC1C(O)=C(C=CC=1O)C1C=CC=CC=1			0.145026	0.854974	inact.	Reliable
DTXSID7063344	'4190-05-0	[1,1'-Biphenyl]-2,3',4-triol	Oc1cc(O)c(cc1)-c1cc(O)ccc1	NOT POLYMER	SingleLargestFragment			NO			OTHERS		FALSE	OC1=CC(O)=C(C=C1)C1C=C(O)C=CC=1			0.145026	0.854974	inact.	Reliable
DTXSID4067351	'27949-30-0	[1,1'-Biphenyl]-2,3',6-triol	Oc1cc(ccc1)-c1c(O)cccc1O	NOT POLYMER	SingleLargestFragment			NO			OTHERS		FALSE	OC1C=CC=C(O)C=1C1C=C(O)C=CC=1			0.145026	0.854974	inact.	Reliable
DTXSID5067716	'32741-92-7	[1,1'-Biphenyl]-2,4',5-tricarboxylic acid, trimethyl ester	COC(=O)c1ccc(cc1)-c1cc(ccc1C(=O)OC)C(=O)OC	NOT POLYMER	SingleLargestFragment			NO			OTHERS		FALSE	COC(=O)C1C=C(C(=CC=1)C(=O)OC)C1C=CC(=CC=1)C(=O)OC			0.145026	0.854974	inact.	Reliable
DTXSID8070625	'67801-56-3	[1,1'-Biphenyl]-2,4'-dicarboxylic acid, 5-methyl-, dimethyl ester	Cc1cc(-c2ccc(cc2)C(=O)OC)c(cc1)C(=O)OC	NOT POLYMER	SingleLargestFragment			NO			OTHERS		FALSE	CC1C=CC(=C(C=1)C1C=CC(=CC=1)C(=O)OC)C(=O)OC			0.145026	0.854974	inact.	Reliable
DTXSID1069039	'55676-77-2	[1,1'-Biphenyl]-2,4'-dicarboxylic acid, dimethyl ester	COC(=O)c1ccc(cc1)-c1ccccc1C(=O)OC	NOT POLYMER	SingleLargestFragment			NO			OTHERS		FALSE	COC(=O)C1C=CC(=CC=1)C1C=CC=CC=1C(=O)OC			0.145026	0.854974	inact.	Reliable
DTXSID3070622	'67801-53-0	[1,1'-Biphenyl]-2,5-dicarboxylic acid, 4'-methyl-, dimethyl ester	Cc1ccc(cc1)-c1cc(ccc1C(=O)OC)C(=O)OC	NOT POLYMER	SingleLargestFragment			NO			OTHERS		FALSE	CC1C=CC(=CC=1)C1=CC(=CC=C1C(=O)OC)C(=O)OC			0.145026	0.854974	inact.	Reliable
DTXSID4059461	'117-71-5	[1,1'-Biphenyl]-2,5-diol, 2'-chloro-	Oc1cc(-c2ccccc2Cl)c(O)cc1	NOT POLYMER	SingleLargestFragment			NO			OTHERS		FALSE	OC1=CC(C2C=CC=CC=2Cl)=C(O)C=C1			0.145026	0.854974	inact.	Reliable
DTXSID7070713	'67856-55-7	[1,1'-Biphenyl]-2-carboxamide, 2'-methoxy-	COc1ccccc1-c1ccccc1C(N)=O	NOT POLYMER	SingleLargestFragment			NO			OTHERS		FALSE	COC1C=CC=CC=1C1C=CC=CC=1C(N)=O			0.145026	0.854974	inact.	Reliable
DTXSID2064573	'7148-03-0	[1,1'-Biphenyl]-2-carboxylic acid, 4'-methyl-	Cc1ccc(cc1)-c1ccccc1C(O)=O	NOT POLYMER	SingleLargestFragment			NO			OTHERS		FALSE	CC1C=CC(=CC=1)C1C=CC=CC=1C(O)=O			0.145026	0.854974	inact.	Reliable
DTXSID80756891	'90999-92-1	[1,1'-Biphenyl]-2-yl heptafluorobutanoate	O=C(Oc1ccccc1-c1ccccc1)C(F)(F)C(F)(F)C(F)(F)F	NOT POLYMER	SingleLargestFragment			YES			PFAS	OTHER_PFAS	FALSE	O=C(OC1=CC=CC=C1C1C=CC=CC=1)C(F)(F)C(F)(F)C(F)(F)F			0.145026	0.854974	inact.	Reliable
DTXSID0060195	'531-02-2	[1,1'-Biphenyl]-3,3',5,5'-tetrol	Oc1cc(O)cc(c1)-c1cc(O)cc(O)c1	NOT POLYMER	SingleLargestFragment			NO			OTHERS		FALSE	OC1=CC(O)=CC(=C1)C1=CC(O)=CC(O)=C1			0.145026	0.854974	inact.	Reliable
DTXSID0066666	'20950-56-5	[1,1'-Biphenyl]-3,3',5-triol	Oc1cc(ccc1)-c1cc(O)cc(O)c1	NOT POLYMER	SingleLargestFragment			NO			OTHERS		FALSE	OC1=CC(O)=CC(=C1)C1=CC(O)=CC=C1			0.145026	0.854974	inact.	Reliable
DTXSID40864749	'17215-44-0	[1,1'-Biphenyl]-3,3'-diamine, 2,2',4,4',6,6'-hexanitro-	Nc1c(c(-c2c(c(N)c(cc2[N+]([O-])=O)[N+]([O-])=O)[N+]([O-])=O)c(cc1[N+]([O-])=O)[N+]([O-])=O)[N+]([O-])=O	NOT POLYMER	SingleLargestFragment			NO			OTHERS		FALSE	NC1C(=C(C2C(=C(N)C(=CC=2[N+]([O-])=O)[N+]([O-])=O)[N+]([O-])=O)C(=CC=1[N+]([O-])=O)[N+]([O-])=O)[N+]([O-])=O			0.145026	0.854974	inact.	Reliable
DTXSID4062195	'2130-56-5	[1,1'-Biphenyl]-3,3'-dicarboxylic acid, 4,4'-diamino-	Nc1ccc(cc1C(O)=O)-c1cc(C(O)=O)c(N)cc1	NOT POLYMER	SingleLargestFragment			NO			OTHERS		FALSE	NC1C=CC(=CC=1C(O)=O)C1=CC(C(O)=O)=C(N)C=C1			0.145026	0.854974	inact.	Reliable
DTXSID6069038	'55676-76-1	[1,1'-Biphenyl]-3,4'-dicarboxylic acid, dimethyl ester	COC(=O)c1ccc(cc1)-c1cc(ccc1)C(=O)OC	NOT POLYMER	SingleLargestFragment			NO			OTHERS		FALSE	COC(=O)C1C=CC(=CC=1)C1=CC(=CC=C1)C(=O)OC			0.145026	0.854974	inact.	Reliable
DTXSID0059039	'92-05-7	[1,1'-Biphenyl]-3,4-diol	Oc1ccc(cc1O)-c1ccccc1	NOT POLYMER	SingleLargestFragment			NO			OTHERS		FALSE	OC1C=CC(=CC=1O)C1C=CC=CC=1			0.145026	0.854974	inact.	Reliable
DTXSID4063086	'3572-52-9	[1,1'-Biphenyl]-3-carboxylic acid, 2-hydroxy-, 2-(diethylamino)ethyl ester	CCN(CCOC(=O)c1cccc(c1O)-c1ccccc1)CC	NOT POLYMER	SingleLargestFragment		DTXSID0063949	NO			OTHERS		FALSE	CCN(CCOC(=O)C1=CC=CC(=C1O)C1C=CC=CC=1)CC			0.145026	0.854974	inact.	Reliable
DTXSID3074101	'76350-90-8	[1,1'-Biphenyl]-3-methanol, 2-methyl-	Cc1c(CO)cccc1-c1ccccc1	NOT POLYMER	SingleLargestFragment			NO			OTHERS		FALSE	CC1C(CO)=CC=CC=1C1C=CC=CC=1			0.145026	0.854974	inact.	Reliable
DTXSID8071225	'68189-37-7	[1,1'-Biphenyl]-3-sulfonic acid, 4'-(acetylamino)-4-[(3-aminobenzoyl)amino]-	CC(=O)Nc1ccc(cc1)-c1cc(c(cc1)NC(=O)c1cc(N)ccc1)S(O)(=O)=O	NOT POLYMER	SingleLargestFragment			NO			OTHERS		FALSE	CC(=O)NC1C=CC(=CC=1)C1C=C(C(=CC=1)NC(=O)C1C=C(N)C=CC=1)S(O)(=O)=O			0.145026	0.854974	inact.	Reliable
DTXSID40763208	'110262-36-7	[1,1'-Biphenyl]-3-yl pentadecafluorooctanoate	O=C(Oc1cc(ccc1)-c1ccccc1)C(F)(F)C(F)(F)C(F)(F)C(F)(F)C(F)(F)C(F)(F)C(F)(F)F	NOT POLYMER	SingleLargestFragment			YES			PFAS	OTHER_PFAS	FALSE	O=C(OC1C=C(C=CC=1)C1C=CC=CC=1)C(F)(F)C(F)(F)C(F)(F)C(F)(F)C(F)(F)C(F)(F)C(F)(F)F			0.145026	0.854974	inact.	Reliable
DTXSID0066589	'20282-70-6	[1,1'-Biphenyl]-4,4'-bis(diazonium), 3,3'-dimethoxy-	COc1cc(ccc1[N+]#N)-c1cc(OC)c(cc1)[N+]#N	NOT POLYMER	SingleLargestFragment			NO			OTHERS		FALSE	COC1C=C(C=CC=1[N+]#N)C1C=C(OC)C(=CC=1)[N+]#N			0.145026	0.854974	inact.	Reliable
DTXSID8061424	'1038-66-0	[1,1'-Biphenyl]-4,4'-diamine, 2,2',3,3',5,5',6,6'-octafluoro-	Nc1c(F)c(F)c(-c2c(F)c(F)c(N)c(F)c2F)c(F)c1F	NOT POLYMER	SingleLargestFragment			NO			OTHERS		FALSE	NC1C(F)=C(F)C(C2=C(F)C(F)=C(N)C(F)=C2F)=C(F)C=1F			0.145026	0.854974	inact.	Unreliable
DTXSID90889129	'218276-54-1	[1,1'-Biphenyl]-4,4'-diamine, N4,N4'-diphenyl-N4,N4'-bis[4-(4-phenyl-1,3-butadien-1-yl)phenyl]-	c1cc(ccc1C=CC=Cc1ccccc1)N(c1ccc(cc1)-c1ccc(cc1)N(c1ccccc1)c1ccc(cc1)C=CC=Cc1ccccc1)c1ccccc1	NOT POLYMER	SingleLargestFragment			NO			OTHERS		FALSE	C1=CC(=CC=C1C=CC=CC1C=CC=CC=1)N(C1C=CC(=CC=1)C1C=CC(=CC=1)N(C1C=CC=CC=1)C1C=CC(C=CC=CC2C=CC=CC=2)=CC=1)C1C=CC=CC=1			0.145026	0.854974	inact.	Reliable
DTXSID2061806	'1591-30-6	[1,1'-Biphenyl]-4,4'-dicarbonitrile	N#Cc1ccc(cc1)-c1ccc(cc1)C#N	NOT POLYMER	SingleLargestFragment			NO			OTHERS		FALSE	N#CC1C=CC(=CC=1)C1C=CC(=CC=1)C#N			0.145026	0.854974	inact.	Reliable
DTXSID0062343	'2351-37-3	[1,1'-Biphenyl]-4,4'-dicarbonyl dichloride	O=C(Cl)c1ccc(cc1)-c1ccc(cc1)C(=O)Cl	NOT POLYMER	SingleLargestFragment			NO			OTHERS		FALSE	O=C(Cl)C1C=CC(=CC=1)C1C=CC(=CC=1)C(=O)Cl			0.145026	0.854974	inact.	Reliable
DTXSID6068301	'41363-16-0	[1,1'-Biphenyl]-4,4'-diol, 2,2',6,6'-tetrachloro-	Oc1cc(Cl)c(-c2c(Cl)cc(O)cc2Cl)c(Cl)c1	NOT POLYMER	SingleLargestFragment			NO			OTHERS		FALSE	OC1=CC(Cl)=C(C2C(Cl)=CC(O)=CC=2Cl)C(Cl)=C1			0.145026	0.854974	inact.	Reliable
DTXSID5062396	'2417-04-1	[1,1'-Biphenyl]-4,4'-diol, 3,3',5,5'-tetramethyl-	Cc1cc(cc(C)c1O)-c1cc(C)c(O)c(C)c1	NOT POLYMER	SingleLargestFragment			NO			OTHERS		FALSE	CC1C=C(C=C(C)C=1O)C1=CC(C)=C(O)C(C)=C1			0.145026	0.854974	inact.	Reliable
DTXSID3060613	'612-84-0	[1,1'-Biphenyl]-4,4'-diol, 3,3'-dimethyl-	Cc1cc(ccc1O)-c1cc(C)c(O)cc1	NOT POLYMER	SingleLargestFragment			NO			OTHERS		FALSE	CC1C=C(C=CC=1O)C1C=C(C)C(O)=CC=1			0.145026	0.854974	inact.	Reliable
DTXSID0064597	'7218-46-4	[1,1'-Biphenyl]-4,4'-disulfonamide, N,N'-bis(phenylsulfonyl)-	O=S(=O)(NS(=O)(=O)c1ccccc1)c1ccc(cc1)-c1ccc(cc1)S(=O)(=O)NS(=O)(=O)c1ccccc1	NOT POLYMER	SingleLargestFragment			NO			OTHERS		FALSE	O=S(=O)(NS(=O)(=O)C1C=CC=CC=1)C1C=CC(=CC=1)C1C=CC(=CC=1)S(=O)(=O)NS(=O)(=O)C1C=CC=CC=1			0.145026	0.854974	inact.	Reliable
DTXSID6063771	'5314-37-4	[1,1'-Biphenyl]-4,4'-disulfonic acid	OS(=O)(=O)c1ccc(cc1)-c1ccc(cc1)S(O)(=O)=O	NOT POLYMER	SingleLargestFragment			NO			OTHERS		FALSE	OS(=O)(=O)C1C=CC(=CC=1)C1C=CC(=CC=1)S(O)(=O)=O			0.145026	0.854974	inact.	Reliable
DTXSID70885881	'42933-52-8	[1,1'-Biphenyl]-4,4'-disulfonic acid, 4,4'-dihydrazide	NNS(=O)(=O)c1ccc(cc1)-c1ccc(cc1)S(=O)(=O)NN	NOT POLYMER	SingleLargestFragment			NO			OTHERS		FALSE	NNS(=O)(=O)C1C=CC(=CC=1)C1C=CC(=CC=1)S(=O)(=O)NN			0.145026	0.854974	inact.	Reliable
DTXSID6063016	'3406-84-6	[1,1'-Biphenyl]-4,4'-disulfonyl dichloride	O=S(=O)(Cl)c1ccc(cc1)-c1ccc(cc1)S(=O)(=O)Cl	NOT POLYMER	SingleLargestFragment			NO			OTHERS		FALSE	O=S(=O)(Cl)C1C=CC(=CC=1)C1C=CC(=CC=1)S(=O)(=O)Cl			0.145026	0.854974	inact.	Reliable
DTXSID5063289	'4085-18-1	[1,1'-Biphenyl]-4-amine, 3-nitro-	Nc1ccc(cc1[N+]([O-])=O)-c1ccccc1	NOT POLYMER	SingleLargestFragment			NO			OTHERS		FALSE	NC1C=CC(=CC=1[N+]([O-])=O)C1C=CC=CC=1			0.145026	0.854974	inact.	Reliable
DTXSID0062713	'2920-38-9	[1,1'-Biphenyl]-4-carbonitrile	N#Cc1ccc(cc1)-c1ccccc1	NOT POLYMER	SingleLargestFragment			NO			OTHERS		FALSE	N#CC1C=CC(=CC=1)C1C=CC=CC=1			0.145026	0.854974	inact.	Reliable
DTXSID6072057	'70247-25-5	[1,1'-Biphenyl]-4-carbonitrile, 4'-(decyloxy)-	CCCCCCCCCCOc1ccc(cc1)-c1ccc(cc1)C#N	NOT POLYMER	SingleLargestFragment			NO			OTHERS		FALSE	CCCCCCCCCCOC1C=CC(=CC=1)C1C=CC(=CC=1)C#N			0.145026	0.854974	inact.	Reliable
DTXSID2069159	'57125-50-5	[1,1'-Biphenyl]-4-carbonitrile, 4'-(dodecyloxy)-	CCCCCCCCCCCCOc1ccc(cc1)-c1ccc(cc1)C#N	NOT POLYMER	SingleLargestFragment			NO			OTHERS		FALSE	CCCCCCCCCCCCOC1C=CC(=CC=1)C1C=CC(=CC=1)C#N			0.145026	0.854974	inact.	Reliable
DTXSID4068747	'52364-72-4	[1,1'-Biphenyl]-4-carbonitrile, 4'-(heptyloxy)-	CCCCCCCOc1ccc(cc1)-c1ccc(cc1)C#N	NOT POLYMER	SingleLargestFragment			NO			OTHERS		FALSE	CCCCCCCOC1C=CC(=CC=1)C1C=CC(=CC=1)C#N			0.145026	0.854974	inact.	Reliable
DTXSID6068307	'41424-11-7	[1,1'-Biphenyl]-4-carbonitrile, 4'-(hexyloxy)-	CCCCCCOc1ccc(cc1)-c1ccc(cc1)C#N	NOT POLYMER	SingleLargestFragment			NO			OTHERS		FALSE	CCCCCCOC1C=CC(=CC=1)C1C=CC(=CC=1)C#N			0.145026	0.854974	inact.	Reliable
DTXSID6069294	'58932-13-1	[1,1'-Biphenyl]-4-carbonitrile, 4'-(nonyloxy)-	CCCCCCCCCOc1ccc(cc1)-c1ccc(cc1)C#N	NOT POLYMER	SingleLargestFragment			NO			OTHERS		FALSE	CCCCCCCCCOC1C=CC(=CC=1)C1C=CC(=CC=1)C#N			0.145026	0.854974	inact.	Reliable
DTXSID9068748	'52364-73-5	[1,1'-Biphenyl]-4-carbonitrile, 4'-(octyloxy)-	CCCCCCCCOc1ccc(cc1)-c1ccc(cc1)C#N	NOT POLYMER	SingleLargestFragment			NO			OTHERS		FALSE	CCCCCCCCOC1C=CC(=CC=1)C1C=CC(=CC=1)C#N			0.145026	0.854974	inact.	Reliable
DTXSID9068746	'52364-71-3	[1,1'-Biphenyl]-4-carbonitrile, 4'-(pentyloxy)-	CCCCCOc1ccc(cc1)-c1ccc(cc1)C#N	NOT POLYMER	SingleLargestFragment			NO			OTHERS		FALSE	CCCCCOC1C=CC(=CC=1)C1C=CC(=CC=1)C#N			0.145026	0.854974	inact.	Reliable
DTXSID80887134	'68065-81-6	[1,1'-Biphenyl]-4-carbonitrile, 4'-(trans-4-pentylcyclohexyl)-	CCCCC[C@@H]1CC[C@H](CC1)c1ccc(cc1)-c1ccc(cc1)C#N	NOT POLYMER	SingleLargestFragment			NO			OTHERS		FALSE	CCCCCC1CCC(CC1)C1C=CC(=CC=1)C1C=CC(=CC=1)C#N			0.145026	0.854974	inact.	Reliable
DTXSID8072663	'72928-29-1	[1,1'-Biphenyl]-4-carbonitrile, 4'-(undecyloxy)-	CCCCCCCCCCCOc1ccc(cc1)-c1ccc(cc1)C#N	NOT POLYMER	SingleLargestFragment			NO			OTHERS		FALSE	CCCCCCCCCCCOC1C=CC(=CC=1)C1C=CC(=CC=1)C#N			0.145026	0.854974	inact.	Reliable
DTXSID90886279	'58600-86-5	[1,1'-Biphenyl]-4-carbonitrile, 4'-[(2S)-2-methylbutoxy]-	CC[C@H](C)COc1ccc(cc1)-c1ccc(cc1)C#N	NOT POLYMER	SingleLargestFragment			NO			OTHERS		FALSE	CCC(C)COC1C=CC(=CC=1)C1C=CC(=CC=1)C#N			0.145026	0.854974	inact.	Reliable
DTXSID80886309	'63799-11-1	[1,1'-Biphenyl]-4-carbonitrile, 4'-[(2S)-2-methylbutyl]-	CC[C@H](C)Cc1ccc(cc1)-c1ccc(cc1)C#N	NOT POLYMER	SingleLargestFragment			NO			OTHERS		FALSE	CCC(C)CC1C=CC(=CC=1)C1C=CC(=CC=1)C#N			0.145026	0.854974	inact.	Reliable
DTXSID0068789	'52709-87-2	[1,1'-Biphenyl]-4-carbonitrile, 4'-butoxy-	CCCCOc1ccc(cc1)-c1ccc(cc1)C#N	NOT POLYMER	SingleLargestFragment			NO			OTHERS		FALSE	CCCCOC1C=CC(=CC=1)C1C=CC(=CC=1)C#N			0.145026	0.854974	inact.	Reliable
DTXSID0068785	'52709-83-8	[1,1'-Biphenyl]-4-carbonitrile, 4'-butyl-	CCCCc1ccc(cc1)-c1ccc(cc1)C#N	NOT POLYMER	SingleLargestFragment			NO			OTHERS		FALSE	CCCCC1C=CC(=CC=1)C1C=CC(=CC=1)C#N			0.145026	0.854974	inact.	Reliable
DTXSID5069332	'59454-35-2	[1,1'-Biphenyl]-4-carbonitrile, 4'-decyl-	CCCCCCCCCCc1ccc(cc1)-c1ccc(cc1)C#N	NOT POLYMER	SingleLargestFragment			NO			OTHERS		FALSE	CCCCCCCCCCC1C=CC(=CC=1)C1C=CC(=CC=1)C#N			0.145026	0.854974	inact.	Reliable
DTXSID00886220	'57125-49-2	[1,1'-Biphenyl]-4-carbonitrile, 4'-dodecyl-	CCCCCCCCCCCCc1ccc(cc1)-c1ccc(cc1)C#N	NOT POLYMER	SingleLargestFragment			NO			OTHERS		FALSE	CCCCCCCCCCCCC1C=CC(=CC=1)C1C=CC(=CC=1)C#N			0.145026	0.854974	inact.	Reliable
DTXSID7069287	'58743-78-5	[1,1'-Biphenyl]-4-carbonitrile, 4'-ethoxy-	CCOc1ccc(cc1)-c1ccc(cc1)C#N	NOT POLYMER	SingleLargestFragment			NO			OTHERS		FALSE	CCOC1C=CC(=CC=1)C1C=CC(=CC=1)C#N			0.145026	0.854974	inact.	Reliable
DTXSID2069284	'58743-75-2	[1,1'-Biphenyl]-4-carbonitrile, 4'-ethyl-	CCc1ccc(cc1)-c1ccc(cc1)C#N	NOT POLYMER	SingleLargestFragment			NO			OTHERS		FALSE	CCC1C=CC(=CC=1)C1C=CC(=CC=1)C#N			0.145026	0.854974	inact.	Reliable
DTXSID0068280	'41122-71-8	[1,1'-Biphenyl]-4-carbonitrile, 4'-heptyl-	CCCCCCCc1ccc(cc1)-c1ccc(cc1)C#N	NOT POLYMER	SingleLargestFragment			NO			OTHERS		FALSE	CCCCCCCC1C=CC(=CC=1)C1C=CC(=CC=1)C#N			0.145026	0.854974	inact.	Reliable
DTXSID2069286	'58743-77-4	[1,1'-Biphenyl]-4-carbonitrile, 4'-methoxy-	COc1ccc(cc1)-c1ccc(cc1)C#N	NOT POLYMER	SingleLargestFragment			NO			OTHERS		FALSE	COC1C=CC(=CC=1)C1C=CC(=CC=1)C#N			0.145026	0.854974	inact.	Reliable
DTXSID0068573	'50670-50-3	[1,1'-Biphenyl]-4-carbonitrile, 4'-methyl-	Cc1ccc(cc1)-c1ccc(cc1)C#N	NOT POLYMER	SingleLargestFragment			NO			OTHERS		FALSE	CC1C=CC(=CC=1)C1C=CC(=CC=1)C#N			0.145026	0.854974	inact.	Reliable
DTXSID0068787	'52709-85-0	[1,1'-Biphenyl]-4-carbonitrile, 4'-nonyl-	CCCCCCCCCc1ccc(cc1)-c1ccc(cc1)C#N	NOT POLYMER	SingleLargestFragment			NO			OTHERS		FALSE	CCCCCCCCCC1C=CC(=CC=1)C1C=CC(=CC=1)C#N			0.145026	0.854974	inact.	Reliable
DTXSID5068786	'52709-84-9	[1,1'-Biphenyl]-4-carbonitrile, 4'-octyl-	CCCCCCCCc1ccc(cc1)-c1ccc(cc1)C#N	NOT POLYMER	SingleLargestFragment			NO			OTHERS		FALSE	CCCCCCCCC1C=CC(=CC=1)C1C=CC(=CC=1)C#N			0.145026	0.854974	inact.	Reliable
DTXSID3068255	'40817-08-1	[1,1'-Biphenyl]-4-carbonitrile, 4'-pentyl-	CCCCCc1ccc(cc1)-c1ccc(cc1)C#N	NOT POLYMER	SingleLargestFragment			NO			OTHERS		FALSE	CCCCCC1C=CC(=CC=1)C1C=CC(=CC=1)C#N			0.145026	0.854974	inact.	Reliable
DTXSID5068788	'52709-86-1	[1,1'-Biphenyl]-4-carbonitrile, 4'-propoxy-	CCCOc1ccc(cc1)-c1ccc(cc1)C#N	NOT POLYMER	SingleLargestFragment			NO			OTHERS		FALSE	CCCOC1C=CC(=CC=1)C1C=CC(=CC=1)C#N			0.145026	0.854974	inact.	Reliable
DTXSID7069285	'58743-76-3	[1,1'-Biphenyl]-4-carbonitrile, 4'-propyl-	CCCc1ccc(cc1)-c1ccc(cc1)C#N	NOT POLYMER	SingleLargestFragment			NO			OTHERS		FALSE	CCCC1C=CC(=CC=1)C1C=CC(=CC=1)C#N			0.145026	0.854974	inact.	Reliable
DTXSID5070363	'65860-74-4	[1,1'-Biphenyl]-4-carbonitrile, 4'-undecyl-	CCCCCCCCCCCc1ccc(cc1)-c1ccc(cc1)C#N	NOT POLYMER	SingleLargestFragment			NO			OTHERS		FALSE	CCCCCCCCCCCC1C=CC(=CC=1)C1C=CC(=CC=1)C#N			0.145026	0.854974	inact.	Reliable
DTXSID5065693	'14002-51-8	[1,1'-Biphenyl]-4-carbonyl chloride	O=C(Cl)c1ccc(cc1)-c1ccccc1	NOT POLYMER	SingleLargestFragment			NO			OTHERS		FALSE	O=C(Cl)C1C=CC(=CC=1)C1C=CC=CC=1			0.145026	0.854974	inact.	Reliable
DTXSID9069269	'58573-87-8	[1,1'-Biphenyl]-4-carbonyl chloride, 4'-heptyl-	CCCCCCCc1ccc(cc1)-c1ccc(cc1)C(=O)Cl	NOT POLYMER	SingleLargestFragment			NO			OTHERS		FALSE	CCCCCCCC1C=CC(=CC=1)C1C=CC(=CC=1)C(=O)Cl			0.145026	0.854974	inact.	Reliable
DTXSID3069358	'59748-37-7	[1,1'-Biphenyl]-4-carbonyl chloride, 4'-pentyl-	CCCCCc1ccc(cc1)-c1ccc(cc1)C(=O)Cl	NOT POLYMER	SingleLargestFragment			NO			OTHERS		FALSE	CCCCCC1C=CC(=CC=1)C1C=CC(=CC=1)C(=O)Cl			0.145026	0.854974	inact.	Reliable
DTXSID9073961	'3218-36-8	[1,1'-Biphenyl]-4-carboxaldehyde	O=Cc1ccc(cc1)-c1ccccc1	NOT POLYMER	SingleLargestFragment			NO			OTHERS		FALSE	O=CC1C=CC(=CC=1)C1C=CC=CC=1			0.145026	0.854974	inact.	Reliable
DTXSID80883833	'2379-76-2	[1,1'-Biphenyl]-4-carboxamide, 4',4'''-(1,2-diazenediyl)bis[N-[5-(benzoylamino)-9,10-dihydro-9,10-dioxo-1-anthracenyl]-	O=C(Nc1cccc2c1C(=O)c1cccc(NC(=O)c3ccc(cc3)-c3ccc(cc3)N=Nc3ccc(cc3)-c3ccc(cc3)C(=O)Nc3cccc4c3C(=O)c3cccc(NC(=O)c5ccccc5)c3C4=O)c1C2=O)c1ccccc1	NOT POLYMER	SingleLargestFragment			NO			OTHERS		FALSE	O=C(NC1=CC=CC2=C1C(=O)C1C=CC=C(NC(=O)C3C=CC(=CC=3)C3C=CC(=CC=3)N=NC3C=CC(=CC=3)C3C=CC(=CC=3)C(=O)NC3=CC=CC4=C3C(=O)C3C=CC=C(NC(=O)C5C=CC=CC=5)C=3C4=O)C=1C2=O)C1C=CC=CC=1			0.145026	0.854974	inact.	Reliable
DTXSID8071772	'68834-01-5	[1,1'-Biphenyl]-4-carboxamide, 4'-[[4'-[[[5-(benzoylamino)-9,10-dihydro-9,10-dioxo-1-anthracenyl]amino]carbonyl][1,1'-biphenyl]-4-yl]azo]-N-(9,10-dihydro-9,10-dioxo-1-anthracenyl)-	O=C1c2c(cccc2NC(=O)c2ccc(cc2)-c2ccc(cc2)N=Nc2ccc(cc2)-c2ccc(cc2)C(=O)Nc2cccc3c2C(=O)c2cccc(NC(=O)c4ccccc4)c2C3=O)C(=O)c2ccccc12	NOT POLYMER	SingleLargestFragment			NO			OTHERS		FALSE	O=C1C2C(=CC=CC=2C(=O)C2=CC=CC=C12)NC(=O)C1C=CC(=CC=1)C1C=CC(=CC=1)N=NC1C=CC(=CC=1)C1C=CC(=CC=1)C(=O)NC1=CC=CC2=C1C(=O)C1=CC=CC(NC(=O)C3C=CC=CC=3)=C1C2=O			0.145026	0.854974	inact.	Reliable
DTXSID0070526	'67599-21-7	[1,1'-Biphenyl]-4-carboxamide, 4'-heptyl-	CCCCCCCc1ccc(cc1)-c1ccc(cc1)C(N)=O	NOT POLYMER	SingleLargestFragment			NO			OTHERS		FALSE	CCCCCCCC1C=CC(=CC=1)C1C=CC(=CC=1)C(N)=O			0.145026	0.854974	inact.	Reliable
DTXSID0070528	'67613-13-2	[1,1'-Biphenyl]-4-carboxamide, 4'-pentyl-	CCCCCc1ccc(cc1)-c1ccc(cc1)C(N)=O	NOT POLYMER	SingleLargestFragment			NO			OTHERS		FALSE	CCCCCC1C=CC(=CC=1)C1C=CC(=CC=1)C(N)=O			0.145026	0.854974	inact.	Reliable
DTXSID3064061	'5924-63-0	[1,1'-Biphenyl]-4-carboxamide, N-(9,10-dihydro-9,10-dioxo-1-anthracenyl)-	O=C1c2cccc(NC(=O)c3ccc(cc3)-c3ccccc3)c2C(=O)c2ccccc12	NOT POLYMER	SingleLargestFragment			YES	Food_Packing		OTHERS		FALSE	O=C1C2=CC=CC(NC(=O)C3C=CC(=CC=3)C3C=CC=CC=3)=C2C(=O)C2C=CC=CC1=2			0.145026	0.854974	inact.	Reliable
DTXSID1071408	'68310-03-2	[1,1'-Biphenyl]-4-carboxamide, N-(9,10-dihydro-9,10-dioxo-2-anthracenyl)-4'-[[4'-(6,11-dihydro-6,11-dioxoanthra[2,1-d]oxazol-2-yl)[1,1'-biphenyl]-4-yl]azo]-	O=C1c2ccc(cc2C(=O)c2ccccc12)NC(=O)c1ccc(cc1)-c1ccc(cc1)N=Nc1ccc(cc1)-c1ccc(cc1)-c1[n]c2ccc3c(c2o1)C(=O)c1ccccc1C3=O	NOT POLYMER	SingleLargestFragment			NO			OTHERS		FALSE	O=C1C2=CC=CC=C2C(=O)C2C=CC(=CC1=2)NC(=O)C1C=CC(=CC=1)C1C=CC(=CC=1)N=NC1C=CC(=CC=1)C1C=CC(=CC=1)C1=NC2=CC=C3C(=C2O1)C(=O)C1=CC=CC=C1C3=O			0.145026	0.854974	inact.	Unreliable
DTXSID10888513	'76260-42-9	[1,1'-Biphenyl]-4-carboxylic acid, 4'-(2-methylbutyl)-, 4-(2-methylbutyl)phenyl ester	CC(Cc1ccc(cc1)OC(=O)c1ccc(cc1)-c1ccc(CC(C)CC)cc1)CC	NOT POLYMER	SingleLargestFragment			NO			OTHERS		FALSE	CC(CC1C=CC(=CC=1)C1C=CC(=CC=1)C(=O)OC1C=CC(CC(C)CC)=CC=1)CC			0.145026	0.854974	inact.	Reliable
DTXSID40888586	'81367-71-7	[1,1'-Biphenyl]-4-carboxylic acid, 4'-(2-methylbutyl)-, 4-(hexyloxy)phenyl ester	CCC(C)Cc1ccc(cc1)-c1ccc(cc1)C(=O)Oc1ccc(cc1)OCCCCCC	NOT POLYMER	SingleLargestFragment			NO			OTHERS		FALSE	CCC(C)CC1C=CC(=CC=1)C1C=CC(=CC=1)C(=O)OC1C=CC(=CC=1)OCCCCCC			0.145026	0.854974	inact.	Reliable
DTXSID30886753	'65238-19-9	[1,1'-Biphenyl]-4-carboxylic acid, 4'-(2-methylbutyl)-, 4-cyanophenyl ester	CCC(C)Cc1ccc(cc1)-c1ccc(cc1)C(=O)Oc1ccc(cc1)C#N	NOT POLYMER	SingleLargestFragment			NO			OTHERS		FALSE	CCC(C)CC1C=CC(=CC=1)C1C=CC(=CC=1)C(=O)OC1C=CC(=CC=1)C#N			0.145026	0.854974	inact.	Reliable
DTXSID1059735	'148-85-6	[1,1'-Biphenyl]-4-carboxylic acid, 4',4'''-azobis-	OC(=O)c1ccc(cc1)-c1ccc(cc1)N=Nc1ccc(cc1)-c1ccc(cc1)C(O)=O	NOT POLYMER	SingleLargestFragment		DTXSID1059658	NO			OTHERS		FALSE	OC(=O)C1C=CC(=CC=1)C1C=CC(=CC=1)N=NC1C=CC(=CC=1)C1C=CC(=CC=1)C(O)=O			0.145026	0.854974	inact.	Reliable
DTXSID20868063	'92758-27-5	[1,1'-Biphenyl]-4-carboxylic acid, 4'-heptyl-, 4-(2-methylbutyl)phenyl ester	CCCCCCCc1ccc(cc1)-c1ccc(cc1)C(=O)Oc1ccc(CC(C)CC)cc1	NOT POLYMER	SingleLargestFragment			NO			OTHERS		FALSE	CCCCCCCC1C=CC(=CC=1)C1C=CC(=CC=1)C(=O)OC1=CC=C(CC(C)CC)C=C1			0.145026	0.854974	inact.	Reliable
DTXSID3072664	'72928-30-4	[1,1'-Biphenyl]-4-carboxylic acid, 4'-heptyl-, 4'-cyano[1,1'-biphenyl]-4-yl ester	CCCCCCCc1ccc(cc1)-c1ccc(cc1)C(=O)Oc1ccc(cc1)-c1ccc(cc1)C#N	NOT POLYMER	SingleLargestFragment			NO			OTHERS		FALSE	CCCCCCCC1C=CC(=CC=1)C1C=CC(=CC=1)C(=O)OC1C=CC(=CC=1)C1C=CC(=CC=1)C#N			0.145026	0.854974	inact.	Reliable
DTXSID1068512	'49742-56-5	[1,1'-Biphenyl]-4-carboxylic acid, 4'-methyl-, methyl ester	Cc1ccc(cc1)-c1ccc(cc1)C(=O)OC	NOT POLYMER	SingleLargestFragment			NO			OTHERS		FALSE	CC1C=CC(=CC=1)C1C=CC(=CC=1)C(=O)OC			0.145026	0.854974	inact.	Reliable
DTXSID00887691	'70116-35-7	[1,1'-Biphenyl]-4-carboxylic acid, 4'-octyl-, 4-[(2S)-2-methylbutyl]phenyl ester	CCCCCCCCc1ccc(cc1)-c1ccc(cc1)C(=O)Oc1ccc(C[C@@H](C)CC)cc1	NOT POLYMER	SingleLargestFragment			NO			OTHERS		FALSE	CCCCCCCCC1C=CC(=CC=1)C1C=CC(=CC=1)C(=O)OC1=CC=C(CC(C)CC)C=C1			0.145026	0.854974	inact.	Reliable
DTXSID6070277	'65195-04-2	[1,1'-Biphenyl]-4-carboxylic acid, 4'-pentyl-, 2-cyano-4-heptylphenyl ester	CCCCCCCc1cc(C#N)c(cc1)OC(=O)c1ccc(cc1)-c1ccc(CCCCC)cc1	NOT POLYMER	SingleLargestFragment			NO			OTHERS		FALSE	CCCCCCCC1=CC(C#N)=C(C=C1)OC(=O)C1C=CC(=CC=1)C1C=CC(CCCCC)=CC=1			0.145026	0.854974	inact.	Reliable
DTXSID70888796	'100573-96-4	[1,1'-Biphenyl]-4-carboxylic acid, 4'-pentyl-, 4-(2-methylbutyl)phenyl ester	CCCCCc1ccc(cc1)-c1ccc(cc1)C(=O)Oc1ccc(CC(C)CC)cc1	NOT POLYMER	SingleLargestFragment			NO			OTHERS		FALSE	CCCCCC1C=CC(=CC=1)C1C=CC(=CC=1)C(=O)OC1=CC=C(CC(C)CC)C=C1			0.145026	0.854974	inact.	Reliable
DTXSID0069591	'62622-42-8	[1,1'-Biphenyl]-4-carboxylic acid, 4'-pentyl-, 4'-cyano[1,1'-biphenyl]-4-yl ester	CCCCCc1ccc(cc1)-c1ccc(cc1)C(=O)Oc1ccc(cc1)-c1ccc(cc1)C#N	NOT POLYMER	SingleLargestFragment			NO			OTHERS		FALSE	CCCCCC1C=CC(=CC=1)C1C=CC(=CC=1)C(=O)OC1C=CC(=CC=1)C1C=CC(=CC=1)C#N			0.145026	0.854974	inact.	Reliable
DTXSID8069355	'59748-19-5	[1,1'-Biphenyl]-4-carboxylic acid, 4'-pentyl-, 4-pentylphenyl ester	CCCCCc1ccc(cc1)OC(=O)c1ccc(cc1)-c1ccc(CCCCC)cc1	NOT POLYMER	SingleLargestFragment			NO			OTHERS		FALSE	CCCCCC1C=CC(=CC=1)C1C=CC(=CC=1)C(=O)OC1C=CC(CCCCC)=CC=1			0.145026	0.854974	inact.	Reliable
DTXSID8061054	'720-75-2	[1,1'-Biphenyl]-4-carboxylic acid, methyl ester	COC(=O)c1ccc(cc1)-c1ccccc1	NOT POLYMER	SingleLargestFragment			NO			OTHERS		FALSE	COC(=O)C1C=CC(=CC=1)C1C=CC=CC=1			0.145026	0.854974	inact.	Reliable
DTXSID4069214	'57964-01-9	[1,1'-Biphenyl]-4-ol, 3,3''-thiobis[4',5-bis(1,1-dimethylethyl)-	CC(C)(C)c1cc(cc(Sc2cc(cc(c2O)C(C)(C)C)-c2ccc(cc2)C(C)(C)C)c1O)-c1ccc(cc1)C(C)(C)C	NOT POLYMER	SingleLargestFragment			NO			OTHERS		FALSE	CC(C)(C)C1C=CC(=CC=1)C1C=C(C(O)=C(C=1)SC1=CC(=CC(=C1O)C(C)(C)C)C1C=CC(=CC=1)C(C)(C)C)C(C)(C)C			0.145026	0.854974	inact.	Reliable
DTXSID9072783	'74082-21-6	[1,1'-Biphenyl]-4-ol, 3-[[4-[2-(sulfooxy)ethyl]phenyl]azo]-	Oc1ccc(cc1N=Nc1ccc(CCOS(O)(=O)=O)cc1)-c1ccccc1	NOT POLYMER	SingleLargestFragment			NO			OTHERS		FALSE	OC1=CC=C(C=C1N=NC1=CC=C(CCOS(O)(=O)=O)C=C1)C1C=CC=CC=1			0.145026	0.854974	inact.	Reliable
DTXSID8061553	'1134-36-7	[1,1'-Biphenyl]-4-ol, 3-amino-	Nc1cc(ccc1O)-c1ccccc1	NOT POLYMER	SingleLargestFragment			NO			OTHERS		FALSE	NC1C=C(C=CC=1O)C1C=CC=CC=1			0.145026	0.854974	inact.	Reliable
DTXSID5062186	'2113-68-0	[1,1'-Biphenyl]-4-sulfonic acid	OS(=O)(=O)c1ccc(cc1)-c1ccccc1	NOT POLYMER	SingleLargestFragment			NO			OTHERS		FALSE	OS(=O)(=O)C1C=CC(=CC=1)C1C=CC=CC=1			0.145026	0.854974	inact.	Reliable
DTXSID3071432	'68334-50-9	[1,1'-Biphenyl]-ar,3-diol	Oc1cc(ccc1)-c1cc(O)ccc1	NOT POLYMER	SingleLargestFragment			NO			OTHERS		FALSE	OC1C=C(C=CC=1)C1C=C(O)C=CC=1			0.145026	0.854974	inact.	Reliable
DTXSID70889061	'169324-83-8	[1,2,4]Triazolo[1,5-a]pyridine-6-carbonitrile, 8-[[2-(dibutylamino)-4-phenyl-5-thiazolyl]imino]-2-(1-ethylpentyl)-5,8-dihydro-7-methyl-5-oxo-	CC1C(=Nc2[s]c([n]c2-c2ccccc2)N(CCCC)CCCC)c2[n]c([n][n]2C(=O)C=1C#N)C(CCCC)CC	NOT POLYMER	SingleLargestFragment			NO			OTHERS		FALSE	CC1C(=NC2SC(=NC=2C2C=CC=CC=2)N(CCCC)CCCC)C2=NC(=NN2C(=O)C=1C#N)C(CCCC)CC			0.145026	0.854974	inact.	Unreliable
DTXSID8074576	'13223-43-3	[1,2,4]Triazolo[1,5-a]pyrimidin-2-amine, 5,7-dimethoxy-	COc1cc(OC)[n]2[n]c(N)[n]c2[n]1	NOT POLYMER	SingleLargestFragment			NO			OTHERS		FALSE	COC1C=C(OC)N2N=C(N)N=C2N=1			0.145026	0.854974	inact.	Reliable
DTXSID2069109	'56433-30-8	[1,2,4]Triazolo[1,5-a]pyrimidin-7(1H)-one, 2-(chloromethyl)-5-methyl-	CC1=CC(=O)[n]2[n]c(CCl)[n]c2N1	NOT POLYMER	SingleLargestFragment			NO			OTHERS		FALSE	CC1CC(=O)N2N=C(CCl)N=C2N=1			0.145026	0.854974	inact.	Unreliable
DTXSID2072596	'72796-89-5	[1,2,4]Triazolo[1,5-a]pyrimidin-7-ol, 2-(mercaptomethyl)-5-methyl-	Cc1cc(O)[n]2[n]c(CS)[n]c2[n]1	NOT POLYMER	SingleLargestFragment			NO			OTHERS		FALSE	CC1C=C(O)N2N=C(CS)N=C2N=1			0.145026	0.854974	inact.	Reliable
DTXSID8068252	'40775-78-8	[1,2,4]Triazolo[1,5-a]pyrimidin-7-ol, 5-methyl-2-(methylthio)-	Cc1cc(O)[n]2[n]c([n]c2[n]1)SC	NOT POLYMER	SingleLargestFragment			NO			OTHERS		FALSE	CC1C=C(O)N2N=C(N=C2N=1)SC			0.145026	0.854974	inact.	Unreliable
DTXSID0067686	'32449-41-5	[1,2,4]Triazolo[1,5-a]pyrimidin-7-ol, 6-bromo-5-methyl-	Cc1[n]c2[n]c[n][n]2c(O)c1Br	NOT POLYMER	SingleLargestFragment			NO			OTHERS		FALSE	CC1=NC2=NC=NN2C(O)=C1Br			0.145026	0.854974	inact.	Reliable
DTXSID60885815	'40775-86-8	[1,2,4]Triazolo[1,5-a]pyrimidine-2-carboxylic acid, 7-hydroxy-5-methyl-	Cc1cc(O)[n]2[n]c([n]c2[n]1)C(O)=O	NOT POLYMER	SingleLargestFragment			NO			OTHERS		FALSE	CC1C=C(O)N2N=C(N=C2N=1)C(O)=O			0.145026	0.854974	inact.	Reliable
DTXSID7069108	'56423-99-5	[1,2,4]Triazolo[1,5-a]pyrimidine-2-carboxylic acid, 7-hydroxy-5-methyl-, ethyl ester	Cc1cc(O)[n]2[n]c([n]c2[n]1)C(=O)OCC	NOT POLYMER	SingleLargestFragment			NO			OTHERS		FALSE	CC1C=C(O)N2N=C(N=C2N=1)C(=O)OCC			0.145026	0.854974	inact.	Reliable
DTXSID9069972	'63665-74-7	[1,2,4]Triazolo[1,5-a]pyrimidine-2-carboxylic acid, 7-hydroxy-5-methyl-, methyl ester	Cc1cc(O)[n]2[n]c([n]c2[n]1)C(=O)OC	NOT POLYMER	SingleLargestFragment			NO			OTHERS		FALSE	CC1C=C(O)N2N=C(N=C2N=1)C(=O)OC			0.145026	0.854974	inact.	Reliable
DTXSID9062809	'3043-83-2	[1,2,4]Triazolo[1,5-a]pyrimidine-6-carboxylic acid, 1,5-dihydro-7-methyl-2-(methylthio)-5-oxo-	CC1=C(C(O)=O)C(=O)Nc2[n]c([n][n]12)SC	NOT POLYMER	SingleLargestFragment			NO			OTHERS		FALSE	CC1=C(C(O)=O)C(=O)NC2=NC(=NN12)SC			0.145026	0.854974	inact.	Unreliable
DTXSID60886524	'63059-40-5	[1,2,4]Triazolo[1,5-a]pyrimidine-6-carboxylic acid, 7-hydroxy-5-methyl-2-(methylthio)-	Cc1[n]c2[n]c([n][n]2c(O)c1C(O)=O)SC	NOT POLYMER	SingleLargestFragment			NO			OTHERS		FALSE	CC1=NC2=NC(=NN2C(O)=C1C(O)=O)SC			0.145026	0.854974	inact.	Unreliable
DTXSID5069677	'63123-21-7	[1,2,4]Triazolo[1,5-a]pyrimidine-6-carboxylic acid, 7-hydroxy-5-methyl-2-(methylthio)-, ethyl ester	Cc1[n]c2[n]c([n][n]2c(O)c1C(=O)OCC)SC	NOT POLYMER	SingleLargestFragment			NO			OTHERS		FALSE	CC1=NC2=NC(=NN2C(O)=C1C(=O)OCC)SC			0.145026	0.854974	inact.	Unreliable
DTXSID6073603	'66535-86-2	[1,2,4]Triazolo[5,1-a]isoquinoline, 2-(4-chlorophenyl)-	Clc1ccc(cc1)-c1[n][n]2ccc3ccccc3c2[n]1	NOT POLYMER	SingleLargestFragment			NO			OTHERS		FALSE	ClC1C=CC(=CC=1)C1N=C2C3=CC=CC=C3C=CN2N=1			0.145026	0.854974	inact.	Unreliable
DTXSID40956138	'34643-09-9	[2-(2-Chloro-4-ethylphenoxy)-5-methylphenyl]acetic acid	Cc1ccc(Oc2ccc(CC)cc2Cl)c(CC(O)=O)c1	NOT POLYMER	SingleLargestFragment			NO			OTHERS		FALSE	CC1C=CC(OC2C=CC(CC)=CC=2Cl)=C(CC(O)=O)C=1			0.145026	0.854974	inact.	Reliable
DTXSID001015696	'NOCAS_1015696	[2-(3-chloro-1,1,2,2,3,3-hexafluoropropoxy)-1,1,2,3,3,3-hexafluoropropoxy](difluoro)acetic acid	OC(=O)C(F)(F)OC(F)(F)C(F)(OC(F)(F)C(F)(F)C(F)(F)Cl)C(F)(F)F	NOT POLYMER	SingleLargestFragment			NO			OTHERS		FALSE	OC(=O)C(F)(F)OC(F)(F)C(F)(OC(F)(F)C(F)(F)C(F)(F)Cl)C(F)(F)F			0.145026	0.854974	inact.	Unreliable
DTXSID40528359	'55012-43-6	[2-(Difluoromethyl)-2,3,3,3-tetrafluoropropyl]benzene	FC(F)(F)C(F)(Cc1ccccc1)C(F)F	NOT POLYMER	SingleLargestFragment			NO			OTHERS		FALSE	FC(F)(F)C(F)(CC1C=CC=CC=1)C(F)F			0.145026	0.854974	inact.	Reliable
DTXSID1052612	'91-87-2	[2-(Dimethoxymethyl)-1-heptenyl]benzene	CCCCCC(=Cc1ccccc1)C(OC)OC	NOT POLYMER	SingleLargestFragment			YES	Food_Packing		OTHERS		FALSE	CCCCCC(=CC1C=CC=CC=1)C(OC)OC			0.145026	0.854974	inact.	Reliable
DTXSID8063701	'5103-42-4	[2,2'-Bi-1H-indene]-1,1',3,3'(2H,2'H)-tetrone, 2,2'-dihydroxy-	OC1(C(=O)c2ccccc2C1=O)C1(O)C(=O)c2ccccc2C1=O	NOT POLYMER	SingleLargestFragment			NO			OTHERS		FALSE	OC1(C(=O)C2=CC=CC=C2C1=O)C1(O)C(=O)C2=CC=CC=C2C1=O			0.145026	0.854974	inact.	Reliable
DTXSID20884203	'5950-69-6	[2,2'-Bi-1H-indene]-1,1'-dione, 2,2',3,3'-tetrahydro-2,2',3,3,3',3'-hexahydroxy-	OC1(O)c2ccccc2C(=O)C1(O)C1(O)C(=O)c2ccccc2C1(O)O	NOT POLYMER	SingleLargestFragment			NO			OTHERS		FALSE	OC1(O)C2C=CC=CC=2C(=O)C1(O)C1(O)C(=O)C2C=CC=CC=2C1(O)O			0.145026	0.854974	inact.	Reliable
DTXSID40795347	'63551-09-7	[2,2-Bis(1,1,2,2,3,3,4,4,4-nonafluorobutane-1-sulfonyl)ethenyl]benzene	O=S(=O)(C(=Cc1ccccc1)S(=O)(=O)C(F)(F)C(F)(F)C(F)(F)C(F)(F)F)C(F)(F)C(F)(F)C(F)(F)C(F)(F)F	NOT POLYMER	SingleLargestFragment			YES			PFAS	OTHER_PFAS	FALSE	O=S(=O)(C(=CC1C=CC=CC=1)S(=O)(=O)C(F)(F)C(F)(F)C(F)(F)C(F)(F)F)C(F)(F)C(F)(F)C(F)(F)C(F)(F)F			0.145026	0.854974	inact.	Reliable
DTXSID00813430	'61859-97-0	[2,2-Bis(trifluoromethyl)cyclopropyl](phenyl)methanone	O=C(C1CC1(C(F)(F)F)C(F)(F)F)c1ccccc1	NOT POLYMER	SingleLargestFragment			NO			OTHERS		FALSE	O=C(C1CC1(C(F)(F)F)C(F)(F)F)C1C=CC=CC=1			0.145026	0.854974	inact.	Reliable
DTXSID8052354	'67634-02-0	[2,2-Bis[(3,7-dimethyl-2,6-octadienyl)oxy]ethyl]benzene	CC(C)=CCCC(C)=CCOC(Cc1ccccc1)OCC=C(C)CCC=C(C)C	NOT POLYMER	SingleLargestFragment			NO			OTHERS		FALSE	CC(C)=CCCC(C)=CCOC(CC1C=CC=CC=1)OCC=C(C)CCC=C(C)C			0.145026	0.854974	inact.	Reliable
DTXSID70897489	'243139-60-8	[2,3,3,3-Tetrafluoro-2-(trifluoromethoxy)propyl]oxirane	FC(F)(F)C(F)(CC1CO1)OC(F)(F)F	NOT POLYMER	SingleLargestFragment			YES			PFAS	OTHER_PFAS	FALSE	FC(F)(F)C(F)(CC1CO1)OC(F)(F)F			0.145026	0.854974	inact.	Reliable
DTXSID80881238	'74328-57-7	[2,3,3,3-Tetrafluoro-2-(trifluoromethyl)propyl]oxirane	FC(CC1CO1)(C(F)(F)F)C(F)(F)F	NOT POLYMER	SingleLargestFragment			YES			PFAS	OTHER_PFAS	FALSE	FC(CC1CO1)(C(F)(F)F)C(F)(F)F			0.145026	0.854974	inact.	Reliable
DTXSID20789128	'52211-79-7	[2,4,4,4-Tetrafluoro-3-(trifluoromethyl)but-1-en-1-yl]benzene	FC(=Cc1ccccc1)C(C(F)(F)F)C(F)(F)F	NOT POLYMER	SingleLargestFragment			NO			OTHERS		FALSE	FC(=CC1C=CC=CC=1)C(C(F)(F)F)C(F)(F)F			0.145026	0.854974	inact.	Reliable
DTXSID5068491	'47812-48-6	[2,6':2',6''-Terbenzothiazole]-7-sulfonic acid, 2''-(4-aminophenyl)-6-methyl-	Cc1ccc2[n]c([s]c2c1S(O)(=O)=O)-c1cc2[s]c([n]c2cc1)-c1cc2[s]c([n]c2cc1)-c1ccc(N)cc1	NOT POLYMER	SingleLargestFragment			NO			OTHERS		FALSE	CC1=CC=C2N=C(SC2=C1S(O)(=O)=O)C1C=C2SC(=NC2=CC=1)C1C=C2SC(=NC2=CC=1)C1C=CC(N)=CC=1			0.145026	0.854974	inact.	Unreliable
DTXSID7064029	'5855-97-0	[2,6'-Bibenzothiazole]-7-sulfonic acid, 2'-(4-aminophenyl)-6-methyl-	Cc1ccc2[n]c([s]c2c1S(O)(=O)=O)-c1cc2[s]c([n]c2cc1)-c1ccc(N)cc1	NOT POLYMER	SingleLargestFragment		DTXSID1065051	NO			OTHERS		FALSE	CC1=CC=C2N=C(SC2=C1S(O)(=O)=O)C1C=C2SC(=NC2=CC=1)C1C=CC(N)=CC=1			0.145026	0.854974	inact.	Unreliable
DTXSID60584836	'932710-57-1	[2,7-Bis((perfluorohexyl)ethyl)-9H-fluoren-9-yl]methyl carbonochloridate	O=C(Cl)OCC1c2cc(CCC(F)(F)C(F)(F)C(F)(F)C(F)(F)C(F)(F)C(F)(F)F)ccc2-c2ccc(CCC(F)(F)C(F)(F)C(F)(F)C(F)(F)C(F)(F)C(F)(F)F)cc21	NOT POLYMER	SingleLargestFragment			YES			PFAS	OTHER_PFAS	FALSE	O=C(Cl)OCC1C2C=C(CCC(F)(F)C(F)(F)C(F)(F)C(F)(F)C(F)(F)C(F)(F)F)C=CC=2C2C=CC(CCC(F)(F)C(F)(F)C(F)(F)C(F)(F)C(F)(F)C(F)(F)F)=CC=21			0.145026	0.854974	inact.	Reliable
DTXSID9070581	'67785-69-7	[2-[Bis[(3,7-dimethyl-2,6-octadienyl)oxy]methyl]-1-heptenyl]benzene	CCCCCC(=Cc1ccccc1)C(OCC=C(C)CCC=C(C)C)OCC=C(C)CCC=C(C)C	NOT POLYMER	SingleLargestFragment			NO			OTHERS		FALSE	CCCCCC(=CC1C=CC=CC=1)C(OCC=C(C)CCC=C(C)C)OCC=C(C)CCC=C(C)C			0.145026	0.854974	inact.	Reliable
DTXSID6072920	'85412-54-0	[2-Ethyl-2-[[1-oxo-3-[(1-oxo-2-propenyl)oxy]propoxy]methyl]-1,3-propanediyl]bis[oxy(3-oxo-3,1-propanediyl)] acrylate	CCC(COC(=O)CCOC(=O)C=C)(COC(=O)CCOC(=O)C=C)COC(=O)CCOC(=O)C=C	NOT POLYMER	SingleLargestFragment			NO			OTHERS		FALSE	CCC(COC(=O)CCOC(=O)C=C)(COC(=O)CCOC(=O)C=C)COC(=O)CCOC(=O)C=C			0.145026	0.854974	inact.	Reliable
DTXSID5052389	'68039-47-4	[2-Isopropoxyethyl]benzene	CC(C)OCCc1ccccc1	NOT POLYMER	SingleLargestFragment			NO			OTHERS		FALSE	CC(C)OCCC1C=CC=CC=1			0.145026	0.854974	inact.	Reliable
DTXSID70606119	'62270-21-7	[3-(1,1,2,2-Tetrafluoroethoxy)phenyl]hydrazine	NNc1cc(ccc1)OC(F)(F)C(F)F	NOT POLYMER	SingleLargestFragment			NO			OTHERS		FALSE	NNC1=CC(=CC=C1)OC(F)(F)C(F)F			0.145026	0.854974	inact.	Reliable
DTXSID60389803	'64137-52-6	[3-(1H-Benzoimidazol-2-yl)-propyl]-methyl-amine	CNCCCc1[nH]c2ccccc2[n]1	NOT POLYMER	SingleLargestFragment			NO			OTHERS		FALSE	CNCCCC1NC2=CC=CC=C2N=1			0.145026	0.854974	inact.	Unreliable
DTXSID70325550	'464-40-4	[3-(2,2,3,3,4,4,4-heptafluorobutanoyloxy)-2,2-bis(2,2,3,3,4,4,4-heptafluorobutanoyloxymethyl)propyl] 2,2,3,3,4,4,4-heptafluorobutanoate	O=C(OCC(COC(=O)C(F)(F)C(F)(F)C(F)(F)F)(COC(=O)C(F)(F)C(F)(F)C(F)(F)F)COC(=O)C(F)(F)C(F)(F)C(F)(F)F)C(F)(F)C(F)(F)C(F)(F)F	NOT POLYMER	SingleLargestFragment			YES			PFAS	OTHER_PFAS	FALSE	O=C(OCC(COC(=O)C(F)(F)C(F)(F)C(F)(F)F)(COC(=O)C(F)(F)C(F)(F)C(F)(F)F)COC(=O)C(F)(F)C(F)(F)C(F)(F)F)C(F)(F)C(F)(F)C(F)(F)F			0.145026	0.854974	inact.	Reliable
DTXSID3072290	'71205-41-9	[3-(Methylthio)phenyl]thiourea	CSc1cc(ccc1)NC(N)=S	NOT POLYMER	SingleLargestFragment			NO			OTHERS		FALSE	CSC1C=C(C=CC=1)NC(N)=S			0.145026	0.854974	inact.	Reliable
DTXSID9044617	'2338-76-3	[3-(Trifluoromethyl)phenyl]acetonitrile	N#CCc1cc(ccc1)C(F)(F)F	NOT POLYMER	SingleLargestFragment			NO			OTHERS		FALSE	N#CCC1C=C(C=CC=1)C(F)(F)F			0.145026	0.854974	inact.	Reliable
DTXSID0065355	'13114-87-9	[3-(Trifluoromethyl)phenyl]urea	NC(=O)Nc1cc(ccc1)C(F)(F)F	NOT POLYMER	SingleLargestFragment			NO			OTHERS		FALSE	NC(=O)NC1=CC(=CC=C1)C(F)(F)F			0.145026	0.854974	inact.	Reliable
DTXSID40375108	'487048-96-4	[3,3,4,4,5,5,6,6-octafluoro-6-(2-methylprop-2-enoyloxy)hexyl] 2-methylprop-2-enoate	CC(=C)C(=O)OCCC(F)(F)C(F)(F)C(F)(F)C(F)(F)OC(=O)C(C)=C	NOT POLYMER	SingleLargestFragment			NO			OTHERS		FALSE	CC(=C)C(=O)OCCC(F)(F)C(F)(F)C(F)(F)C(F)(F)OC(=O)C(C)=C			0.145026	0.854974	inact.	Reliable
DTXSID90379878	'86217-01-8	[3,3,4,4,5,6,6,6-octafluoro-5-(trifluoromethyl)hexyl] Prop-2-enoate	C=CC(=O)OCCC(F)(F)C(F)(F)C(F)(C(F)(F)F)C(F)(F)F	NOT POLYMER	SingleLargestFragment			YES			PFAS	OTHER_PFAS	FALSE	C=CC(=O)OCCC(F)(F)C(F)(F)C(F)(C(F)(F)F)C(F)(F)F			0.145026	0.854974	inact.	Reliable
DTXSID1059442	'116-96-1	[3,3'-Bi-7H-benz[de]anthracene]-7,7'-dione	O=C1c2ccccc2-c2ccc(-c3ccc4c5c(cccc35)C(=O)c3ccccc-43)c3cccc1c23	NOT POLYMER	SingleLargestFragment			NO			OTHERS		FALSE	O=C1C2=CC=CC3C2=C(C=CC=3C2C=CC3=C4C(=CC=CC=24)C(=O)C2C=CC=CC3=2)C2C=CC=CC1=2			0.145026	0.854974	inact.	Reliable
DTXSID0068074	'38157-01-6	[3,3'-Bi-7H-benz[de]anthracene]-7,7'-dione, 9,9'-diamino-	Nc1cc2c(cc1)-c1ccc(-c3ccc4c5c(cccc35)C(=O)c3cc(N)ccc-43)c3cccc(c13)C2=O	NOT POLYMER	SingleLargestFragment			NO			OTHERS		FALSE	NC1C=C2C(=CC=1)C1=CC=C(C3=CC=CC(=C31)C2=O)C1C=CC2=C3C(=CC=CC=13)C(=O)C1C=C(N)C=CC2=1			0.145026	0.854974	inact.	Reliable
DTXSID5068073	'38157-00-5	[3,3'-Bi-7H-benz[de]anthracene]-7,7'-dione, 9,9'-dinitro-	[O-][N+](=O)c1cc2c(cc1)-c1ccc(-c3ccc4c5c(cccc35)C(=O)c3cc(ccc-43)[N+]([O-])=O)c3cccc(c13)C2=O	NOT POLYMER	SingleLargestFragment			NO			OTHERS		FALSE	[O-][N+](=O)C1=CC2=C(C=C1)C1C=CC(C3=CC=C4C5C3=CC=CC=5C(=O)C3=CC(=CC=C43)[N+]([O-])=O)=C3C=CC=C(C3=1)C2=O			0.145026	0.854974	inact.	Reliable
DTXSID00863339	'4203-77-4	[3,3'-Bianthra[1,9-cd]pyrazole]-6,6'(1H,1'H)-dione, 1,1'-diethyl-	CC[n]1[n]c2c3c1-c1ccccc1C(=O)c3ccc2-c1ccc2c3c(-c4ccccc4C2=O)[n](CC)[n]c13	NOT POLYMER	SingleLargestFragment			NO			OTHERS		FALSE	CCN1N=C2C3=C1C1=CC=CC=C1C(=O)C3=CC=C2C1=CC=C2C3=C(C4=CC=CC=C4C2=O)N(CC)N=C13			0.145026	0.854974	inact.	Reliable
DTXSID9072313	'71230-66-5	[3,3'-Bianthra[1,9-cd]pyrazole]-6,6'(1H,1'H)-dione, 1-methyl-1'-(1-methylethyl)-	C[n]1[n]c2c3c1-c1ccccc1C(=O)c3ccc2-c1ccc2c3c1[n][n](C(C)C)c3-c1ccccc1C2=O	NOT POLYMER	SingleLargestFragment			NO			OTHERS		FALSE	CN1N=C2C3=C1C1C=CC=CC=1C(=O)C3=CC=C2C1=CC=C2C(=O)C3C=CC=CC=3C3=C2C1=NN3C(C)C			0.145026	0.854974	inact.	Reliable
DTXSID1059604	'129-54-4	[3,3'-Bianthra[1,9-cd]pyrazole]-6,6'(2H,2'H)-dione	O=C1c2ccccc2-c2[n][nH]c3c2c1ccc3-c1ccc2c3c([n][nH]c13)-c1ccccc1C2=O	NOT POLYMER	SingleLargestFragment			NO			OTHERS		FALSE	O=C1C2C=CC=CC=2C2=NNC3C2=C1C=CC=3C1C=CC2=C3C(=NNC=13)C1C=CC=CC=1C2=O			0.145026	0.854974	inact.	Reliable
DTXSID20884086	'4534-73-0	[3,3'-Bifuran]-2,2',5,5'-tetrone, tetrahydro-	O=C1CC(C2CC(=O)OC2=O)C(=O)O1	NOT POLYMER	SingleLargestFragment			NO			OTHERS		FALSE	O=C1CC(C2CC(=O)OC2=O)C(=O)O1			0.145026	0.854974	inact.	Reliable
DTXSID30813428	'61860-03-5	[3,3-Bis(trifluoromethyl)-4,5-dihydro-3H-pyrazol-4-yl](phenyl)methanone	O=C(C1CN=NC1(C(F)(F)F)C(F)(F)F)c1ccccc1	NOT POLYMER	SingleLargestFragment			NO			OTHERS		FALSE	O=C(C1CN=NC1(C(F)(F)F)C(F)(F)F)C1C=CC=CC=1			0.145026	0.854974	inact.	Reliable
DTXSID90762903	'109270-36-2	[3,3-Difluoro-2-(tetrafluoroethylidene)cyclobutyl]benzene	FC(F)(F)C(F)=C1C(CC1(F)F)c1ccccc1	NOT POLYMER	SingleLargestFragment			NO			OTHERS		FALSE	FC(F)(F)C(F)=C1C(CC1(F)F)C1C=CC=CC=1			0.145026	0.854974	inact.	Reliable
DTXSID80832427	'874161-77-0	[3,5-Bis(tridecafluorohexyl)phenyl](diphenyl)phosphane	FC(F)(F)C(F)(F)C(F)(F)C(F)(F)C(F)(F)C(F)(F)c1cc(cc(c1)C(F)(F)C(F)(F)C(F)(F)C(F)(F)C(F)(F)C(F)(F)F)P(c1ccccc1)c1ccccc1	NOT POLYMER	SingleLargestFragment			YES			PFAS	OTHER_PFAS	FALSE	FC(F)(C1C=C(C=C(C=1)C(F)(F)C(F)(F)C(F)(F)C(F)(F)C(F)(F)C(F)(F)F)P(C1C=CC=CC=1)C1C=CC=CC=1)C(F)(F)C(F)(F)C(F)(F)C(F)(F)C(F)(F)F			0.145026	0.854974	inact.	Reliable
DTXSID10961693	'41451-01-8	[3-Chloro-4-(2,3-dihydroxypropoxy)phenyl]acetic acid	OC(=O)Cc1ccc(OCC(O)CO)c(Cl)c1	NOT POLYMER	SingleLargestFragment			NO			OTHERS		FALSE	OC(=O)CC1C=CC(OCC(O)CO)=C(Cl)C=1			0.145026	0.854974	inact.	Reliable
DTXSID80896322	'1137162-24-3	[4-(1,1,1,2,3,3,3-Heptafluoropropan-2-yl)phenyl]methanol	OCc1ccc(cc1)C(F)(C(F)(F)F)C(F)(F)F	NOT POLYMER	SingleLargestFragment			YES			PFAS	OTHER_PFAS	FALSE	OCC1=CC=C(C=C1)C(F)(C(F)(F)F)C(F)(F)F			0.145026	0.854974	inact.	Reliable
DTXSID90583372	'892154-66-4	[4-(3,3,4,4,5,5,6,6,6-Nonafluorohexyl)phenyl]methanol	OCc1ccc(CCC(F)(F)C(F)(F)C(F)(F)C(F)(F)F)cc1	NOT POLYMER	SingleLargestFragment			YES			PFAS	OTHER_PFAS	FALSE	OCC1=CC=C(CCC(F)(F)C(F)(F)C(F)(F)C(F)(F)F)C=C1			0.145026	0.854974	inact.	Reliable
DTXSID80465315	'462996-04-9	[4-(3,3,4,4,5,5,6,6,7,7,8,8,9,9,10,10,10-Heptadecafluorodecyl)phenyl] diphenylphosphine	FC(F)(F)C(F)(F)C(F)(F)C(F)(F)C(F)(F)C(F)(F)C(F)(F)C(F)(F)CCc1ccc(cc1)P(c1ccccc1)c1ccccc1	NOT POLYMER	SingleLargestFragment			YES			PFAS	OTHER_PFAS	FALSE	FC(F)(F)C(F)(F)C(F)(F)C(F)(F)C(F)(F)C(F)(F)C(F)(F)C(F)(F)CCC1C=CC(=CC=1)P(C1C=CC=CC=1)C1C=CC=CC=1			0.145026	0.854974	inact.	Reliable
DTXSID80584838	'649561-66-0	[4-(3,3,4,4,5,5,6,6,7,7,8,8,9,9,10,10,10-Heptadecafluorodecyl)phenyl](diphenyl)methanol	OC(c1ccccc1)(c1ccccc1)c1ccc(CCC(F)(F)C(F)(F)C(F)(F)C(F)(F)C(F)(F)C(F)(F)C(F)(F)C(F)(F)F)cc1	NOT POLYMER	SingleLargestFragment			YES			PFAS	OTHER_PFAS	FALSE	OC(C1C=CC=CC=1)(C1C=CC=CC=1)C1C=CC(CCC(F)(F)C(F)(F)C(F)(F)C(F)(F)C(F)(F)C(F)(F)C(F)(F)C(F)(F)F)=CC=1			0.145026	0.854974	inact.	Reliable
DTXSID10584841	'865758-47-0	[4-(3,3,4,4,5,5,6,6,7,7,8,8,9,9,10,10,10-Heptadecafluorodecyl)phenyl]bis(4-methoxyphenyl)methanol	COc1ccc(cc1)C(O)(c1ccc(CCC(F)(F)C(F)(F)C(F)(F)C(F)(F)C(F)(F)C(F)(F)C(F)(F)C(F)(F)F)cc1)c1ccc(cc1)OC	NOT POLYMER	SingleLargestFragment			YES			PFAS	OTHER_PFAS	FALSE	COC1C=CC(=CC=1)C(O)(C1C=CC(CCC(F)(F)C(F)(F)C(F)(F)C(F)(F)C(F)(F)C(F)(F)C(F)(F)C(F)(F)F)=CC=1)C1C=CC(=CC=1)OC			0.145026	0.854974	inact.	Reliable
DTXSID60583425	'356055-77-1	[4-(3,3,4,4,5,5,6,6,7,7,8,8,9,9,10,10,10-Heptadecafluorodecyl)phenyl]methanol	OCc1ccc(CCC(F)(F)C(F)(F)C(F)(F)C(F)(F)C(F)(F)C(F)(F)C(F)(F)C(F)(F)F)cc1	NOT POLYMER	SingleLargestFragment			YES			PFAS	OTHER_PFAS	FALSE	OCC1=CC=C(CCC(F)(F)C(F)(F)C(F)(F)C(F)(F)C(F)(F)C(F)(F)C(F)(F)C(F)(F)F)C=C1			0.145026	0.854974	inact.	Reliable
DTXSID1041211	'23822-43-7	[4-(4-Chlorophenoxy)phenyl]urea	NC(=O)Nc1ccc(cc1)Oc1ccc(Cl)cc1	NOT POLYMER	SingleLargestFragment			NO			OTHERS		FALSE	NC(=O)NC1C=CC(=CC=1)OC1C=CC(Cl)=CC=1			0.145026	0.854974	inact.	Reliable
DTXSID30724661	'163114-33-8	[4-(Heptadecafluorooctyl)phenyl]methanol	OCc1ccc(cc1)C(F)(F)C(F)(F)C(F)(F)C(F)(F)C(F)(F)C(F)(F)C(F)(F)C(F)(F)F	NOT POLYMER	SingleLargestFragment			YES			PFAS	OTHER_PFAS	FALSE	OCC1=CC=C(C=C1)C(F)(F)C(F)(F)C(F)(F)C(F)(F)C(F)(F)C(F)(F)C(F)(F)C(F)(F)F			0.145026	0.854974	inact.	Reliable
DTXSID70522244	'81449-01-6	[4-(Hydroxymethyl)phenyl](phenyl)methanone	OCc1ccc(cc1)C(=O)c1ccccc1	NOT POLYMER	SingleLargestFragment			YES	Food_Packing		OTHERS		FALSE	OCC1C=CC(=CC=1)C(=O)C1C=CC=CC=1			0.145026	0.854974	inact.	Reliable
DTXSID4051740	'15111-96-3	[4-(Prop-1-en-2-yl)cyclohex-1-en-1-yl]methyl acetate	CC(=O)OCC1CCC(CC=1)C(C)=C	NOT POLYMER	SingleLargestFragment			YES	Food_Packing		OTHERS		FALSE	CC(=O)OCC1CCC(CC=1)C(C)=C			0.145026	0.854974	inact.	Reliable
DTXSID90512006	'60935-07-1	[4,4,4-Trifluoro-3-(trifluoromethyl)but-2-en-1-ylidene]propanedinitrile	N#CC(=CC=C(C(F)(F)F)C(F)(F)F)C#N	NOT POLYMER	SingleLargestFragment			NO			OTHERS		FALSE	N#CC(=CC=C(C(F)(F)F)C(F)(F)F)C#N			0.145026	0.854974	inact.	Unreliable
DTXSID00864068	'7477-67-0	[4,4'-Bi-3H-pyrazole]-3,3'-dione, 2,2',4,4'-tetrahydro-5,5'-dimethyl-2,2'-diphenyl-	CC1=NN(c2ccccc2)C(=O)C1C1C(=O)N(N=C1C)c1ccccc1	NOT POLYMER	SingleLargestFragment			NO			OTHERS		FALSE	CC1=NN(C2C=CC=CC=2)C(=O)C1C1C(=O)N(N=C1C)C1C=CC=CC=1			0.145026	0.854974	inact.	Reliable
DTXSID6059441	'116-90-5	[4,4'-Bi-7H-benz[de]anthracene]-7,7'-dione	O=C1c2ccccc2-c2cccc3c2c1ccc3-c1ccc2c3c1cccc3-c1ccccc1C2=O	NOT POLYMER	SingleLargestFragment			NO			OTHERS		FALSE	O=C1C2C=CC=CC=2C2=CC=CC3C2=C1C=CC=3C1C=CC2=C3C(=CC=CC=13)C1C=CC=CC=1C2=O			0.145026	0.854974	inact.	Reliable
DTXSID60813431	'61859-95-8	[4,4-Bis(trifluoromethyl)-4,5-dihydro-1H-pyrazol-3-yl](phenyl)methanone	O=C(C1=NNCC1(C(F)(F)F)C(F)(F)F)c1ccccc1	NOT POLYMER	SingleLargestFragment			NO			OTHERS		FALSE	O=C(C1N=NCC1(C(F)(F)F)C(F)(F)F)C1C=CC=CC=1			0.145026	0.854974	inact.	Reliable
DTXSID50305274	'21250-00-0	[4-[3-(4-acetyloxyphenyl)-1,1,2,2,3,3-hexafluoropropyl]phenyl] acetate	CC(=O)Oc1ccc(cc1)C(F)(F)C(F)(F)C(F)(F)c1ccc(cc1)OC(C)=O	NOT POLYMER	SingleLargestFragment			YES			PFAS	OTHER_PFAS	FALSE	CC(=O)OC1C=CC(=CC=1)C(F)(F)C(F)(F)C(F)(F)C1C=CC(=CC=1)OC(C)=O			0.145026	0.854974	inact.	Reliable
DTXSID3058795	'76-24-4	[5,5'-Bipyrimidine]-2,2',4,4',6,6'(1H,1'H,3H,3'H,5H,5'H)-hexone, 5,5'-dihydroxy-	OC1(C(=O)NC(=O)NC1=O)C1(O)C(=O)NC(=O)NC1=O	NOT POLYMER	SingleLargestFragment			NO			OTHERS		FALSE	OC1(C(=O)NC(=O)NC1=O)C1(O)C(=O)NC(=O)NC1=O			0.145026	0.854974	inact.	Reliable
DTXSID90276631	'99241-81-3	[5-ethyl-2-(2-methyl-1-prop-2-enoyloxypropan-2-yl)-1,3-dioxan-5-yl]methyl prop-2-enoate	CC(C)(COC(=O)C=C)C1OCC(COC(=O)C=C)(CO1)CC	NOT POLYMER	SingleLargestFragment			NO			OTHERS		FALSE	CC(C)(COC(=O)C=C)C1OCC(COC(=O)C=C)(CO1)CC			0.145026	0.854974	inact.	Reliable
DTXSID50315494	'70629-81-1	[6-chloro-2-methyl-4-[(2,2,2-trifluoroacetyl)amino]oxan-3-yl] 2,2,2-trifluoroacetate	CC1OC(Cl)CC(NC(=O)C(F)(F)F)C1OC(=O)C(F)(F)F	NOT POLYMER	SingleLargestFragment			NO			OTHERS		FALSE	CC1OC(Cl)CC(NC(=O)C(F)(F)F)C1OC(=O)C(F)(F)F			0.145026	0.854974	inact.	Unreliable
DTXSID50403300	'80413-52-1	[6-oxo-6-(2-prop-2-enoyloxyethoxy)hexyl] 6-hydroxyhexanoate	C=CC(=O)OCCOC(=O)CCCCCOC(=O)CCCCCO	NOT POLYMER	SingleLargestFragment			YES	Food_Packing		OTHERS		FALSE	C=CC(=O)OCCOC(=O)CCCCCOC(=O)CCCCCO			0.145026	0.854974	inact.	Reliable
DTXSID00887792	'71130-11-5	[9,9'-Bianthracene]-10,10'(9H,9'H)-dione, 3,3'-bis(1,1-dimethylethyl)-	CC(C)(C)c1cc2c(cc1)C(C1c3ccccc3C(=O)c3cc(ccc31)C(C)(C)C)c1ccccc1C2=O	NOT POLYMER	SingleLargestFragment			NO			OTHERS		FALSE	CC(C)(C)C1=CC2=C(C=C1)C(C1C3C=CC=CC=3C(=O)C3C=C(C=CC=31)C(C)(C)C)C1C=CC=CC=1C2=O			0.145026	0.854974	inact.	Reliable
DTXSID60887839	'71130-12-6	[9,9'-Bianthracene]-10,10'(9H,9'H)-dione, 3,3'-diethyl-	CCc1cc2c(cc1)C(C1c3ccccc3C(=O)c3cc(CC)ccc31)c1ccccc1C2=O	NOT POLYMER	SingleLargestFragment			NO			OTHERS		FALSE	CCC1=CC2=C(C=C1)C(C1C3C=CC=CC=3C(=O)C3C=C(CC)C=CC=31)C1C=CC=CC=1C2=O			0.145026	0.854974	inact.	Reliable
DTXSID0072273	'71173-72-3	[Bis[4-(dimethylamino)phenyl]methyl]urea	CN(C)c1ccc(cc1)C(NC(N)=O)c1ccc(cc1)N(C)C	NOT POLYMER	SingleLargestFragment			NO			OTHERS		FALSE	CN(C)C1C=CC(=CC=1)C(NC(N)=O)C1C=CC(=CC=1)N(C)C			0.145026	0.854974	inact.	Reliable
DTXSID20972472	'56986-36-8	[Butyl(nitroso)amino]methyl acetate	CCCCN(COC(C)=O)N=O	NOT POLYMER	SingleLargestFragment			NO			OTHERS		FALSE	CCCCN(COC(C)=O)N=O			0.145026	0.854974	inact.	Reliable
DTXSID60730715	'94196-26-6	[Ethyl(1,1,2,2,3,3,4,4,5,5,6,6,7,7,8,8,8-heptadecafluorooctane-1-sulfonyl)amino]methanesulfonic acid	CCN(CS(O)(=O)=O)S(=O)(=O)C(F)(F)C(F)(F)C(F)(F)C(F)(F)C(F)(F)C(F)(F)C(F)(F)C(F)(F)F	NOT POLYMER	SingleLargestFragment			YES			PFAS	OTHER_PFAS	FALSE	CCN(CS(O)(=O)=O)S(=O)(=O)C(F)(F)C(F)(F)C(F)(F)C(F)(F)C(F)(F)C(F)(F)C(F)(F)C(F)(F)F			0.145026	0.854974	inact.	Reliable
DTXSID50892573	'NOCAS_892573	[Ethyl(3-{[(heptadecafluorooctyl)sulfonyl]amino}propyl)amino]oxidanide	CCN([O-])CCCNS(=O)(=O)C(F)(F)C(F)(F)C(F)(F)C(F)(F)C(F)(F)C(F)(F)C(F)(F)C(F)(F)F	NOT POLYMER	SingleLargestFragment			NO			OTHERS		FALSE	CCN(O)CCCNS(=O)(=O)C(F)(F)C(F)(F)C(F)(F)C(F)(F)C(F)(F)C(F)(F)C(F)(F)C(F)(F)F			0.145026	0.854974	inact.	Reliable
DTXSID20700459	'NOCAS_700459	[Ethyl(3-{[(tridecafluorohexyl)sulfonyl]amino}propyl)amino]oxidanide	CCN([O-])CCCNS(=O)(=O)C(F)(F)C(F)(F)C(F)(F)C(F)(F)C(F)(F)C(F)(F)F	NOT POLYMER	SingleLargestFragment			NO			OTHERS		FALSE	CCN(O)CCCNS(=O)(=O)C(F)(F)C(F)(F)C(F)(F)C(F)(F)C(F)(F)C(F)(F)F			0.145026	0.854974	inact.	Reliable
DTXSID20897050	'1612778-40-1	[N(E),S(S)]-N-(2-Fluorophenyl)methyleneperfluorobutanesulfinamide	O=[S@](/N=C/c1ccccc1F)C(F)(F)C(F)(F)C(F)(F)C(F)(F)F	NOT POLYMER	SingleLargestFragment			YES			PFAS	OTHER_PFAS	FALSE	O=S(N=CC1C=CC=CC=1F)C(F)(F)C(F)(F)C(F)(F)C(F)(F)F			0.145026	0.854974	inact.	Unreliable
DTXSID50897048	'1612778-41-2	[N(E),S(S)]-N-(3-Fluorophenyl)methyleneperfluorobutanesulfinamide	O=[S@](/N=C/c1cc(F)ccc1)C(F)(F)C(F)(F)C(F)(F)C(F)(F)F	NOT POLYMER	SingleLargestFragment			YES			PFAS	OTHER_PFAS	FALSE	O=S(N=CC1=CC(F)=CC=C1)C(F)(F)C(F)(F)C(F)(F)C(F)(F)F			0.145026	0.854974	inact.	Unreliable
DTXSID90897047	'1612778-35-4	[N(E),S(S)]-N-(4-chlorophenyl)methyleneperfluorobutanesulfinamide	O=[S@](/N=C/c1ccc(Cl)cc1)C(F)(F)C(F)(F)C(F)(F)C(F)(F)F	NOT POLYMER	SingleLargestFragment			YES			PFAS	OTHER_PFAS	FALSE	O=S(N=CC1C=CC(Cl)=CC=1)C(F)(F)C(F)(F)C(F)(F)C(F)(F)F			0.145026	0.854974	inact.	Reliable
DTXSID70897025	'1612778-39-8	[N(E),S(S)]-N-(4-methylphenyl)methyleneperfluorobutanesulfinamide	Cc1ccc(/C=N/[S@@](=O)C(F)(F)C(F)(F)C(F)(F)C(F)(F)F)cc1	NOT POLYMER	SingleLargestFragment			YES			PFAS	OTHER_PFAS	FALSE	CC1=CC=C(C=C1)C=NS(=O)C(F)(F)C(F)(F)C(F)(F)C(F)(F)F			0.145026	0.854974	inact.	Reliable
DTXSID80897051	'1612778-37-6	[N(E),S(S)]-N-(4-nitrophenyl)methyleneperfluorobutanesulfinamide	[O-][N+](=O)c1ccc(/C=N/[S@@](=O)C(F)(F)C(F)(F)C(F)(F)C(F)(F)F)cc1	NOT POLYMER	SingleLargestFragment			YES			PFAS	OTHER_PFAS	FALSE	[O-][N+](=O)C1C=CC(C=NS(=O)C(F)(F)C(F)(F)C(F)(F)C(F)(F)F)=CC=1			0.145026	0.854974	inact.	Reliable
DTXSID10897024	'1612778-34-3	[N(E),S(S)]-N-phenylmethyleneperfluorobutanesulfinamide	O=[S@](/N=C/c1ccccc1)C(F)(F)C(F)(F)C(F)(F)C(F)(F)F	NOT POLYMER	SingleLargestFragment			YES			PFAS	OTHER_PFAS	FALSE	O=S(N=CC1C=CC=CC=1)C(F)(F)C(F)(F)C(F)(F)C(F)(F)F			0.145026	0.854974	inact.	Reliable
DTXSID7070509	'67584-57-0	[N-Methylperfluorohexane-1-sulfonamide]ethyl acrylate	CN(CCOC(=O)C=C)S(=O)(=O)C(F)(F)C(F)(F)C(F)(F)C(F)(F)C(F)(F)C(F)(F)F	NOT POLYMER	SingleLargestFragment			YES		OEHHA_LIST	PFAS	COMMERICIAL_IMPORTANT	FALSE	CN(CCOC(=O)C=C)S(=O)(=O)C(F)(F)C(F)(F)C(F)(F)C(F)(F)C(F)(F)C(F)(F)F			0.145026	0.854974	inact.	Reliable
DTXSID70474830	'141652-05-3	[Perfluoro-2-(trifluoromethoxy)propoxy]-2-propene	C=CCOC(F)(F)C(F)(OC(F)(F)F)C(F)(F)F	NOT POLYMER	SingleLargestFragment			NO			OTHERS		FALSE	C=CCOC(F)(F)C(F)(OC(F)(F)F)C(F)(F)F			0.145026	0.854974	inact.	Unreliable
DTXSID90896050	'1335014-68-0	[S-(1,1,2,2,3,3,4,4,4-Nonafluorobutane-1-)sulfonimidoyl]benzene	N=S(=O)(c1ccccc1)C(F)(F)C(F)(F)C(F)(F)C(F)(F)F	NOT POLYMER	SingleLargestFragment			YES			PFAS	OTHER_PFAS	FALSE	N=S(=O)(C1C=CC=CC=1)C(F)(F)C(F)(F)C(F)(F)C(F)(F)F			0.145026	0.854974	inact.	Reliable
DTXSID70543939	'102197-77-3	{[(16,16,17,17,18,18,18-Heptafluorooctadecyl)oxy]methyl}benzene	FC(F)(F)C(F)(F)C(F)(F)CCCCCCCCCCCCCCCOCc1ccccc1	NOT POLYMER	SingleLargestFragment			YES			PFAS	OTHER_PFAS	FALSE	FC(F)(F)C(F)(F)C(F)(F)CCCCCCCCCCCCCCCOCC1C=CC=CC=1			0.145026	0.854974	inact.	Reliable
DTXSID80548637	'111860-56-1	{[(1-Bromo-1,2,2,2-tetrafluoroethyl)sulfanyl]methyl}benzene	FC(F)(F)C(F)(Br)SCc1ccccc1	NOT POLYMER	SingleLargestFragment			NO			OTHERS		FALSE	FC(F)(F)C(F)(Br)SCC1C=CC=CC=1			0.145026	0.854974	inact.	Reliable
DTXSID10895580	'200337-06-0	{[(2,2,3,3,4,4,4-Heptafluorobutyl)sulfanyl]methyl}benzene	FC(F)(F)C(F)(F)C(F)(F)CSCc1ccccc1	NOT POLYMER	SingleLargestFragment			YES			PFAS	OTHER_PFAS	FALSE	FC(F)(F)C(F)(F)C(F)(F)CSCC1C=CC=CC=1			0.145026	0.854974	inact.	Reliable
DTXSID50578244	'66463-33-0	{[(2,3,3,4,4,5,5-Heptafluorocyclopent-1-en-1-yl)oxy]methyl}benzene	FC1=C(OCc2ccccc2)C(F)(F)C(F)(F)C1(F)F	NOT POLYMER	SingleLargestFragment			YES			PFAS	OTHER_PFAS	FALSE	FC1=C(OCC2C=CC=CC=2)C(F)(F)C(F)(F)C1(F)F			0.145026	0.854974	inact.	Reliable
DTXSID20697618	'18448-29-8	{[(2-Chloro-3,3,4,4-tetrafluorocyclobut-1-en-1-yl)oxy]methyl}benzene	FC1(F)C(Cl)=C(OCc2ccccc2)C1(F)F	NOT POLYMER	SingleLargestFragment			NO			OTHERS		FALSE	FC1(F)C(Cl)=C(OCC2C=CC=CC=2)C1(F)F			0.145026	0.854974	inact.	Reliable
DTXSID50512406	'68409-04-1	{[(Heptafluoropropyl)sulfanyl]methyl}benzene	FC(F)(F)C(F)(F)C(F)(F)SCc1ccccc1	NOT POLYMER	SingleLargestFragment			YES			PFAS	OTHER_PFAS	FALSE	FC(F)(F)C(F)(F)C(F)(F)SCC1C=CC=CC=1			0.145026	0.854974	inact.	Reliable
DTXSID10553633	'102780-89-2	{[1,1,1,3,3,4,4,5,5,5-Decafluoro-2-(trifluoromethyl)pentan-2-yl]sulfanyl}benzene	FC(F)(F)C(F)(F)C(F)(F)C(Sc1ccccc1)(C(F)(F)F)C(F)(F)F	NOT POLYMER	SingleLargestFragment			YES			PFAS	OTHER_PFAS	FALSE	FC(F)(F)C(F)(F)C(F)(F)C(SC1C=CC=CC=1)(C(F)(F)F)C(F)(F)F			0.145026	0.854974	inact.	Reliable
DTXSID901015805	'NOCAS_1015805	{1-[1-(3-chloro-1,1,2,2,3,3-hexafluoropropoxy)-1,2,2,2-tetrafluoroethoxy]-1,2,2,2-tetrafluoroethoxy}(difluoro)acetic acid	OC(=O)C(F)(F)OC(F)(OC(F)(OC(F)(F)C(F)(F)C(F)(F)Cl)C(F)(F)F)C(F)(F)F	NOT POLYMER	SingleLargestFragment			NO			OTHERS		FALSE	OC(=O)C(F)(F)OC(F)(OC(F)(OC(F)(F)C(F)(F)C(F)(F)Cl)C(F)(F)F)C(F)(F)F			0.145026	0.854974	inact.	Reliable
DTXSID8051837	'198404-98-7	{1-Methyl-2-[(1,2,2-trimethylbicyclo[3.1.0]hex-3-yl)methyl]cyclopropyl}methanol	CC1(C)C(CC2CC12C)CC1CC1(C)CO	NOT POLYMER	SingleLargestFragment			NO			OTHERS		FALSE	CC1(C)C(CC2CC12C)CC1CC1(C)CO			0.145026	0.854974	inact.	Unreliable
DTXSID601015806	'NOCAS_1015806	{2-[1-(3-chloro-1,1,2,2,3,3-hexafluoropropoxy)-1,2,2,2-tetrafluoroethoxy]-1,1,2,3,3,3-hexafluoropropoxy}(difluoro)acetic acid	OC(=O)C(F)(F)OC(F)(F)C(F)(OC(F)(OC(F)(F)C(F)(F)C(F)(F)Cl)C(F)(F)F)C(F)(F)F	NOT POLYMER	SingleLargestFragment			NO			OTHERS		FALSE	OC(=O)C(F)(F)OC(F)(F)C(F)(OC(F)(OC(F)(F)C(F)(F)C(F)(F)Cl)C(F)(F)F)C(F)(F)F			0.145026	0.854974	inact.	Unreliable
DTXSID6044985	'764-99-8	{2-[2-(Ethenyloxy)ethoxy]ethoxy}ethene	C=COCCOCCOC=C	NOT POLYMER	SingleLargestFragment			YES	Food_Packing		OTHERS		FALSE	C=COCCOCCOC=C			0.145026	0.854974	inact.	Reliable
DTXSID201000015	'78778-28-6	{2-[3-(4-Fluorophenoxy)propyl]-4-hydroxyoctahydroquinolin-1(2H)-yl}carbamic acid	OC(=O)NN1[C@@H]2CCCC[C@H]2[C@@H](O)CC1CCCOc1ccc(F)cc1	NOT POLYMER	SingleLargestFragment			NO			OTHERS		FALSE	OC(=O)NN1C(CC(O)C2CCCCC12)CCCOC1C=CC(F)=CC=1			0.145026	0.854974	inact.	Unreliable
DTXSID00956139	'34643-12-4	{2-[4-(Butan-2-yl)-2-chlorophenoxy]-5-methylphenyl}acetic acid	Cc1ccc(Oc2ccc(cc2Cl)C(C)CC)c(CC(O)=O)c1	NOT POLYMER	SingleLargestFragment			NO			OTHERS		FALSE	CC1C=CC(OC2C=CC(=CC=2Cl)C(C)CC)=C(CC(O)=O)C=1			0.145026	0.854974	inact.	Reliable
DTXSID50849941	'57670-47-0	{2-[Ethyl(1,1,2,2,3,3,4,4,5,5,6,6,7,7,8,8,8-heptadecafluorooctane-1-sulfonyl)amino]ethyl}phosphonic acid	CCN(CCP(O)(O)=O)S(=O)(=O)C(F)(F)C(F)(F)C(F)(F)C(F)(F)C(F)(F)C(F)(F)C(F)(F)C(F)(F)F	NOT POLYMER	SingleLargestFragment			YES			PFAS	OTHER_PFAS	FALSE	CCN(CCP(O)(O)=O)S(=O)(=O)C(F)(F)C(F)(F)C(F)(F)C(F)(F)C(F)(F)C(F)(F)C(F)(F)C(F)(F)F			0.145026	0.854974	inact.	Reliable
DTXSID10806712	'62623-09-0	{4-[(1,2,3,3,4,4,5,5,6,6,7,7,8,8,9,9,9-Heptadecafluoronon-1-en-1-yl)oxy]phenyl}methanol	OCc1ccc(cc1)OC(F)=C(F)C(F)(F)C(F)(F)C(F)(F)C(F)(F)C(F)(F)C(F)(F)C(F)(F)F	NOT POLYMER	SingleLargestFragment			YES			PFAS	OTHER_PFAS	FALSE	OCC1=CC=C(C=C1)OC(F)=C(F)C(F)(F)C(F)(F)C(F)(F)C(F)(F)C(F)(F)C(F)(F)C(F)(F)F			0.145026	0.854974	inact.	Reliable
DTXSID80585047	'892155-69-0	{4-[(4,4,5,5,6,6,7,7,8,8,9,9,10,10,11,11,11-Heptadecafluoroundecyl)oxy]phenyl}methanol	OCc1ccc(cc1)OCCCC(F)(F)C(F)(F)C(F)(F)C(F)(F)C(F)(F)C(F)(F)C(F)(F)C(F)(F)F	NOT POLYMER	SingleLargestFragment			YES			PFAS	OTHER_PFAS	FALSE	OCC1=CC=C(C=C1)OCCCC(F)(F)C(F)(F)C(F)(F)C(F)(F)C(F)(F)C(F)(F)C(F)(F)C(F)(F)F			0.145026	0.854974	inact.	Reliable
DTXSID50696538	'957206-65-4	{4-[(4,4,5,5,6,6,7,7,8,8,9,9,9-Tridecafluorononyl)oxy]phenyl}methanol	OCc1ccc(cc1)OCCCC(F)(F)C(F)(F)C(F)(F)C(F)(F)C(F)(F)C(F)(F)F	NOT POLYMER	SingleLargestFragment			YES			PFAS	OTHER_PFAS	FALSE	OCC1=CC=C(C=C1)OCCCC(F)(F)C(F)(F)C(F)(F)C(F)(F)C(F)(F)C(F)(F)F			0.145026	0.854974	inact.	Reliable
DTXSID8029575	'114651-37-5	{4-[(Ethenyloxy)methyl]cyclohexyl}methanol	C=COCC1CCC(CO)CC1	NOT POLYMER	SingleLargestFragment			YES	Food_Packing		OTHERS		FALSE	C=COCC1CCC(CO)CC1			0.145026	0.854974	inact.	Reliable
DTXSID7048792	'NOCAS_48792	{4-[4-(Acetylamino)-2-oxopyrimidin-1(2H)-yl]-1,3-dioxolan-2-yl}methyl benzoate	CC(=O)NC1C=CN(C2COC(COC(=O)c3ccccc3)O2)C(=O)N=1	NOT POLYMER	SingleLargestFragment			NO			OTHERS		FALSE	CC(=O)NC1C=CN(C2COC(COC(=O)C3C=CC=CC=3)O2)C(=O)N=1			0.145026	0.854974	inact.	Reliable
DTXSID90183891	'29730-06-1	1-((1-Hydroperoxymethylcyclohexyl)dioxy)methylcyclohexan-1-ol	OC1(COOC2(COO)CCCCC2)CCCCC1	NOT POLYMER	SingleLargestFragment			NO			OTHERS		FALSE	OC1(COOC2(COO)CCCCC2)CCCCC1			0.145026	0.854974	inact.	Unreliable
DTXSID10198200	'5008-73-1	1-((1-Methylethyl)thio)propane	CCCSC(C)C	NOT POLYMER	SingleLargestFragment			NO			OTHERS		FALSE	CCCSC(C)C			0.145026	0.854974	inact.	Reliable
DTXSID10204299	'55745-69-2	1-((2,3-Dihydro-5-benzofuryl)methyl)piperazine	C(c1cc2CCOc2cc1)N1CCNCC1	NOT POLYMER	SingleLargestFragment			NO			OTHERS		FALSE	C(C1=CC2CCOC=2C=C1)N1CCNCC1			0.145026	0.854974	inact.	Reliable
DTXSID20198251	'50257-39-1	1-((2,4,6-Trimethylphenyl)sulphonyl)-1H-imidazole	Cc1cc(C)c(c(C)c1)S(=O)(=O)[n]1c[n]cc1	NOT POLYMER	SingleLargestFragment			NO			OTHERS		FALSE	CC1C=C(C)C=C(C)C=1S(=O)(=O)N1C=NC=C1			0.145026	0.854974	inact.	Unreliable
DTXSID20202584	'54230-60-3	1-((2,4,6-Tris(isopropyl)phenyl)sulphonyl)-1H-1,2,4-triazole	CC(C)c1cc(C(C)C)c(c(c1)C(C)C)S(=O)(=O)[n]1c[n]c[n]1	NOT POLYMER	SingleLargestFragment			NO			OTHERS		FALSE	CC(C)C1C=C(C=C(C(C)C)C=1S(=O)(=O)N1C=NC=N1)C(C)C			0.145026	0.854974	inact.	Unreliable
DTXSID10194328	'41388-01-6	1-((2,4-Dinitrophenyl)amino)-3,4-dihydro-4,4,6-trimethyl-1H-pyrimidine-2-thione	CC1=CC(C)(C)NC(=S)N1Nc1ccc(cc1[N+]([O-])=O)[N+]([O-])=O	NOT POLYMER	SingleLargestFragment			NO			OTHERS		FALSE	CC1=CC(C)(C)NC(=S)N1NC1C=CC(=CC=1[N+]([O-])=O)[N+]([O-])=O			0.145026	0.854974	inact.	Reliable
DTXSID8064357	'6434-57-7	1-((2-Hydroxy-4-nitrophenyl)azo)-2-naphthol	[O-][N+](=O)c1cc(O)c(cc1)N=Nc1c2ccccc2ccc1O	NOT POLYMER	SingleLargestFragment		DTXSID101015013	NO			OTHERS		FALSE	[O-][N+](=O)C1C=C(O)C(=CC=1)N=NC1C2=CC=CC=C2C=CC=1O			0.145026	0.854974	inact.	Reliable
DTXSID3061635	'1229-55-6	1-((2-Methoxyphenyl)azo)-2-naphthol	COc1ccccc1N=Nc1c(O)ccc2ccccc21	NOT POLYMER	SingleLargestFragment			YES	Food_Packing	OEHHA_LIST	OTHERS		FALSE	COC1C=CC=CC=1N=NC1C(O)=CC=C2C=CC=CC2=1			0.145026	0.854974	inact.	Reliable
DTXSID00881154	'94159-82-7	1-((3-(Dimethylamino)propyl)amino)-(3-(perfluoro-11-methyldodecyl))propan-2-ol	CN(C)CCCNCC(O)CC(F)(F)C(F)(F)C(F)(F)C(F)(F)C(F)(F)C(F)(F)C(F)(F)C(F)(F)C(F)(F)C(F)(F)C(F)(C(F)(F)F)C(F)(F)F	NOT POLYMER	SingleLargestFragment			YES			PFAS	OTHER_PFAS	FALSE	CN(C)CCCNCC(O)CC(F)(F)C(F)(F)C(F)(F)C(F)(F)C(F)(F)C(F)(F)C(F)(F)C(F)(F)C(F)(F)C(F)(F)C(F)(C(F)(F)F)C(F)(F)F			0.145026	0.854974	inact.	Reliable
DTXSID20881156	'94159-83-8	1-((3-(Dimethylamino)propyl)amino)-(3-(perfluoro-9-methyldecyl))propanol	CN(C)CCCNC(O)CCC(F)(F)C(F)(F)C(F)(F)C(F)(F)C(F)(F)C(F)(F)C(F)(F)C(F)(F)C(F)(C(F)(F)F)C(F)(F)F	NOT POLYMER	SingleLargestFragment			YES			PFAS	OTHER_PFAS	FALSE	CN(C)CCCNC(O)CCC(F)(F)C(F)(F)C(F)(F)C(F)(F)C(F)(F)C(F)(F)C(F)(F)C(F)(F)C(F)(C(F)(F)F)C(F)(F)F			0.145026	0.854974	inact.	Reliable
DTXSID20881151	'94159-80-5	1-((3-(Dimethylamino)propyl)amino)-(3-(perfluorodecyl))propan-2-ol	CN(C)CCCNCC(O)CC(F)(F)C(F)(F)C(F)(F)C(F)(F)C(F)(F)C(F)(F)C(F)(F)C(F)(F)C(F)(F)C(F)(F)F	NOT POLYMER	SingleLargestFragment			YES			PFAS	OTHER_PFAS	FALSE	CN(C)CCCNCC(O)CC(F)(F)C(F)(F)C(F)(F)C(F)(F)C(F)(F)C(F)(F)C(F)(F)C(F)(F)C(F)(F)C(F)(F)F			0.145026	0.854974	inact.	Reliable
DTXSID60881150	'94159-79-2	1-((3-(Dimethylamino)propyl)amino)-(3-(perfluorododecyl))propan-2-ol	CN(C)CCCNCC(O)CC(F)(F)C(F)(F)C(F)(F)C(F)(F)C(F)(F)C(F)(F)C(F)(F)C(F)(F)C(F)(F)C(F)(F)C(F)(F)C(F)(F)F	NOT POLYMER	SingleLargestFragment			YES			PFAS	OTHER_PFAS	FALSE	CN(C)CCCNCC(O)CC(F)(F)C(F)(F)C(F)(F)C(F)(F)C(F)(F)C(F)(F)C(F)(F)C(F)(F)C(F)(F)C(F)(F)C(F)(F)C(F)(F)F			0.145026	0.854974	inact.	Reliable
DTXSID80881152	'94159-81-6	1-((3-(Dimethylamino)propyl)amino)-(3-(perfluorooctyl))propan-2-ol	CN(C)CCCNCC(O)CC(F)(F)C(F)(F)C(F)(F)C(F)(F)C(F)(F)C(F)(F)C(F)(F)C(F)(F)F	NOT POLYMER	SingleLargestFragment			YES			PFAS	OTHER_PFAS	FALSE	CN(C)CCCNCC(O)CC(F)(F)C(F)(F)C(F)(F)C(F)(F)C(F)(F)C(F)(F)C(F)(F)C(F)(F)F			0.145026	0.854974	inact.	Reliable
DTXSID40881234	'73353-26-1	1-((3-(Dimethylamino)propyl)amino)-3-(perfluoro-7-methyloctyl)propan-2-ol	CN(C)CCCNCC(O)CC(F)(F)C(F)(F)C(F)(F)C(F)(F)C(F)(F)C(F)(F)C(F)(C(F)(F)F)C(F)(F)F	NOT POLYMER	SingleLargestFragment			YES			PFAS	OTHER_PFAS	FALSE	CN(C)CCCNCC(O)CC(F)(F)C(F)(F)C(F)(F)C(F)(F)C(F)(F)C(F)(F)C(F)(C(F)(F)F)C(F)(F)F			0.145026	0.854974	inact.	Reliable
DTXSID70179914	'25264-26-0	1-((3-(Dimethylamino)propyl)amino)-4-(methylamino)anthraquinone	CNc1ccc(NCCCN(C)C)c2c1C(=O)c1ccccc1C2=O	NOT POLYMER	SingleLargestFragment			NO			OTHERS		FALSE	CNC1C=CC(NCCCN(C)C)=C2C=1C(=O)C1=CC=CC=C1C2=O			0.145026	0.854974	inact.	Reliable
DTXSID20192118	'38866-17-0	1-((3-(Dimethylamino)propyl)amino)-4-hydroxyanthraquinone	CN(C)CCCNc1ccc(O)c2c1C(=O)c1ccccc1C2=O	NOT POLYMER	SingleLargestFragment			NO			OTHERS		FALSE	CN(C)CCCNC1C=CC(O)=C2C=1C(=O)C1=CC=CC=C1C2=O			0.145026	0.854974	inact.	Reliable
DTXSID50176901	'22366-99-0	1-((3-Aminopropyl)amino)-4-(methylamino)-9,10-anthracenedione	CNc1ccc(NCCCN)c2C(=O)c3ccccc3C(=O)c12	NOT POLYMER	SingleLargestFragment			NO			OTHERS		FALSE	CNC1C=CC(NCCCN)=C2C(=O)C3=CC=CC=C3C(=O)C=12			0.145026	0.854974	inact.	Reliable
DTXSID10239985	'93964-11-5	1-((3-Methoxypropyl)amino)-4-(methylamino)anthraquinone	CNc1ccc(NCCCOC)c2c1C(=O)c1ccccc1C2=O	NOT POLYMER	SingleLargestFragment			NO			OTHERS		FALSE	CNC1C=CC(NCCCOC)=C2C=1C(=O)C1=CC=CC=C1C2=O			0.145026	0.854974	inact.	Reliable
DTXSID90889366	'1320-06-5	1-((4-((Dimethylphenyl)azo)dimethylphenyl)azo)-2-naphthalenol	Cc1cccc(N=Nc2ccc(N=Nc3c(O)ccc4ccccc43)c(C)c2C)c1C	NOT POLYMER	SingleLargestFragment			NO			OTHERS		FALSE	CC1C(=CC=C(N=NC2=CC=CC(C)=C2C)C=1C)N=NC1C(O)=CC=C2C=CC=CC2=1			0.145026	0.854974	inact.	Reliable
DTXSID00233654	'84674-65-7	1-((4-(1,1-Dimethylethyl)phenyl)thio)-5-(phenylthio)anthraquinone	CC(C)(C)c1ccc(cc1)Sc1cccc2c1C(=O)c1cccc(Sc3ccccc3)c1C2=O	NOT POLYMER	SingleLargestFragment			NO			OTHERS		FALSE	CC(C)(C)C1C=CC(=CC=1)SC1=CC=CC2=C1C(=O)C1C=CC=C(SC3C=CC=CC=3)C=1C2=O			0.145026	0.854974	inact.	Reliable
DTXSID00232849	'83949-26-2	1-((4-(3-Chlorophenyl)-4-piperidyl)carbonyl)pyrrolidine	O=C(N1CCCC1)C1(CCNCC1)c1cccc(Cl)c1	NOT POLYMER	SingleLargestFragment			NO			OTHERS		FALSE	O=C(N1CCCC1)C1(CCNCC1)C1C=CC=C(Cl)C=1			0.145026	0.854974	inact.	Reliable
DTXSID50235027	'85720-77-0	1-((4-(Decyloxy)phenyl)amino)anthraquinone	CCCCCCCCCCOc1ccc(cc1)Nc1cccc2c1C(=O)c1ccccc1C2=O	NOT POLYMER	SingleLargestFragment			NO			OTHERS		FALSE	CCCCCCCCCCOC1C=CC(=CC=1)NC1=CC=CC2=C1C(=O)C1=CC=CC=C1C2=O			0.145026	0.854974	inact.	Reliable
DTXSID90232757	'83863-46-1	1-((4-(m-Tolyl)-4-piperidyl)carbonyl)pyrrolidine	Cc1cc(ccc1)C1(CCNCC1)C(=O)N1CCCC1	NOT POLYMER	SingleLargestFragment			NO			OTHERS		FALSE	CC1=CC(=CC=C1)C1(CCNCC1)C(=O)N1CCCC1			0.145026	0.854974	inact.	Reliable
DTXSID70226477	'75551-82-5	1-((4,6-Bis(methylphenylamino)-1,3,5-triazin-2-yl)amino)anthraquinone	CN(c1[n]c(Nc2cccc3c2C(=O)c2ccccc2C3=O)[n]c([n]1)N(C)c1ccccc1)c1ccccc1	NOT POLYMER	SingleLargestFragment			NO			OTHERS		FALSE	CN(C1N=C(NC2=CC=CC3=C2C(=O)C2=CC=CC=C2C3=O)N=C(N=1)N(C)C1C=CC=CC=1)C1C=CC=CC=1			0.145026	0.854974	inact.	Reliable
DTXSID1064328	'6410-13-5	1-((4-chloro-2-nitrophenyl)azo)- 2-naphthalenol	[O-][N+](=O)c1cc(Cl)ccc1N=Nc1c(O)ccc2ccccc21	NOT POLYMER	SingleLargestFragment			YES		OEHHA_LIST	OTHERS		FALSE	[O-][N+](=O)C1C=C(Cl)C=CC=1N=NC1=C(O)C=CC2=CC=CC=C21			0.145026	0.854974	inact.	Reliable
DTXSID6068515	'49744-28-7	1-((4-Methoxy-2-nitrophenyl)azo)-2-naphthol	COc1cc(c(cc1)N=Nc1c(O)ccc2ccccc21)[N+]([O-])=O	NOT POLYMER	SingleLargestFragment			NO			OTHERS		FALSE	COC1=CC(=C(C=C1)N=NC1C(O)=CC=C2C=CC=CC2=1)[N+]([O-])=O			0.145026	0.854974	inact.	Reliable
DTXSID20182413	'28141-00-6	1-((4-Methylphenyl)amino)-4-(phenylamino)anthraquinone	Cc1ccc(cc1)Nc1ccc(Nc2ccccc2)c2c1C(=O)c1ccccc1C2=O	NOT POLYMER	SingleLargestFragment			NO			OTHERS		FALSE	CC1C=CC(=CC=1)NC1C=CC(NC2C=CC=CC=2)=C2C=1C(=O)C1=CC=CC=C1C2=O			0.145026	0.854974	inact.	Reliable
DTXSID20206461	'57777-84-1	1-((4-Nitrophenyl)sulphonyl)-1H-1,2,4-triazole	[O-][N+](=O)c1ccc(cc1)S(=O)(=O)[n]1c[n]c[n]1	NOT POLYMER	SingleLargestFragment			NO			OTHERS		FALSE	[O-][N+](=O)C1C=CC(=CC=1)S(=O)(=O)N1C=NC=N1			0.145026	0.854974	inact.	Reliable
DTXSID90235026	'85720-76-9	1-((4-Phenoxyphenyl)amino)anthraquinone	O=C1c2cccc(Nc3ccc(cc3)Oc3ccccc3)c2C(=O)c2ccccc12	NOT POLYMER	SingleLargestFragment			NO			OTHERS		FALSE	O=C1C2C(=CC=CC=2C(=O)C2=CC=CC=C12)NC1C=CC(=CC=1)OC1C=CC=CC=1			0.145026	0.854974	inact.	Reliable
DTXSID70234294	'85153-41-9	1-((9,10-Dihydro-9,10-dioxo-1-anthryl)amino)-5-((7-oxo-7Hbenz(de)-3-anthryl)amino)anthraquinone	O=C1c2c(cccc2Nc2cccc3c2C(=O)c2cccc(Nc4ccc5c6c(cccc46)C(=O)c4ccccc-54)c2C3=O)C(=O)c2ccccc12	NOT POLYMER	SingleLargestFragment			NO			OTHERS		FALSE	O=C1C2=CC=CC=C2C(=O)C2C(=CC=CC1=2)NC1=CC=CC2=C1C(=O)C1C=CC=C(NC3C=CC4=C5C(=CC=CC=35)C(=O)C3=CC=CC=C43)C=1C2=O			0.145026	0.854974	inact.	Reliable
DTXSID90460396	'852527-45-8	1-((Perfluorooctyl)propanoyloxy)pyrrolidine-2,5-dione	O=C(CCC(F)(F)C(F)(F)C(F)(F)C(F)(F)C(F)(F)C(F)(F)C(F)(F)C(F)(F)F)ON1C(=O)CCC1=O	NOT POLYMER	SingleLargestFragment			YES			PFAS	OTHER_PFAS	FALSE	O=C(CCC(F)(F)C(F)(F)C(F)(F)C(F)(F)C(F)(F)C(F)(F)C(F)(F)C(F)(F)F)ON1C(=O)CCC1=O			0.145026	0.854974	inact.	Reliable
DTXSID50166185	'1570-86-1	1-((p-Tolyl)methyl)cyclopropanecarbonyl chloride	Cc1ccc(CC2(CC2)C(=O)Cl)cc1	NOT POLYMER	SingleLargestFragment			NO			OTHERS		FALSE	CC1=CC=C(CC2(CC2)C(=O)Cl)C=C1			0.145026	0.854974	inact.	Reliable
DTXSID70192926	'39890-45-4	1-((Pyrrolidine-1-carbonyl)methyl)piperazine	O=C(CN1CCNCC1)N1CCCC1	NOT POLYMER	SingleLargestFragment			NO			OTHERS		FALSE	O=C(CN1CCNCC1)N1CCCC1			0.145026	0.854974	inact.	Reliable
DTXSID0042581	'112726-66-6	1-(1-(2-Benzo(b)thienyl)cyclohexyl)piperidine	C1CCCCN1C1(CCCCC1)c1cc2ccccc2[s]1	NOT POLYMER	SingleLargestFragment			NO			OTHERS		FALSE	C1CCCCN1C1(CCCCC1)C1=CC2=CC=CC=C2S1			0.145026	0.854974	inact.	Unreliable
DTXSID8023474	'2062-78-4	1-(1-(4,4-bis(4-fluorophenyl)butyl)-4-piperidinyl)-1,3-dihydro-2H-Benzimidazol-2-one	O=C1Nc2ccccc2N1C1CCN(CCCC(c2ccc(F)cc2)c2ccc(F)cc2)CC1	NOT POLYMER	SingleLargestFragment			YES		OEHHA_LIST	OTHERS		FALSE	O=C1NC2C=CC=CC=2N1C1CCN(CCCC(C2C=CC(F)=CC=2)C2C=CC(F)=CC=2)CC1			0.145026	0.854974	inact.	Reliable
DTXSID40233097	'84176-75-0	1-(1-(Phenylmethyl)-4-piperidinyl)-1H-benzimidazole	C(c1ccccc1)N1CCC(CC1)[n]1c[n]c2ccccc12	NOT POLYMER	SingleLargestFragment			NO			OTHERS		FALSE	C(C1C=CC=CC=1)N1CCC(CC1)N1C=NC2=CC=CC=C12			0.145026	0.854974	inact.	Unreliable
DTXSID10379274	'4316-00-1	1-(1,1,1,2,3,3,3-Heptafluoropropan-2-yl)-2-iodocyclohexane	FC(C1CCCCC1I)(C(F)(F)F)C(F)(F)F	NOT POLYMER	SingleLargestFragment			YES			PFAS	OTHER_PFAS	FALSE	FC(C1CCCCC1I)(C(F)(F)F)C(F)(F)F			0.145026	0.854974	inact.	Unreliable
DTXSID70896311	'51114-10-4	1-(1,1,1,2,3,3,3-Heptafluoropropan-2-yl)-2-methylbenzene	Cc1ccccc1C(F)(C(F)(F)F)C(F)(F)F	NOT POLYMER	SingleLargestFragment			YES			PFAS	OTHER_PFAS	FALSE	CC1=CC=CC=C1C(F)(C(F)(F)F)C(F)(F)F			0.145026	0.854974	inact.	Reliable
DTXSID80698666	'24813-57-8	1-(1,1,1,2,3,3,3-Heptafluoropropan-2-yl)-3,5-dinitrobenzene	[O-][N+](=O)c1cc(cc(c1)[N+]([O-])=O)C(F)(C(F)(F)F)C(F)(F)F	NOT POLYMER	SingleLargestFragment			YES			PFAS	OTHER_PFAS	FALSE	[O-][N+](=O)C1C=C(C=C(C=1)[N+]([O-])=O)C(F)(C(F)(F)F)C(F)(F)F			0.145026	0.854974	inact.	Reliable
DTXSID70896336	'2396-14-7	1-(1,1,1,2,3,3,3-Heptafluoropropan-2-yl)-4-nitrobenzene	[O-][N+](=O)c1ccc(cc1)C(F)(C(F)(F)F)C(F)(F)F	NOT POLYMER	SingleLargestFragment			YES			PFAS	OTHER_PFAS	FALSE	[O-][N+](=O)C1C=CC(=CC=1)C(F)(C(F)(F)F)C(F)(F)F			0.145026	0.854974	inact.	Reliable
DTXSID20616349	'35462-71-6	1-(1,1,1,3,3,3-Hexafluoropropan-2-yl)-4-methylbenzene	Cc1ccc(cc1)C(C(F)(F)F)C(F)(F)F	NOT POLYMER	SingleLargestFragment			NO			OTHERS		FALSE	CC1=CC=C(C=C1)C(C(F)(F)F)C(F)(F)F			0.145026	0.854974	inact.	Reliable
DTXSID60896229	'681443-29-8	1-(1,1,2,2,3,3,4,4,4-Nonafluorobutane-1-sulfonyl)-1H-benzotriazole	O=S(=O)([n]1[n][n]c2ccccc12)C(F)(F)C(F)(F)C(F)(F)C(F)(F)F	NOT POLYMER	SingleLargestFragment			YES			PFAS	OTHER_PFAS	FALSE	O=S(=O)(N1N=NC2=CC=CC=C12)C(F)(F)C(F)(F)C(F)(F)C(F)(F)F			0.145026	0.854974	inact.	Unreliable
DTXSID10512407	'63369-95-9	1-(1,1,2,2,3,3,4,4,4-Nonafluorobutane-1-sulfonyl)pent-1-yne	CCCC#CS(=O)(=O)C(F)(F)C(F)(F)C(F)(F)C(F)(F)F	NOT POLYMER	SingleLargestFragment			YES			PFAS	OTHER_PFAS	FALSE	CCCC#CS(=O)(=O)C(F)(F)C(F)(F)C(F)(F)C(F)(F)F			0.145026	0.854974	inact.	Reliable
DTXSID90896176	'113584-32-0	1-(1,1,2,2,3,3,4,4,5,5,6,6,7,7,8,8,8-Heptadecafluorooctane-1-sulfonyl)piperazine	O=S(=O)(N1CCNCC1)C(F)(F)C(F)(F)C(F)(F)C(F)(F)C(F)(F)C(F)(F)C(F)(F)C(F)(F)F	NOT POLYMER	SingleLargestFragment			YES			PFAS	OTHER_PFAS	FALSE	O=S(=O)(N1CCNCC1)C(F)(F)C(F)(F)C(F)(F)C(F)(F)C(F)(F)C(F)(F)C(F)(F)C(F)(F)F			0.145026	0.854974	inact.	Reliable
DTXSID90855420	'339-20-8	1-(1,1,2,2,3,3,4,4,5,5,6,6,7,7,8,8,8-Heptadecafluorooctane-1-sulfonyl)piperidine	O=S(=O)(N1CCCCC1)C(F)(F)C(F)(F)C(F)(F)C(F)(F)C(F)(F)C(F)(F)C(F)(F)C(F)(F)F	NOT POLYMER	SingleLargestFragment			YES			PFAS	OTHER_PFAS	FALSE	O=S(=O)(N1CCCCC1)C(F)(F)C(F)(F)C(F)(F)C(F)(F)C(F)(F)C(F)(F)C(F)(F)C(F)(F)F			0.145026	0.854974	inact.	Reliable
DTXSID90143031	'100221-82-7	1-(1,1,2,2,3,3,4,4,5,5,6,6,7,7,8,8,8-Heptadecafluorooctylsulfonyl)azepane	O=S(=O)(N1CCCCCC1)C(F)(F)C(F)(F)C(F)(F)C(F)(F)C(F)(F)C(F)(F)C(F)(F)C(F)(F)F	NOT POLYMER	SingleLargestFragment			YES			PFAS	OTHER_PFAS	FALSE	O=S(=O)(N1CCCCCC1)C(F)(F)C(F)(F)C(F)(F)C(F)(F)C(F)(F)C(F)(F)C(F)(F)C(F)(F)F			0.145026	0.854974	inact.	Reliable
DTXSID50573537	'163036-61-1	1-(1,1,2,2-Tetrafluoroethoxy)-4-(2,4,4-trimethylpentan-2-yl)benzene	CC(C)(C)CC(C)(C)c1ccc(cc1)OC(F)(F)C(F)F	NOT POLYMER	SingleLargestFragment			NO			OTHERS		FALSE	CC(C)(C)CC(C)(C)C1C=CC(=CC=1)OC(F)(F)C(F)F			0.145026	0.854974	inact.	Reliable
DTXSID90835585	'83168-72-3	1-(1,1,2,2-Tetrafluoroethoxy)but-2-ene	CC=CCOC(F)(F)C(F)F	NOT POLYMER	SingleLargestFragment			NO			OTHERS		FALSE	CC=CCOC(F)(F)C(F)F			0.145026	0.854974	inact.	Unreliable
DTXSID90762468	'106609-52-3	1-(1,1,2,2-Tetrafluoroethoxy)propadiene	C=C=COC(F)(F)C(F)F	NOT POLYMER	SingleLargestFragment			NO			OTHERS		FALSE	C=C=COC(F)(F)C(F)F			0.145026	0.854974	inact.	Unreliable
DTXSID70621423	'380-48-3	1-(1,1,2,2-Tetrafluoroethoxy)propane	CCCOC(F)(F)C(F)F	NOT POLYMER	SingleLargestFragment			NO			OTHERS		FALSE	CCCOC(F)(F)C(F)F			0.145026	0.854974	inact.	Reliable
DTXSID30533412	'91047-49-3	1-(1,1,2,2-Tetrafluoroethyl)-1H-imidazole	FC(F)C(F)(F)[n]1c[n]cc1	NOT POLYMER	SingleLargestFragment			NO			OTHERS		FALSE	FC(F)C(F)(F)N1C=NC=C1			0.145026	0.854974	inact.	Reliable
DTXSID20789082	'52328-79-7	1-(1,1,2,3,3,3-Hexafluoropropoxy)-4-nitrobenzene	[O-][N+](=O)c1ccc(cc1)OC(F)(F)C(F)C(F)(F)F	NOT POLYMER	SingleLargestFragment			NO			OTHERS		FALSE	[O-][N+](=O)C1C=CC(=CC=1)OC(F)(F)C(F)C(F)(F)F			0.145026	0.854974	inact.	Reliable
DTXSID90533413	'91074-94-1	1-(1,1,2,3,3,3-Hexafluoropropyl)-2-(trifluoromethyl)-1H-benzimidazole	FC(C(F)(F)[n]1c([n]c2ccccc12)C(F)(F)F)C(F)(F)F	NOT POLYMER	SingleLargestFragment			NO			OTHERS		FALSE	FC(C(F)(F)N1C(=NC2=CC=CC=C12)C(F)(F)F)C(F)(F)F			0.145026	0.854974	inact.	Reliable
DTXSID20941082	'19390-77-3	1-(1,1,2,3,3,3-Hexafluoropropyl)aziridine	FC(F)(F)C(F)C(F)(F)N1CC1	NOT POLYMER	SingleLargestFragment			NO			OTHERS		FALSE	FC(F)(F)C(F)C(F)(F)N1CC1			0.145026	0.854974	inact.	Unreliable
DTXSID40173823	'2001-23-2	1-(1,1'-Biphenyl)-4-yl-2-phenylethan-1-one	O=C(Cc1ccccc1)c1ccc(cc1)-c1ccccc1	NOT POLYMER	SingleLargestFragment			NO			OTHERS		FALSE	O=C(CC1C=CC=CC=1)C1C=CC(=CC=1)C1C=CC=CC=1			0.145026	0.854974	inact.	Reliable
DTXSID90184040	'29932-58-9	1-(1,1'-Biphenyl)ylethan-1-one	CC(=O)c1ccccc1-c1ccccc1	NOT POLYMER	SingleLargestFragment			NO			OTHERS		FALSE	CC(=O)C1=CC=CC=C1C1C=CC=CC=1			0.145026	0.854974	inact.	Reliable
DTXSID10240076	'93980-93-9	1-(1,1-Dimethylpropyl)-4-(2-nitrophenoxy)benzene	CCC(C)(C)c1ccc(cc1)Oc1ccccc1[N+]([O-])=O	NOT POLYMER	SingleLargestFragment			NO			OTHERS		FALSE	CCC(C)(C)C1C=CC(=CC=1)OC1=CC=CC=C1[N+]([O-])=O			0.145026	0.854974	inact.	Reliable
DTXSID5052200	'54464-59-4	1-(1,2,3,4,5,6,7,8-Octahydro-2,3,5,5-tetramethyl-2-naphthyl)ethan-1-one	CC1(C)CCCC2CC(C)(C(C)CC1=2)C(C)=O	NOT POLYMER	SingleLargestFragment			NO			OTHERS		FALSE	CC1(C)CCCC2CC(C)(C(C)CC1=2)C(C)=O			0.145026	0.854974	inact.	Reliable
DTXSID30868312	'74499-60-8	1-(1,2,3,4-Tetrahydro-4,4-dimethyl-1-naphthalenyl)-1-propanone	CCC(=O)C1CCC(C)(C)c2ccccc21	NOT POLYMER	SingleLargestFragment			NO			OTHERS		FALSE	CCC(=O)C1CCC(C)(C)C2C=CC=CC=21			0.145026	0.854974	inact.	Unreliable
DTXSID801006316	'85720-80-5	1-(1,2-Dichloro-1,2,2-trifluoroethoxy)-1,1,2,2,2-pentafluoroethane	FC(F)(F)C(F)(F)OC(F)(Cl)C(F)(F)Cl	NOT POLYMER	SingleLargestFragment			NO			OTHERS		FALSE	FC(F)(F)C(F)(F)OC(F)(Cl)C(F)(F)Cl			0.145026	0.854974	inact.	Reliable
DTXSID201006318	'85720-83-8	1-(1,2-Dichloro-1,2,2-trifluoroethoxy)-1,1,2,2-tetrafluoro-2-iodoethane	FC(F)(Cl)C(F)(Cl)OC(F)(F)C(F)(F)I	NOT POLYMER	SingleLargestFragment			NO			OTHERS		FALSE	FC(F)(Cl)C(F)(Cl)OC(F)(F)C(F)(F)I			0.145026	0.854974	inact.	Unreliable
DTXSID20186754	'33095-94-2	1-(1,3-Benzodioxol-5-yl)-1-isopropylurea	CC(C)N(C(N)=O)c1cc2OCOc2cc1	NOT POLYMER	SingleLargestFragment			NO			OTHERS		FALSE	CC(C)N(C(N)=O)C1=CC2OCOC=2C=C1			0.145026	0.854974	inact.	Reliable
DTXSID40196936	'4676-39-5	1-(1,3-Benzodioxol-5-yl)acetone	CC(=O)Cc1ccc2OCOc2c1	NOT POLYMER	SingleLargestFragment			NO			OTHERS		FALSE	CC(=O)CC1C=CC2OCOC=2C=1			0.145026	0.854974	inact.	Reliable
DTXSID40185502	'3162-29-6	1-(1,3-Benzodioxol-5-yl)ethan-1-one	CC(=O)c1cc2OCOc2cc1	NOT POLYMER	SingleLargestFragment			NO			OTHERS		FALSE	CC(=O)C1=CC2OCOC=2C=C1			0.145026	0.854974	inact.	Reliable
DTXSID70204417	'55827-51-5	1-(1,3-Benzodioxol-5-yl)piperazine	C1Oc2cc(ccc2O1)N1CCNCC1	NOT POLYMER	SingleLargestFragment			NO			OTHERS		FALSE	C1OC2C=C(C=CC=2O1)N1CCNCC1			0.145026	0.854974	inact.	Reliable
DTXSID30893366	'210896-25-6	1-(1,3-Dimethylbutoxy)-2-(perfluorohexyl)ethane	CC(C)CC(C)OCCC(F)(F)C(F)(F)C(F)(F)C(F)(F)C(F)(F)C(F)(F)F	NOT POLYMER	SingleLargestFragment			YES			PFAS	OTHER_PFAS	FALSE	CC(C)CC(C)OCCC(F)(F)C(F)(F)C(F)(F)C(F)(F)C(F)(F)C(F)(F)F			0.145026	0.854974	inact.	Reliable
DTXSID10194085	'41153-96-2	1-(1,3-Dioxobutyl)pyrrolidine	CC(=O)CC(=O)N1CCCC1	NOT POLYMER	SingleLargestFragment			NO			OTHERS		FALSE	CC(=O)CC(=O)N1CCCC1			0.145026	0.854974	inact.	Reliable
DTXSID00227492	'767-04-4	1-(1,3-Dioxolan-2-yl)acetone	CC(=O)CC1OCCO1	NOT POLYMER	SingleLargestFragment			NO			OTHERS		FALSE	CC(=O)CC1OCCO1			0.145026	0.854974	inact.	Reliable
DTXSID1041924	'57499-57-7	1-(1,6-Dimethyl-4-(4-methylpent-3-enyl)-3-cyclohexen-1-yl)ethan-1-one	CC(C)=CCCC1CC(C)C(C)(CC=1)C(C)=O	NOT POLYMER	SingleLargestFragment			NO			OTHERS		FALSE	CC(C)=CCCC1CC(C)C(C)(CC=1)C(C)=O			0.145026	0.854974	inact.	Reliable
DTXSID90192620	'39481-55-5	1-(10-(3-Chloropropyl)-10H-phenothiazin-2-yl)ethan-1-one	CC(=O)c1cc2c(cc1)Sc1ccccc1N2CCCCl	NOT POLYMER	SingleLargestFragment			NO			OTHERS		FALSE	CC(=O)C1=CC2=C(C=C1)SC1=CC=CC=C1N2CCCCl			0.145026	0.854974	inact.	Reliable
DTXSID40179901	'25244-91-1	1-(10H-Phenothiazin-2-yl)butan-1-one	CCCC(=O)c1cc2Nc3ccccc3Sc2cc1	NOT POLYMER	SingleLargestFragment			NO			OTHERS		FALSE	CCCC(=O)C1=CC2NC3=CC=CC=C3SC=2C=C1			0.145026	0.854974	inact.	Reliable
DTXSID50238816	'92-33-1	1-(10H-Phenothiazin-2-yl)propan-1-one	CCC(=O)c1cc2Nc3ccccc3Sc2cc1	NOT POLYMER	SingleLargestFragment			NO			OTHERS		FALSE	CCC(=O)C1=CC2NC3=CC=CC=C3SC=2C=C1			0.145026	0.854974	inact.	Reliable
DTXSID60179968	'25324-52-1	1-(10-Methyl-10H-phenothiazin-2-yl)ethan-1-one	CC(=O)c1cc2c(cc1)Sc1ccccc1N2C	NOT POLYMER	SingleLargestFragment			NO			OTHERS		FALSE	CC(=O)C1=CC2=C(C=C1)SC1=CC=CC=C1N2C			0.145026	0.854974	inact.	Reliable
DTXSID1044778	'106917-31-1	1-(1-Acetyl-2,2,6,6-tetramethylpiperidin-4-yl)-3-dodecylpyrrolidine-2,5-dione	CC(=O)N1C(C)(C)CC(CC1(C)C)N1C(=O)C(CC1=O)CCCCCCCCCCCC	NOT POLYMER	SingleLargestFragment			YES		OEHHA_LIST	OTHERS		FALSE	CC(=O)N1C(C)(C)CC(CC1(C)C)N1C(=O)C(CC1=O)CCCCCCCCCCCC			0.145026	0.854974	inact.	Reliable
DTXSID40789509	'51480-56-9	1-(1-Bromo-2,2,2-trifluoroethoxy)-1,1,2,2-tetrafluoroethane	FC(F)(F)C(Br)OC(F)(F)C(F)F	NOT POLYMER	SingleLargestFragment			NO			OTHERS		FALSE	FC(F)(F)C(Br)OC(F)(F)C(F)F			0.145026	0.854974	inact.	Reliable
DTXSID80605077	'51410-33-4	1-(1-Chloro-2,2,2-trifluoroethoxy)-1,1,2,2-tetrafluoroethane	FC(F)(F)C(Cl)OC(F)(F)C(F)F	NOT POLYMER	SingleLargestFragment			NO			OTHERS		FALSE	FC(F)(F)C(Cl)OC(F)(F)C(F)F			0.145026	0.854974	inact.	Reliable
DTXSID90233587	'84604-57-9	1-(1-Cyclohexen-1-yl)-3-methylbutan-1-one	CC(C)CC(=O)C1CCCCC=1	NOT POLYMER	SingleLargestFragment			NO			OTHERS		FALSE	CC(C)CC(=O)C1CCCCC=1			0.145026	0.854974	inact.	Reliable
DTXSID70240279	'94022-59-0	1-(1-Cyclohexen-1-yl)-5,5-diethylbarbituric acid	CCC1(CC)C(=O)NC(=O)N(C2CCCCC=2)C1=O	NOT POLYMER	SingleLargestFragment			NO			OTHERS		FALSE	CCC1(CC)C(=O)NC(=O)N(C2CCCCC=2)C1=O			0.145026	0.854974	inact.	Reliable
DTXSID20193347	'40358-51-8	1-(1-Cyclohexen-1-yl)naphthalene	C1CCCC=C1c1cccc2ccccc21	NOT POLYMER	SingleLargestFragment			NO			OTHERS		FALSE	C1CCCC=C1C1=CC=CC2=CC=CC=C21			0.145026	0.854974	inact.	Reliable
DTXSID60205473	'56922-88-4	1-(1-Cyclohexenyl)-2-methylpropan-1-one	CC(C)C(=O)C1CCCCC=1	NOT POLYMER	SingleLargestFragment			NO			OTHERS		FALSE	CC(C)C(=O)C1CCCCC=1			0.145026	0.854974	inact.	Reliable
DTXSID90896156	'237738-71-5	1-(1H-Benzimidazol-2-yl)-7,7,8,8,9,9,10,10,11,11,12,12,12-tridecafluorododecan-6-one	O=C(CCCCCc1[nH]c2ccccc2[n]1)C(F)(F)C(F)(F)C(F)(F)C(F)(F)C(F)(F)C(F)(F)F	NOT POLYMER	SingleLargestFragment			YES			PFAS	OTHER_PFAS	FALSE	O=C(CCCCCC1NC2=CC=CC=C2N=1)C(F)(F)C(F)(F)C(F)(F)C(F)(F)C(F)(F)C(F)(F)F			0.145026	0.854974	inact.	Reliable
DTXSID20177107	'22582-68-9	1-(1H-Indol-3-yl)propan-1-one	CCC(=O)c1c[nH]c2ccccc12	NOT POLYMER	SingleLargestFragment			NO			OTHERS		FALSE	CCC(=O)C1=CNC2=CC=CC=C12			0.145026	0.854974	inact.	Reliable
[truncated: 55,751 more rows]
